# Supplementary material for: P-TRAP: a Panicle Trait Phenotyping tool
Source: BMC Plant Biol. 2013 Aug 29;13:122. doi: 10.1186/1471-2229-13-122 (PMC3848748; doi:10.1186/1471-2229-13-122)
Supplement: Additional file 1 — Skeleton conversion to mathematical graph. The technical description of the algorithm for converting the skeleton into a graph. [file 1471-2229-13-122-S1.zip]

Archive with 6 entries (3 files):
- Additional file 1/
- Additional file 1/.DS_Store
- __MACOSX/
- __MACOSX/Additional file 1/
- __MACOSX/Additional file 1/._.DS_Store
- Additional file 1/image2graph Algorithm.pdf
