# Supplementary material for: P-TRAP: a Panicle Trait Phenotyping tool
Source: BMC Plant Biol. 2013 Aug 29;13:122. doi: 10.1186/1471-2229-13-122 (PMC3848748; doi:10.1186/1471-2229-13-122)
Supplement: Additional file 3 — 26 images of spread out panicles. A set of images of spread out panicles used to test the application for the detection of the structure, counting the grains or spikelets and for the detection of grain traits. [file 1471-2229-13-122-S3.zip]

Archive with 59 entries (56 files):
- Additional file 3/
- Additional file 3/.DS_Store
- __MACOSX/
- __MACOSX/Additional file 3/
- __MACOSX/Additional file 3/._.DS_Store
- Additional file 3/17_2_1_1_1_DSC09942.JPG
- __MACOSX/Additional file 3/._17_2_1_1_1_DSC09942.JPG
- Additional file 3/17_2_1_1_3_DSC09940.JPG
- __MACOSX/Additional file 3/._17_2_1_1_3_DSC09940.JPG
- Additional file 3/18_2_1_2_1_DSC09864.JPG
- __MACOSX/Additional file 3/._18_2_1_2_1_DSC09864.JPG
- Additional file 3/18_2_2_3_2_DSC09880.JPG
- __MACOSX/Additional file 3/._18_2_2_3_2_DSC09880.JPG
- Additional file 3/20_2_1_2_1_DSC09887.JPG
- __MACOSX/Additional file 3/._20_2_1_2_1_DSC09887.JPG
- Additional file 3/20_2_1_2_3_DSC09888.JPG
- __MACOSX/Additional file 3/._20_2_1_2_3_DSC09888.JPG
- Additional file 3/20_2_1_2_3_DSC09889.JPG
- __MACOSX/Additional file 3/._20_2_1_2_3_DSC09889.JPG
- Additional file 3/20_2_1_3_1_DSC09891.JPG
- __MACOSX/Additional file 3/._20_2_1_3_1_DSC09891.JPG
- Additional file 3/20_2_2_2_3_DSC09898.JPG
- __MACOSX/Additional file 3/._20_2_2_2_3_DSC09898.JPG
- Additional file 3/2_2_2_1_1_DSC09848_.JPG
- __MACOSX/Additional file 3/._2_2_2_1_1_DSC09848_.JPG
- Additional file 3/2_2_2_1_3_DSC09851_.JPG
- __MACOSX/Additional file 3/._2_2_2_1_3_DSC09851_.JPG
- Additional file 3/2_2_2_2_3_DSC09854_.JPG
- __MACOSX/Additional file 3/._2_2_2_2_3_DSC09854_.JPG
- Additional file 3/2_2_2_3_1_DSC09856_.JPG
- __MACOSX/Additional file 3/._2_2_2_3_1_DSC09856_.JPG
- Additional file 3/2_2_2_3_2_DSC09857_.JPG
- __MACOSX/Additional file 3/._2_2_2_3_2_DSC09857_.JPG
- Additional file 3/38_2_2_1_2_DSC09928.JPG
- __MACOSX/Additional file 3/._38_2_2_1_2_DSC09928.JPG
- Additional file 3/38_2_2_2_1_DSC09930.JPG
- __MACOSX/Additional file 3/._38_2_2_2_1_DSC09930.JPG
- Additional file 3/38_2_2_2_2_DSC09932.JPG
- __MACOSX/Additional file 3/._38_2_2_2_2_DSC09932.JPG
- Additional file 3/38_2_2_3_2_DSC09934.JPG
- __MACOSX/Additional file 3/._38_2_2_3_2_DSC09934.JPG
- Additional file 3/38_2_2_3_3_DSC09935.JPG
- __MACOSX/Additional file 3/._38_2_2_3_3_DSC09935.JPG
- Additional file 3/7_2_1_1_2_DSC09916.JPG
- __MACOSX/Additional file 3/._7_2_1_1_2_DSC09916.JPG
- Additional file 3/7_2_2_1_1_DSC09906.JPG
- __MACOSX/Additional file 3/._7_2_2_1_1_DSC09906.JPG
- Additional file 3/7_2_2_1_3_DSC09907.JPG
- __MACOSX/Additional file 3/._7_2_2_1_3_DSC09907.JPG
- Additional file 3/8_2_1_1_1_DSC09947.JPG
- __MACOSX/Additional file 3/._8_2_1_1_1_DSC09947.JPG
- Additional file 3/8_2_1_2_1_DSC09953.JPG
- __MACOSX/Additional file 3/._8_2_1_2_1_DSC09953.JPG
- Additional file 3/8_2_1_3_1_DSC09945.JPG
- __MACOSX/Additional file 3/._8_2_1_3_1_DSC09945.JPG
- Additional file 3/8_2_1_3_3_DSC09946.JPG
- __MACOSX/Additional file 3/._8_2_1_3_3_DSC09946.JPG
- Additional file 3/scale.jpg
- __MACOSX/Additional file 3/._scale.jpg
