# Supplementary material for: P-TRAP: a Panicle Trait Phenotyping tool
Source: BMC Plant Biol. 2013 Aug 29;13:122. doi: 10.1186/1471-2229-13-122 (PMC3848748; doi:10.1186/1471-2229-13-122)
Supplement: Additional file 4 — 21 images of spread out seeds. A set of images of spread out grains used to test the application for the detection of grain traits. [file 1471-2229-13-122-S4.zip]

Archive with 47 entries (44 files):
- Additional file 4/
- Additional file 4/.DS_Store
- __MACOSX/
- __MACOSX/Additional file 4/
- __MACOSX/Additional file 4/._.DS_Store
- Additional file 4/id 135e.jpg
- __MACOSX/Additional file 4/._id 135e.jpg
- Additional file 4/id 137e.jpg
- __MACOSX/Additional file 4/._id 137e.jpg
- Additional file 4/id 138e.jpg
- __MACOSX/Additional file 4/._id 138e.jpg
- Additional file 4/id 140e.jpg
- __MACOSX/Additional file 4/._id 140e.jpg
- Additional file 4/id 143e.jpg
- __MACOSX/Additional file 4/._id 143e.jpg
- Additional file 4/id 150e.jpg
- __MACOSX/Additional file 4/._id 150e.jpg
- Additional file 4/id 151e.jpg
- __MACOSX/Additional file 4/._id 151e.jpg
- Additional file 4/id 152e.jpg
- __MACOSX/Additional file 4/._id 152e.jpg
- Additional file 4/id 153e.jpg
- __MACOSX/Additional file 4/._id 153e.jpg
- Additional file 4/id 154e.jpg
- __MACOSX/Additional file 4/._id 154e.jpg
- Additional file 4/id 155e.jpg
- __MACOSX/Additional file 4/._id 155e.jpg
- Additional file 4/id 156e.jpg
- __MACOSX/Additional file 4/._id 156e.jpg
- Additional file 4/id 159e.jpg
- __MACOSX/Additional file 4/._id 159e.jpg
- Additional file 4/id 160e.jpg
- __MACOSX/Additional file 4/._id 160e.jpg
- Additional file 4/id 161e.jpg
- __MACOSX/Additional file 4/._id 161e.jpg
- Additional file 4/id 162e.jpg
- __MACOSX/Additional file 4/._id 162e.jpg
- Additional file 4/id 163e.jpg
- __MACOSX/Additional file 4/._id 163e.jpg
- Additional file 4/id 164e.jpg
- __MACOSX/Additional file 4/._id 164e.jpg
- Additional file 4/id 165e.jpg
- __MACOSX/Additional file 4/._id 165e.jpg
- Additional file 4/id 166e.jpg
- __MACOSX/Additional file 4/._id 166e.jpg
- Additional file 4/id 168e.jpg
- __MACOSX/Additional file 4/._id 168e.jpg
