# Supplementary material for: P-TRAP: a Panicle Trait Phenotyping tool
Source: BMC Plant Biol. 2013 Aug 29;13:122. doi: 10.1186/1471-2229-13-122 (PMC3848748; doi:10.1186/1471-2229-13-122)
Supplement: Additional file 8 — Test data for the P-TRAP software. A complete P-TRAP project, can be used in the application for tests. [file 1471-2229-13-122-S8.zip]

Archive with 28 entries (16 files):
- Additional file 8/
- Additional file 8/.DS_Store
- __MACOSX/
- __MACOSX/Additional file 8/
- __MACOSX/Additional file 8/._.DS_Store
- Additional file 8/IRD_PTRAP_Example/
- Additional file 8/IRD_PTRAP_Example/.DS_Store
- __MACOSX/Additional file 8/IRD_PTRAP_Example/
- __MACOSX/Additional file 8/IRD_PTRAP_Example/._.DS_Store
- Additional file 8/IRD_PTRAP_Example/riceproj/
- Additional file 8/IRD_PTRAP_Example/riceproj/images/
- Additional file 8/IRD_PTRAP_Example/riceproj/images/7_2_1_1_2_DSC09916.JPG
- __MACOSX/Additional file 8/IRD_PTRAP_Example/riceproj/
- __MACOSX/Additional file 8/IRD_PTRAP_Example/riceproj/images/
- __MACOSX/Additional file 8/IRD_PTRAP_Example/riceproj/images/._7_2_1_1_2_DSC09916.JPG
- Additional file 8/IRD_PTRAP_Example/riceproj/images/id 161e.jpg
- __MACOSX/Additional file 8/IRD_PTRAP_Example/riceproj/images/._id 161e.jpg
- Additional file 8/IRD_PTRAP_Example/riceproj/results/
- Additional file 8/IRD_PTRAP_Example/riceproj/results/AllTraits.csv
- Additional file 8/IRD_PTRAP_Example/riceproj/results/GrainsTraits.csv
- Additional file 8/IRD_PTRAP_Example/riceproj/results/images/
- Additional file 8/IRD_PTRAP_Example/riceproj/results/images/7_2_1_1_2_DSC09916.ricegr
- Additional file 8/IRD_PTRAP_Example/riceproj/results/images/7_2_1_1_2_DSC09916.ricepr
- Additional file 8/IRD_PTRAP_Example/riceproj/results/images/id 161e.ricegr
- Additional file 8/IRD_PTRAP_Example/riceproj/results/MainTraits.csv
- Additional file 8/IRD_PTRAP_Example/riceproj/results/Particles/
- Additional file 8/IRD_PTRAP_Example/riceproj/results/Particles/7_2_1_1_2_DSC09916_grains.csv
- Additional file 8/IRD_PTRAP_Example/riceproj/results/Particles/id 161e_grains.csv
