# Supplementary material for: P-TRAP: a Panicle Trait Phenotyping tool
Source: BMC Plant Biol. 2013 Aug 29;13:122. doi: 10.1186/1471-2229-13-122 (PMC3848748; doi:10.1186/1471-2229-13-122)
Supplement: Additional file 8 — Test data for the P-TRAP software. A complete P-TRAP project, can be used in the application for tests. [file 1471-2229-13-122-S8.zip › Additional file 8/IRD_PTRAP_Example/riceproj/results/AllTraits.csv]

file_name	PA_length	PA_diameter	Node_nb	SA_nb	SA_average	SA_int	TA_nb	TA_average	TA_int	QA_nb	Sp_nb	SA	SA_length	node	TA_nb	Sp_nb	SA_int	TA	TA_length	QA_nb	Sp_nb	TA_int	QA	QA_length	Sp_nb	QA_int
7_2_1_1_2_DSC09916	12.89	0.52	8	10.0	9.88	1.43	19.0	1.9	2.24	0.0	133	SA1	10.73	1	2	7	0	SA1_TA1	1.64	0	2	0.82	NV	NV	NV	NV
7_2_1_1_2_DSC09916	12.89	0.52	8	10.0	9.88	1.43	19.0	1.9	2.24	0.0	133	SA1	10.73	1	2	7	0	SA1_TA2	1.47	0	2	2.4	NV	NV	NV	NV
7_2_1_1_2_DSC09916	12.89	0.52	8	10.0	9.88	1.43	19.0	1.9	2.24	0.0	133	SA2	9.86	2	1	6	1.49	SA2_TA1	2.24	0	2	0.63	NV	NV	NV	NV
7_2_1_1_2_DSC09916	12.89	0.52	8	10.0	9.88	1.43	19.0	1.9	2.24	0.0	133	SA3	8.88	3	0	7	2.61	NV	NV	NV	NV	NV	NV	NV	NV	NV	NV
7_2_1_1_2_DSC09916	12.89	0.52	8	10.0	9.88	1.43	19.0	1.9	2.24	0.0	133	SA4	3.06	4	0	4	0.49	NV	NV	NV	NV	NV	NV	NV	NV	NV	NV
7_2_1_1_2_DSC09916	12.89	0.52	8	10.0	9.88	1.43	19.0	1.9	2.24	0.0	133	SA5	11.66	4	2	11	0.0	SA5_TA1	1.75	0	1	2.2	NV	NV	NV	NV
7_2_1_1_2_DSC09916	12.89	0.52	8	10.0	9.88	1.43	19.0	1.9	2.24	0.0	133	SA5	11.66	4	2	11	0.0	SA5_TA2	1.82	0	3	3.63	NV	NV	NV	NV
7_2_1_1_2_DSC09916	12.89	0.52	8	10.0	9.88	1.43	19.0	1.9	2.24	0.0	133	SA6	13.61	4	3	18	0.0	SA6_TA1	1.79	0	3	1.34	NV	NV	NV	NV
7_2_1_1_2_DSC09916	12.89	0.52	8	10.0	9.88	1.43	19.0	1.9	2.24	0.0	133	SA6	13.61	4	3	18	0.0	SA6_TA2	2.4	0	3	1.99	NV	NV	NV	NV
7_2_1_1_2_DSC09916	12.89	0.52	8	10.0	9.88	1.43	19.0	1.9	2.24	0.0	133	SA6	13.61	4	3	18	0.0	SA6_TA3	1.73	0	2	4.92	NV	NV	NV	NV
7_2_1_1_2_DSC09916	12.89	0.52	8	10.0	9.88	1.43	19.0	1.9	2.24	0.0	133	SA7	11.6	5	3	13	3.54	SA7_TA1	2.73	0	1	0.68	NV	NV	NV	NV
7_2_1_1_2_DSC09916	12.89	0.52	8	10.0	9.88	1.43	19.0	1.9	2.24	0.0	133	SA7	11.6	5	3	13	3.54	SA7_TA2	1.97	0	2	2.76	NV	NV	NV	NV
7_2_1_1_2_DSC09916	12.89	0.52	8	10.0	9.88	1.43	19.0	1.9	2.24	0.0	133	SA7	11.6	5	3	13	3.54	SA7_TA3	2.3	0	3	3.96	NV	NV	NV	NV
7_2_1_1_2_DSC09916	12.89	0.52	8	10.0	9.88	1.43	19.0	1.9	2.24	0.0	133	SA8	11.04	6	3	10	0.22	SA8_TA1	3.64	0	4	0.21	NV	NV	NV	NV
7_2_1_1_2_DSC09916	12.89	0.52	8	10.0	9.88	1.43	19.0	1.9	2.24	0.0	133	SA8	11.04	6	3	10	0.22	SA8_TA2	2.14	0	1	2.12	NV	NV	NV	NV
7_2_1_1_2_DSC09916	12.89	0.52	8	10.0	9.88	1.43	19.0	1.9	2.24	0.0	133	SA8	11.04	6	3	10	0.22	SA8_TA3	1.64	0	3	3.87	NV	NV	NV	NV
7_2_1_1_2_DSC09916	12.89	0.52	8	10.0	9.88	1.43	19.0	1.9	2.24	0.0	133	SA9	9.6	7	3	11	2.87	SA9_TA1	2.8	0	3	0.21	NV	NV	NV	NV
7_2_1_1_2_DSC09916	12.89	0.52	8	10.0	9.88	1.43	19.0	1.9	2.24	0.0	133	SA9	9.6	7	3	11	2.87	SA9_TA2	2.05	0	3	2.03	NV	NV	NV	NV
7_2_1_1_2_DSC09916	12.89	0.52	8	10.0	9.88	1.43	19.0	1.9	2.24	0.0	133	SA9	9.6	7	3	11	2.87	SA9_TA3	1.54	0	2	3.58	NV	NV	NV	NV
7_2_1_1_2_DSC09916	12.89	0.52	8	10.0	9.88	1.43	19.0	1.9	2.24	0.0	133	SA10	8.81	8	2	12	1.67	SA10_TA1	2.33	0	4	0.8	NV	NV	NV	NV
7_2_1_1_2_DSC09916	12.89	0.52	8	10.0	9.88	1.43	19.0	1.9	2.24	0.0	133	SA10	8.81	8	2	12	1.67	SA10_TA2	2.38	0	0	2.1	NV	NV	NV	NV
