# Supplementary material for: P-TRAP: a Panicle Trait Phenotyping tool
Source: BMC Plant Biol. 2013 Aug 29;13:122. doi: 10.1186/1471-2229-13-122 (PMC3848748; doi:10.1186/1471-2229-13-122)
Supplement: Additional file 8 — Test data for the P-TRAP software. A complete P-TRAP project, can be used in the application for tests. [file 1471-2229-13-122-S8.zip › Additional file 8/IRD_PTRAP_Example/riceproj/results/GrainsTraits.csv]

file_name	Sp_nb	Sp_width	Sp_height	Sp_area	Sp_primeter	Sp_circularity	Sp_compactness	Sp_ellipticity
7_2_1_1_2_DSC09916	133	0.55	0.28	8.02	1.45	0.77	0.81	0.98
id 161e	22	0.87	0.4	17.1	2.14	0.7	0.73	0.94
