# Supplementary material for: P-TRAP: a Panicle Trait Phenotyping tool
Source: BMC Plant Biol. 2013 Aug 29;13:122. doi: 10.1186/1471-2229-13-122 (PMC3848748; doi:10.1186/1471-2229-13-122)
Supplement: Additional file 8 — Test data for the P-TRAP software. A complete P-TRAP project, can be used in the application for tests. [file 1471-2229-13-122-S8.zip › Additional file 8/IRD_PTRAP_Example/riceproj/results/images/7_2_1_1_2_DSC09916.ricegr]

<?xml version="1.0" encoding="UTF-8"?>
<result 	 signature="PARTICLES" 	 imagepath="7_2_1_1_2_DSC09916.JPG">
<particles>
	<particle	cx="923"	cy="54"	value="1.0"	area="665.0"	primeter="105.53300858899107"	width="40.311288741492746"	height="19.697715603592208"	orientation="-0.35230306822878876"	isdummy="false"	MinorAxisAnchorPoint1_x="52"	MinorAxisAnchorPoint1_y="935"	MinorAxisAnchorPoint2_x="44"	MinorAxisAnchorPoint2_y="917"	MajorAxisAnchorPoint1_x="74"	MajorAxisAnchorPoint1_y="916"	MajorAxisAnchorPoint2_x="37"	MajorAxisAnchorPoint2_y="932"	compactness="0.7837216616239104"	circularity="0.7503344221929995"	ellipticity="0.9925596920976137"	isfixed="false">

	<point	x="928"	y="36"	/>	<point	x="928"	y="36"	/>	<point	x="936"	y="44"	/>	<point	x="935"	y="45"	/>	<point	x="935"	y="46"	/>	<point	x="935"	y="47"	/>	<point	x="935"	y="48"	/>	<point	x="935"	y="49"	/>	<point	x="935"	y="50"	/>	<point	x="935"	y="51"	/>	<point	x="935"	y="52"	/>	<point	x="934"	y="53"	/>	<point	x="934"	y="54"	/>	<point	x="934"	y="55"	/>	<point	x="933"	y="56"	/>	<point	x="933"	y="57"	/>	<point	x="932"	y="58"	/>	<point	x="932"	y="59"	/>	<point	x="932"	y="60"	/>	<point	x="931"	y="61"	/>	<point	x="931"	y="62"	/>	<point	x="930"	y="63"	/>	<point	x="930"	y="64"	/>	<point	x="929"	y="65"	/>	<point	x="928"	y="66"	/>	<point	x="928"	y="67"	/>	<point	x="927"	y="68"	/>	<point	x="926"	y="69"	/>	<point	x="926"	y="70"	/>	<point	x="925"	y="71"	/>	<point	x="924"	y="72"	/>	<point	x="923"	y="73"	/>	<point	x="922"	y="74"	/>	<point	x="921"	y="74"	/>	<point	x="920"	y="74"	/>	<point	x="919"	y="75"	/>	<point	x="918"	y="74"	/>	<point	x="917"	y="74"	/>	<point	x="916"	y="74"	/>	<point	x="915"	y="73"	/>	<point	x="914"	y="72"	/>	<point	x="913"	y="71"	/>	<point	x="913"	y="70"	/>	<point	x="913"	y="69"	/>	<point	x="912"	y="68"	/>	<point	x="912"	y="67"	/>	<point	x="912"	y="66"	/>	<point	x="912"	y="65"	/>	<point	x="912"	y="64"	/>	<point	x="912"	y="63"	/>	<point	x="912"	y="62"	/>	<point	x="913"	y="61"	/>	<point	x="913"	y="60"	/>	<point	x="913"	y="59"	/>	<point	x="913"	y="58"	/>	<point	x="914"	y="56"	/>	<point	x="913"	y="57"	/>	<point	x="914"	y="55"	/>	<point	x="914"	y="54"	/>	<point	x="915"	y="52"	/>	<point	x="914"	y="53"	/>	<point	x="915"	y="51"	/>	<point	x="915"	y="50"	/>	<point	x="916"	y="49"	/>	<point	x="916"	y="48"	/>	<point	x="917"	y="46"	/>	<point	x="916"	y="47"	/>	<point	x="917"	y="45"	/>	<point	x="917"	y="44"	/>	<point	x="918"	y="43"	/>	<point	x="935"	y="42"	/>	<point	x="936"	y="43"	/>	<point	x="935"	y="41"	/>	<point	x="919"	y="42"	/>	<point	x="935"	y="40"	/>	<point	x="934"	y="39"	/>	<point	x="920"	y="40"	/>	<point	x="919"	y="41"	/>	<point	x="921"	y="39"	/>	<point	x="933"	y="38"	/>	<point	x="932"	y="37"	/>	<point	x="931"	y="37"	/>	<point	x="930"	y="37"	/>	<point	x="924"	y="38"	/>	<point	x="923"	y="38"	/>	<point	x="922"	y="38"	/>	<point	x="925"	y="37"	/>	<point	x="926"	y="37"	/>	<point	x="927"	y="37"	/>	<point	x="929"	y="36"	/>
</particle>
	<particle	cx="917"	cy="99"	value="1.0"	area="539.0"	primeter="94.56244584051393"	width="37.05401462729781"	height="17.029386365926403"	orientation="-0.06251310377356548"	isdummy="false"	MinorAxisAnchorPoint1_x="96"	MinorAxisAnchorPoint1_y="927"	MinorAxisAnchorPoint2_x="95"	MinorAxisAnchorPoint2_y="910"	MajorAxisAnchorPoint1_x="118"	MajorAxisAnchorPoint1_y="917"	MajorAxisAnchorPoint2_x="81"	MajorAxisAnchorPoint2_y="919"	compactness="0.7598743649240034"	circularity="0.7574626727248792"	ellipticity="0.9940139572404048"	isfixed="false">

	<point	x="918"	y="81"	/>	<point	x="918"	y="81"	/>	<point	x="926"	y="89"	/>	<point	x="926"	y="90"	/>	<point	x="926"	y="91"	/>	<point	x="926"	y="92"	/>	<point	x="926"	y="93"	/>	<point	x="926"	y="94"	/>	<point	x="926"	y="95"	/>	<point	x="927"	y="96"	/>	<point	x="926"	y="97"	/>	<point	x="926"	y="98"	/>	<point	x="926"	y="99"	/>	<point	x="926"	y="100"	/>	<point	x="926"	y="101"	/>	<point	x="926"	y="102"	/>	<point	x="926"	y="103"	/>	<point	x="926"	y="104"	/>	<point	x="925"	y="105"	/>	<point	x="925"	y="106"	/>	<point	x="925"	y="107"	/>	<point	x="925"	y="108"	/>	<point	x="925"	y="109"	/>	<point	x="924"	y="110"	/>	<point	x="924"	y="111"	/>	<point	x="924"	y="112"	/>	<point	x="923"	y="113"	/>	<point	x="923"	y="114"	/>	<point	x="922"	y="115"	/>	<point	x="921"	y="116"	/>	<point	x="920"	y="117"	/>	<point	x="919"	y="117"	/>	<point	x="918"	y="117"	/>	<point	x="917"	y="118"	/>	<point	x="916"	y="117"	/>	<point	x="915"	y="117"	/>	<point	x="914"	y="117"	/>	<point	x="913"	y="116"	/>	<point	x="912"	y="115"	/>	<point	x="911"	y="114"	/>	<point	x="911"	y="113"	/>	<point	x="911"	y="112"	/>	<point	x="910"	y="111"	/>	<point	x="910"	y="110"	/>	<point	x="910"	y="109"	/>	<point	x="910"	y="108"	/>	<point	x="910"	y="107"	/>	<point	x="910"	y="106"	/>	<point	x="910"	y="105"	/>	<point	x="910"	y="104"	/>	<point	x="910"	y="103"	/>	<point	x="910"	y="102"	/>	<point	x="910"	y="101"	/>	<point	x="910"	y="100"	/>	<point	x="910"	y="99"	/>	<point	x="910"	y="98"	/>	<point	x="910"	y="97"	/>	<point	x="910"	y="96"	/>	<point	x="910"	y="95"	/>	<point	x="910"	y="94"	/>	<point	x="910"	y="93"	/>	<point	x="911"	y="91"	/>	<point	x="910"	y="92"	/>	<point	x="911"	y="90"	/>	<point	x="911"	y="89"	/>	<point	x="925"	y="87"	/>	<point	x="926"	y="88"	/>	<point	x="925"	y="86"	/>	<point	x="912"	y="87"	/>	<point	x="911"	y="88"	/>	<point	x="925"	y="85"	/>	<point	x="924"	y="84"	/>	<point	x="912"	y="86"	/>	<point	x="912"	y="85"	/>	<point	x="913"	y="84"	/>	<point	x="923"	y="83"	/>	<point	x="922"	y="82"	/>	<point	x="921"	y="82"	/>	<point	x="920"	y="82"	/>	<point	x="914"	y="83"	/>	<point	x="915"	y="82"	/>	<point	x="916"	y="82"	/>	<point	x="917"	y="82"	/>	<point	x="919"	y="81"	/>
</particle>
	<particle	cx="1491"	cy="141"	value="1.0"	area="541.0"	primeter="96.18376618407356"	width="38.05259518088089"	height="16.1245154965971"	orientation="-0.07253981404431124"	isdummy="false"	MinorAxisAnchorPoint1_x="138"	MinorAxisAnchorPoint1_y="1500"	MinorAxisAnchorPoint2_x="136"	MinorAxisAnchorPoint2_y="1484"	MajorAxisAnchorPoint1_x="123"	MajorAxisAnchorPoint1_y="1492"	MajorAxisAnchorPoint2_x="161"	MajorAxisAnchorPoint2_y="1490"	compactness="0.732036447412251"	circularity="0.7348582469389835"	ellipticity="0.9857393207165045"	isfixed="false">

	<point	x="1492"	y="123"	/>	<point	x="1492"	y="123"	/>	<point	x="1493"	y="124"	/>	<point	x="1498"	y="129"	/>	<point	x="1499"	y="130"	/>	<point	x="1499"	y="131"	/>	<point	x="1499"	y="132"	/>	<point	x="1499"	y="133"	/>	<point	x="1499"	y="134"	/>	<point	x="1499"	y="135"	/>	<point	x="1499"	y="136"	/>	<point	x="1499"	y="137"	/>	<point	x="1500"	y="138"	/>	<point	x="1500"	y="139"	/>	<point	x="1499"	y="140"	/>	<point	x="1499"	y="141"	/>	<point	x="1499"	y="142"	/>	<point	x="1499"	y="143"	/>	<point	x="1499"	y="144"	/>	<point	x="1499"	y="145"	/>	<point	x="1499"	y="146"	/>	<point	x="1498"	y="147"	/>	<point	x="1498"	y="148"	/>	<point	x="1498"	y="149"	/>	<point	x="1498"	y="150"	/>	<point	x="1498"	y="151"	/>	<point	x="1498"	y="152"	/>	<point	x="1498"	y="153"	/>	<point	x="1497"	y="154"	/>	<point	x="1497"	y="155"	/>	<point	x="1497"	y="156"	/>	<point	x="1496"	y="157"	/>	<point	x="1495"	y="158"	/>	<point	x="1494"	y="159"	/>	<point	x="1493"	y="160"	/>	<point	x="1492"	y="160"	/>	<point	x="1491"	y="160"	/>	<point	x="1490"	y="161"	/>	<point	x="1489"	y="160"	/>	<point	x="1488"	y="160"	/>	<point	x="1487"	y="160"	/>	<point	x="1486"	y="159"	/>	<point	x="1485"	y="158"	/>	<point	x="1484"	y="157"	/>	<point	x="1484"	y="156"	/>	<point	x="1484"	y="155"	/>	<point	x="1483"	y="154"	/>	<point	x="1483"	y="153"	/>	<point	x="1483"	y="152"	/>	<point	x="1483"	y="151"	/>	<point	x="1483"	y="150"	/>	<point	x="1483"	y="149"	/>	<point	x="1483"	y="148"	/>	<point	x="1483"	y="147"	/>	<point	x="1483"	y="146"	/>	<point	x="1484"	y="144"	/>	<point	x="1483"	y="145"	/>	<point	x="1484"	y="143"	/>	<point	x="1484"	y="142"	/>	<point	x="1484"	y="141"	/>	<point	x="1484"	y="140"	/>	<point	x="1484"	y="139"	/>	<point	x="1484"	y="138"	/>	<point	x="1484"	y="137"	/>	<point	x="1484"	y="136"	/>	<point	x="1484"	y="135"	/>	<point	x="1484"	y="134"	/>	<point	x="1484"	y="133"	/>	<point	x="1484"	y="132"	/>	<point	x="1485"	y="130"	/>	<point	x="1484"	y="131"	/>	<point	x="1498"	y="128"	/>	<point	x="1498"	y="127"	/>	<point	x="1485"	y="129"	/>	<point	x="1485"	y="128"	/>	<point	x="1486"	y="127"	/>	<point	x="1497"	y="126"	/>	<point	x="1496"	y="125"	/>	<point	x="1487"	y="126"	/>	<point	x="1488"	y="125"	/>	<point	x="1494"	y="124"	/>	<point	x="1495"	y="124"	/>	<point	x="1491"	y="124"	/>	<point	x="1490"	y="124"	/>	<point	x="1489"	y="124"	/>
</particle>
	<particle	cx="913"	cy="145"	value="1.0"	area="620.0"	primeter="103.84062043356596"	width="41.0"	height="18.027756377319946"	orientation="0.017171502710593478"	isdummy="false"	MinorAxisAnchorPoint1_x="145"	MinorAxisAnchorPoint1_y="923"	MinorAxisAnchorPoint2_x="144"	MinorAxisAnchorPoint2_y="905"	MajorAxisAnchorPoint1_x="125"	MajorAxisAnchorPoint1_y="914"	MajorAxisAnchorPoint2_x="166"	MajorAxisAnchorPoint2_y="914"	compactness="0.7432418309839224"	circularity="0.7225485018456669"	ellipticity="0.9934080541850793"	isfixed="false">

	<point	x="914"	y="125"	/>	<point	x="914"	y="125"	/>	<point	x="915"	y="126"	/>	<point	x="920"	y="131"	/>	<point	x="921"	y="132"	/>	<point	x="921"	y="133"	/>	<point	x="921"	y="134"	/>	<point	x="921"	y="135"	/>	<point	x="921"	y="136"	/>	<point	x="921"	y="137"	/>	<point	x="922"	y="138"	/>	<point	x="922"	y="139"	/>	<point	x="922"	y="140"	/>	<point	x="922"	y="141"	/>	<point	x="922"	y="142"	/>	<point	x="922"	y="143"	/>	<point	x="922"	y="144"	/>	<point	x="923"	y="145"	/>	<point	x="923"	y="146"	/>	<point	x="923"	y="147"	/>	<point	x="923"	y="148"	/>	<point	x="923"	y="149"	/>	<point	x="923"	y="150"	/>	<point	x="922"	y="151"	/>	<point	x="922"	y="152"	/>	<point	x="922"	y="153"	/>	<point	x="921"	y="154"	/>	<point	x="921"	y="155"	/>	<point	x="921"	y="156"	/>	<point	x="921"	y="157"	/>	<point	x="921"	y="158"	/>	<point	x="921"	y="159"	/>	<point	x="920"	y="160"	/>	<point	x="920"	y="161"	/>	<point	x="920"	y="162"	/>	<point	x="919"	y="163"	/>	<point	x="918"	y="164"	/>	<point	x="917"	y="165"	/>	<point	x="916"	y="165"	/>	<point	x="915"	y="165"	/>	<point	x="914"	y="166"	/>	<point	x="913"	y="165"	/>	<point	x="912"	y="165"	/>	<point	x="911"	y="165"	/>	<point	x="910"	y="164"	/>	<point	x="909"	y="163"	/>	<point	x="908"	y="162"	/>	<point	x="908"	y="161"	/>	<point	x="907"	y="160"	/>	<point	x="907"	y="159"	/>	<point	x="907"	y="158"	/>	<point	x="906"	y="157"	/>	<point	x="907"	y="155"	/>	<point	x="906"	y="156"	/>	<point	x="906"	y="154"	/>	<point	x="906"	y="153"	/>	<point	x="906"	y="152"	/>	<point	x="906"	y="151"	/>	<point	x="906"	y="150"	/>	<point	x="905"	y="149"	/>	<point	x="905"	y="148"	/>	<point	x="905"	y="147"	/>	<point	x="905"	y="146"	/>	<point	x="905"	y="145"	/>	<point	x="905"	y="144"	/>	<point	x="905"	y="143"	/>	<point	x="905"	y="142"	/>	<point	x="905"	y="141"	/>	<point	x="905"	y="140"	/>	<point	x="905"	y="139"	/>	<point	x="905"	y="138"	/>	<point	x="905"	y="137"	/>	<point	x="905"	y="136"	/>	<point	x="905"	y="135"	/>	<point	x="906"	y="134"	/>	<point	x="906"	y="133"	/>	<point	x="907"	y="131"	/>	<point	x="906"	y="132"	/>	<point	x="920"	y="130"	/>	<point	x="920"	y="129"	/>	<point	x="919"	y="128"	/>	<point	x="908"	y="129"	/>	<point	x="907"	y="130"	/>	<point	x="909"	y="128"	/>	<point	x="918"	y="127"	/>	<point	x="917"	y="126"	/>	<point	x="916"	y="126"	/>	<point	x="910"	y="127"	/>	<point	x="911"	y="126"	/>	<point	x="912"	y="126"	/>	<point	x="913"	y="126"	/>
</particle>
	<particle	cx="916"	cy="195"	value="1.0"	area="603.0"	primeter="99.59797974644667"	width="39.01281840626232"	height="18.027756377319946"	orientation="-0.025020236809270652"	isdummy="false"	MinorAxisAnchorPoint1_x="187"	MinorAxisAnchorPoint1_y="926"	MinorAxisAnchorPoint2_x="186"	MinorAxisAnchorPoint2_y="908"	MajorAxisAnchorPoint1_x="176"	MajorAxisAnchorPoint1_y="917"	MajorAxisAnchorPoint2_x="215"	MajorAxisAnchorPoint2_y="916"	compactness="0.7787660493661852"	circularity="0.7638817206280072"	ellipticity="0.9871785455613675"	isfixed="false">

	<point	x="917"	y="176"	/>	<point	x="917"	y="176"	/>	<point	x="918"	y="177"	/>	<point	x="924"	y="183"	/>	<point	x="925"	y="184"	/>	<point	x="925"	y="185"	/>	<point	x="925"	y="186"	/>	<point	x="926"	y="187"	/>	<point	x="926"	y="188"	/>	<point	x="926"	y="189"	/>	<point	x="926"	y="190"	/>	<point	x="926"	y="191"	/>	<point	x="926"	y="192"	/>	<point	x="926"	y="193"	/>	<point	x="926"	y="194"	/>	<point	x="926"	y="195"	/>	<point	x="926"	y="196"	/>	<point	x="926"	y="197"	/>	<point	x="925"	y="198"	/>	<point	x="925"	y="199"	/>	<point	x="925"	y="200"	/>	<point	x="925"	y="201"	/>	<point	x="924"	y="202"	/>	<point	x="924"	y="203"	/>	<point	x="924"	y="204"	/>	<point	x="924"	y="205"	/>	<point	x="923"	y="206"	/>	<point	x="923"	y="207"	/>	<point	x="923"	y="208"	/>	<point	x="922"	y="209"	/>	<point	x="922"	y="210"	/>	<point	x="922"	y="211"	/>	<point	x="921"	y="212"	/>	<point	x="920"	y="213"	/>	<point	x="919"	y="214"	/>	<point	x="918"	y="214"	/>	<point	x="917"	y="214"	/>	<point	x="916"	y="215"	/>	<point	x="915"	y="214"	/>	<point	x="914"	y="214"	/>	<point	x="913"	y="214"	/>	<point	x="912"	y="213"	/>	<point	x="911"	y="212"	/>	<point	x="910"	y="211"	/>	<point	x="910"	y="210"	/>	<point	x="910"	y="209"	/>	<point	x="909"	y="208"	/>	<point	x="909"	y="207"	/>	<point	x="909"	y="206"	/>	<point	x="909"	y="205"	/>	<point	x="909"	y="204"	/>	<point	x="909"	y="203"	/>	<point	x="909"	y="202"	/>	<point	x="909"	y="201"	/>	<point	x="908"	y="200"	/>	<point	x="908"	y="199"	/>	<point	x="908"	y="198"	/>	<point	x="908"	y="197"	/>	<point	x="908"	y="196"	/>	<point	x="908"	y="195"	/>	<point	x="908"	y="194"	/>	<point	x="908"	y="193"	/>	<point	x="908"	y="192"	/>	<point	x="908"	y="191"	/>	<point	x="908"	y="190"	/>	<point	x="908"	y="189"	/>	<point	x="908"	y="188"	/>	<point	x="908"	y="187"	/>	<point	x="908"	y="186"	/>	<point	x="908"	y="185"	/>	<point	x="908"	y="184"	/>	<point	x="909"	y="183"	/>	<point	x="924"	y="182"	/>	<point	x="924"	y="181"	/>	<point	x="909"	y="182"	/>	<point	x="923"	y="180"	/>	<point	x="922"	y="179"	/>	<point	x="910"	y="180"	/>	<point	x="909"	y="181"	/>	<point	x="911"	y="179"	/>	<point	x="921"	y="178"	/>	<point	x="920"	y="177"	/>	<point	x="919"	y="177"	/>	<point	x="913"	y="178"	/>	<point	x="912"	y="178"	/>	<point	x="914"	y="177"	/>	<point	x="915"	y="177"	/>	<point	x="916"	y="177"	/>
</particle>
	<particle	cx="1487"	cy="195"	value="1.0"	area="533.0"	primeter="94.18376618407356"	width="37.0"	height="16.0312195418814"	orientation="-0.01627762954649687"	isdummy="false"	MinorAxisAnchorPoint1_x="188"	MinorAxisAnchorPoint1_y="1496"	MinorAxisAnchorPoint2_x="187"	MinorAxisAnchorPoint2_y="1480"	MajorAxisAnchorPoint1_x="177"	MajorAxisAnchorPoint1_y="1487"	MajorAxisAnchorPoint2_x="214"	MajorAxisAnchorPoint2_y="1487"	compactness="0.7630391315670076"	circularity="0.7550660913726475"	ellipticity="0.9880039643651509"	isfixed="false">

	<point	x="1487"	y="177"	/>	<point	x="1487"	y="177"	/>	<point	x="1488"	y="178"	/>	<point	x="1494"	y="184"	/>	<point	x="1495"	y="185"	/>	<point	x="1495"	y="186"	/>	<point	x="1495"	y="187"	/>	<point	x="1496"	y="188"	/>	<point	x="1496"	y="189"	/>	<point	x="1496"	y="190"	/>	<point	x="1496"	y="191"	/>	<point	x="1496"	y="192"	/>	<point	x="1496"	y="193"	/>	<point	x="1496"	y="194"	/>	<point	x="1496"	y="195"	/>	<point	x="1496"	y="196"	/>	<point	x="1496"	y="197"	/>	<point	x="1495"	y="198"	/>	<point	x="1495"	y="199"	/>	<point	x="1495"	y="200"	/>	<point	x="1495"	y="201"	/>	<point	x="1495"	y="202"	/>	<point	x="1495"	y="203"	/>	<point	x="1495"	y="204"	/>	<point	x="1495"	y="205"	/>	<point	x="1494"	y="206"	/>	<point	x="1494"	y="207"	/>	<point	x="1494"	y="208"	/>	<point	x="1493"	y="209"	/>	<point	x="1493"	y="210"	/>	<point	x="1492"	y="211"	/>	<point	x="1491"	y="212"	/>	<point	x="1490"	y="213"	/>	<point	x="1489"	y="213"	/>	<point	x="1488"	y="213"	/>	<point	x="1487"	y="214"	/>	<point	x="1486"	y="213"	/>	<point	x="1485"	y="213"	/>	<point	x="1484"	y="213"	/>	<point	x="1483"	y="212"	/>	<point	x="1482"	y="211"	/>	<point	x="1481"	y="210"	/>	<point	x="1481"	y="209"	/>	<point	x="1481"	y="208"	/>	<point	x="1480"	y="207"	/>	<point	x="1480"	y="206"	/>	<point	x="1480"	y="205"	/>	<point	x="1480"	y="204"	/>	<point	x="1479"	y="203"	/>	<point	x="1479"	y="202"	/>	<point	x="1479"	y="201"	/>	<point	x="1480"	y="199"	/>	<point	x="1479"	y="200"	/>	<point	x="1480"	y="198"	/>	<point	x="1480"	y="197"	/>	<point	x="1480"	y="196"	/>	<point	x="1480"	y="195"	/>	<point	x="1480"	y="194"	/>	<point	x="1480"	y="193"	/>	<point	x="1480"	y="192"	/>	<point	x="1480"	y="191"	/>	<point	x="1480"	y="190"	/>	<point	x="1480"	y="189"	/>	<point	x="1480"	y="188"	/>	<point	x="1480"	y="187"	/>	<point	x="1480"	y="186"	/>	<point	x="1480"	y="185"	/>	<point	x="1494"	y="183"	/>	<point	x="1494"	y="182"	/>	<point	x="1481"	y="183"	/>	<point	x="1480"	y="184"	/>	<point	x="1493"	y="181"	/>	<point	x="1492"	y="180"	/>	<point	x="1481"	y="182"	/>	<point	x="1481"	y="181"	/>	<point	x="1482"	y="180"	/>	<point	x="1491"	y="179"	/>	<point	x="1490"	y="178"	/>	<point	x="1489"	y="178"	/>	<point	x="1483"	y="179"	/>	<point	x="1484"	y="178"	/>	<point	x="1485"	y="178"	/>	<point	x="1486"	y="178"	/>
</particle>
	<particle	cx="1279"	cy="226"	value="1.0"	area="574.0"	primeter="97.01219330881976"	width="38.118237105091836"	height="18.110770276274835"	orientation="-0.12081812835769563"	isdummy="false"	MinorAxisAnchorPoint1_x="227"	MinorAxisAnchorPoint1_y="1289"	MinorAxisAnchorPoint2_x="225"	MinorAxisAnchorPoint2_y="1271"	MajorAxisAnchorPoint1_x="208"	MajorAxisAnchorPoint1_y="1281"	MajorAxisAnchorPoint2_x="246"	MajorAxisAnchorPoint2_y="1278"	compactness="0.7798290348143277"	circularity="0.7664240239344702"	ellipticity="0.9971603134785287"	isfixed="false">

	<point	x="1281"	y="208"	/>	<point	x="1281"	y="208"	/>	<point	x="1282"	y="209"	/>	<point	x="1287"	y="214"	/>	<point	x="1288"	y="215"	/>	<point	x="1288"	y="216"	/>	<point	x="1288"	y="217"	/>	<point	x="1289"	y="218"	/>	<point	x="1289"	y="219"	/>	<point	x="1289"	y="220"	/>	<point	x="1289"	y="221"	/>	<point	x="1289"	y="222"	/>	<point	x="1289"	y="223"	/>	<point	x="1289"	y="224"	/>	<point	x="1289"	y="225"	/>	<point	x="1289"	y="226"	/>	<point	x="1289"	y="227"	/>	<point	x="1288"	y="228"	/>	<point	x="1288"	y="229"	/>	<point	x="1288"	y="230"	/>	<point	x="1288"	y="231"	/>	<point	x="1288"	y="232"	/>	<point	x="1287"	y="233"	/>	<point	x="1287"	y="234"	/>	<point	x="1287"	y="235"	/>	<point	x="1287"	y="236"	/>	<point	x="1286"	y="237"	/>	<point	x="1286"	y="238"	/>	<point	x="1286"	y="239"	/>	<point	x="1285"	y="240"	/>	<point	x="1285"	y="241"	/>	<point	x="1284"	y="242"	/>	<point	x="1283"	y="243"	/>	<point	x="1282"	y="244"	/>	<point	x="1281"	y="245"	/>	<point	x="1280"	y="245"	/>	<point	x="1279"	y="245"	/>	<point	x="1278"	y="246"	/>	<point	x="1277"	y="245"	/>	<point	x="1276"	y="245"	/>	<point	x="1275"	y="245"	/>	<point	x="1274"	y="244"	/>	<point	x="1273"	y="243"	/>	<point	x="1272"	y="242"	/>	<point	x="1272"	y="241"	/>	<point	x="1272"	y="240"	/>	<point	x="1271"	y="239"	/>	<point	x="1271"	y="238"	/>	<point	x="1271"	y="237"	/>	<point	x="1271"	y="236"	/>	<point	x="1271"	y="235"	/>	<point	x="1271"	y="234"	/>	<point	x="1271"	y="233"	/>	<point	x="1271"	y="232"	/>	<point	x="1271"	y="231"	/>	<point	x="1271"	y="230"	/>	<point	x="1271"	y="229"	/>	<point	x="1271"	y="228"	/>	<point	x="1271"	y="227"	/>	<point	x="1271"	y="226"	/>	<point	x="1271"	y="225"	/>	<point	x="1272"	y="224"	/>	<point	x="1272"	y="223"	/>	<point	x="1272"	y="222"	/>	<point	x="1272"	y="221"	/>	<point	x="1272"	y="220"	/>	<point	x="1272"	y="219"	/>	<point	x="1273"	y="218"	/>	<point	x="1273"	y="217"	/>	<point	x="1274"	y="215"	/>	<point	x="1273"	y="216"	/>	<point	x="1287"	y="213"	/>	<point	x="1287"	y="212"	/>	<point	x="1274"	y="214"	/>	<point	x="1274"	y="213"	/>	<point	x="1275"	y="212"	/>	<point	x="1286"	y="211"	/>	<point	x="1285"	y="210"	/>	<point	x="1276"	y="211"	/>	<point	x="1277"	y="210"	/>	<point	x="1283"	y="209"	/>	<point	x="1284"	y="209"	/>	<point	x="1280"	y="209"	/>	<point	x="1279"	y="209"	/>	<point	x="1278"	y="209"	/>
</particle>
	<particle	cx="1498"	cy="243"	value="1.0"	area="479.0"	primeter="115.29646455628165"	width="38.91015291668744"	height="15.652475842498529"	orientation="-0.46030093182091925"	isdummy="false"	MinorAxisAnchorPoint1_x="255"	MinorAxisAnchorPoint1_y="1502"	MinorAxisAnchorPoint2_x="248"	MinorAxisAnchorPoint2_y="1488"	MajorAxisAnchorPoint1_x="261"	MajorAxisAnchorPoint1_y="1491"	MajorAxisAnchorPoint2_x="226"	MajorAxisAnchorPoint2_y="1508"	compactness="0.5399944008882227"	circularity="0.4528072760384618"	ellipticity="0.733029641763076"	isfixed="false">

	<point	x="1505"	y="225"	/>	<point	x="1505"	y="225"	/>	<point	x="1506"	y="226"	/>	<point	x="1511"	y="231"	/>	<point	x="1512"	y="232"	/>	<point	x="1512"	y="233"	/>	<point	x="1512"	y="234"	/>	<point	x="1511"	y="235"	/>	<point	x="1511"	y="236"	/>	<point	x="1511"	y="237"	/>	<point	x="1510"	y="238"	/>	<point	x="1509"	y="239"	/>	<point	x="1508"	y="240"	/>	<point	x="1508"	y="241"	/>	<point	x="1507"	y="242"	/>	<point	x="1506"	y="243"	/>	<point	x="1505"	y="244"	/>	<point	x="1504"	y="244"	/>	<point	x="1503"	y="244"	/>	<point	x="1502"	y="245"	/>	<point	x="1501"	y="245"	/>	<point	x="1500"	y="244"	/>	<point	x="1499"	y="244"	/>	<point	x="1498"	y="244"	/>	<point	x="1497"	y="245"	/>	<point	x="1498"	y="246"	/>	<point	x="1499"	y="247"	/>	<point	x="1500"	y="248"	/>	<point	x="1500"	y="249"	/>	<point	x="1500"	y="250"	/>	<point	x="1501"	y="251"	/>	<point	x="1501"	y="252"	/>	<point	x="1501"	y="253"	/>	<point	x="1501"	y="254"	/>	<point	x="1502"	y="255"	/>	<point	x="1501"	y="256"	/>	<point	x="1501"	y="257"	/>	<point	x="1501"	y="258"	/>	<point	x="1500"	y="259"	/>	<point	x="1499"	y="260"	/>	<point	x="1498"	y="261"	/>	<point	x="1497"	y="261"	/>	<point	x="1496"	y="261"	/>	<point	x="1495"	y="262"	/>	<point	x="1494"	y="262"	/>	<point	x="1493"	y="261"	/>	<point	x="1492"	y="261"	/>	<point	x="1491"	y="261"	/>	<point	x="1490"	y="260"	/>	<point	x="1489"	y="259"	/>	<point	x="1488"	y="258"	/>	<point	x="1488"	y="257"	/>	<point	x="1488"	y="256"	/>	<point	x="1487"	y="255"	/>	<point	x="1487"	y="254"	/>	<point	x="1487"	y="253"	/>	<point	x="1487"	y="252"	/>	<point	x="1487"	y="251"	/>	<point	x="1488"	y="250"	/>	<point	x="1488"	y="249"	/>	<point	x="1489"	y="247"	/>	<point	x="1488"	y="248"	/>	<point	x="1490"	y="246"	/>	<point	x="1496"	y="245"	/>	<point	x="1495"	y="245"	/>	<point	x="1493"	y="245"	/>	<point	x="1492"	y="245"	/>	<point	x="1491"	y="245"	/>	<point	x="1494"	y="244"	/>	<point	x="1497"	y="243"	/>	<point	x="1496"	y="242"	/>	<point	x="1495"	y="241"	/>	<point	x="1495"	y="240"	/>	<point	x="1495"	y="239"	/>	<point	x="1494"	y="238"	/>	<point	x="1495"	y="237"	/>	<point	x="1495"	y="236"	/>	<point	x="1496"	y="234"	/>	<point	x="1495"	y="235"	/>	<point	x="1497"	y="233"	/>	<point	x="1497"	y="232"	/>	<point	x="1498"	y="231"	/>	<point	x="1511"	y="230"	/>	<point	x="1511"	y="229"	/>	<point	x="1498"	y="230"	/>	<point	x="1499"	y="229"	/>	<point	x="1510"	y="228"	/>	<point	x="1509"	y="227"	/>	<point	x="1500"	y="228"	/>	<point	x="1501"	y="227"	/>	<point	x="1507"	y="226"	/>	<point	x="1508"	y="226"	/>	<point	x="1504"	y="226"	/>	<point	x="1503"	y="226"	/>	<point	x="1502"	y="226"	/>
</particle>
	<particle	cx="917"	cy="251"	value="1.0"	area="470.0"	primeter="88.52691193458118"	width="35.014282800023196"	height="15.0"	orientation="0.052333927895523054"	isdummy="false"	MinorAxisAnchorPoint1_x="245"	MinorAxisAnchorPoint1_y="925"	MinorAxisAnchorPoint2_x="245"	MinorAxisAnchorPoint2_y="910"	MajorAxisAnchorPoint1_x="234"	MajorAxisAnchorPoint1_y="917"	MajorAxisAnchorPoint2_x="269"	MajorAxisAnchorPoint2_y="918"	compactness="0.7425610136176569"	circularity="0.7536281147064592"	ellipticity="0.9866344080739348"	isfixed="false">

	<point	x="917"	y="234"	/>	<point	x="917"	y="234"	/>	<point	x="918"	y="235"	/>	<point	x="923"	y="240"	/>	<point	x="924"	y="241"	/>	<point	x="924"	y="242"	/>	<point	x="924"	y="243"	/>	<point	x="924"	y="244"	/>	<point	x="925"	y="245"	/>	<point	x="925"	y="246"	/>	<point	x="925"	y="247"	/>	<point	x="925"	y="248"	/>	<point	x="925"	y="249"	/>	<point	x="925"	y="250"	/>	<point	x="925"	y="251"	/>	<point	x="925"	y="252"	/>	<point	x="925"	y="253"	/>	<point	x="925"	y="254"	/>	<point	x="925"	y="255"	/>	<point	x="925"	y="256"	/>	<point	x="925"	y="257"	/>	<point	x="925"	y="258"	/>	<point	x="925"	y="259"	/>	<point	x="925"	y="260"	/>	<point	x="925"	y="261"	/>	<point	x="925"	y="262"	/>	<point	x="924"	y="263"	/>	<point	x="924"	y="264"	/>	<point	x="924"	y="265"	/>	<point	x="923"	y="266"	/>	<point	x="922"	y="267"	/>	<point	x="921"	y="268"	/>	<point	x="920"	y="268"	/>	<point	x="919"	y="268"	/>	<point	x="918"	y="269"	/>	<point	x="917"	y="268"	/>	<point	x="916"	y="268"	/>	<point	x="915"	y="268"	/>	<point	x="914"	y="267"	/>	<point	x="913"	y="266"	/>	<point	x="912"	y="265"	/>	<point	x="912"	y="264"	/>	<point	x="912"	y="263"	/>	<point	x="911"	y="262"	/>	<point	x="911"	y="261"	/>	<point	x="911"	y="260"	/>	<point	x="911"	y="259"	/>	<point	x="911"	y="258"	/>	<point	x="911"	y="257"	/>	<point	x="911"	y="256"	/>	<point	x="911"	y="255"	/>	<point	x="911"	y="254"	/>	<point	x="911"	y="253"	/>	<point	x="911"	y="252"	/>	<point	x="911"	y="251"	/>	<point	x="911"	y="250"	/>	<point	x="910"	y="249"	/>	<point	x="910"	y="248"	/>	<point	x="910"	y="247"	/>	<point	x="910"	y="246"	/>	<point	x="910"	y="245"	/>	<point	x="910"	y="244"	/>	<point	x="910"	y="243"	/>	<point	x="910"	y="242"	/>	<point	x="911"	y="240"	/>	<point	x="910"	y="241"	/>	<point	x="923"	y="239"	/>	<point	x="923"	y="238"	/>	<point	x="922"	y="237"	/>	<point	x="911"	y="239"	/>	<point	x="911"	y="238"	/>	<point	x="912"	y="237"	/>	<point	x="921"	y="236"	/>	<point	x="920"	y="235"	/>	<point	x="919"	y="235"	/>	<point	x="913"	y="236"	/>	<point	x="914"	y="235"	/>	<point	x="915"	y="235"	/>	<point	x="916"	y="235"	/>
</particle>
	<particle	cx="1280"	cy="274"	value="1.0"	area="598.0"	primeter="101.1543289325507"	width="38.47076812334269"	height="17.46424919657298"	orientation="-0.2938016736199667"	isdummy="false"	MinorAxisAnchorPoint1_x="268"	MinorAxisAnchorPoint1_y="1292"	MinorAxisAnchorPoint2_x="264"	MinorAxisAnchorPoint2_y="1275"	MajorAxisAnchorPoint1_x="256"	MajorAxisAnchorPoint1_y="1283"	MajorAxisAnchorPoint2_x="294"	MajorAxisAnchorPoint2_y="1277"	compactness="0.774131992218148"	circularity="0.7344159519900424"	ellipticity="0.9841370092187269"	isfixed="false">

	<point	x="1283"	y="256"	/>	<point	x="1283"	y="256"	/>	<point	x="1284"	y="257"	/>	<point	x="1291"	y="264"	/>	<point	x="1292"	y="265"	/>	<point	x="1292"	y="266"	/>	<point	x="1292"	y="267"	/>	<point	x="1292"	y="268"	/>	<point	x="1292"	y="269"	/>	<point	x="1291"	y="270"	/>	<point	x="1291"	y="271"	/>	<point	x="1291"	y="272"	/>	<point	x="1290"	y="273"	/>	<point	x="1290"	y="274"	/>	<point	x="1290"	y="275"	/>	<point	x="1289"	y="276"	/>	<point	x="1289"	y="277"	/>	<point	x="1289"	y="278"	/>	<point	x="1288"	y="279"	/>	<point	x="1288"	y="280"	/>	<point	x="1288"	y="281"	/>	<point	x="1287"	y="282"	/>	<point	x="1287"	y="283"	/>	<point	x="1287"	y="284"	/>	<point	x="1286"	y="285"	/>	<point	x="1285"	y="286"	/>	<point	x="1285"	y="287"	/>	<point	x="1284"	y="288"	/>	<point	x="1284"	y="289"	/>	<point	x="1283"	y="290"	/>	<point	x="1282"	y="291"	/>	<point	x="1281"	y="292"	/>	<point	x="1280"	y="293"	/>	<point	x="1279"	y="293"	/>	<point	x="1278"	y="293"	/>	<point	x="1277"	y="294"	/>	<point	x="1276"	y="293"	/>	<point	x="1275"	y="293"	/>	<point	x="1274"	y="293"	/>	<point	x="1273"	y="292"	/>	<point	x="1272"	y="291"	/>	<point	x="1271"	y="290"	/>	<point	x="1271"	y="289"	/>	<point	x="1270"	y="288"	/>	<point	x="1270"	y="287"	/>	<point	x="1270"	y="286"	/>	<point	x="1269"	y="285"	/>	<point	x="1270"	y="284"	/>	<point	x="1270"	y="283"	/>	<point	x="1271"	y="281"	/>	<point	x="1270"	y="282"	/>	<point	x="1271"	y="280"	/>	<point	x="1271"	y="279"	/>	<point	x="1271"	y="278"	/>	<point	x="1271"	y="277"	/>	<point	x="1272"	y="275"	/>	<point	x="1271"	y="276"	/>	<point	x="1272"	y="274"	/>	<point	x="1272"	y="273"	/>	<point	x="1273"	y="272"	/>	<point	x="1273"	y="271"	/>	<point	x="1274"	y="269"	/>	<point	x="1273"	y="270"	/>	<point	x="1274"	y="268"	/>	<point	x="1274"	y="267"	/>	<point	x="1275"	y="266"	/>	<point	x="1275"	y="265"	/>	<point	x="1291"	y="263"	/>	<point	x="1291"	y="262"	/>	<point	x="1276"	y="263"	/>	<point	x="1275"	y="264"	/>	<point	x="1290"	y="261"	/>	<point	x="1289"	y="260"	/>	<point	x="1276"	y="262"	/>	<point	x="1276"	y="261"	/>	<point	x="1277"	y="260"	/>	<point	x="1288"	y="259"	/>	<point	x="1287"	y="258"	/>	<point	x="1278"	y="259"	/>	<point	x="1279"	y="258"	/>	<point	x="1285"	y="257"	/>	<point	x="1286"	y="257"	/>	<point	x="1282"	y="257"	/>	<point	x="1281"	y="257"	/>	<point	x="1280"	y="257"	/>
</particle>
	<particle	cx="1273"	cy="321"	value="1.0"	area="564.0"	primeter="98.18376618407356"	width="39.01281840626232"	height="17.029386365926403"	orientation="-0.04924826221854472"	isdummy="false"	MinorAxisAnchorPoint1_x="315"	MinorAxisAnchorPoint1_y="1283"	MinorAxisAnchorPoint2_x="314"	MinorAxisAnchorPoint2_y="1266"	MajorAxisAnchorPoint1_x="302"	MajorAxisAnchorPoint1_y="1274"	MajorAxisAnchorPoint2_x="341"	MajorAxisAnchorPoint2_y="1273"	compactness="0.7415414890085567"	circularity="0.735206933435138"	ellipticity="0.9913953666300731"	isfixed="false">

	<point	x="1274"	y="302"	/>	<point	x="1274"	y="302"	/>	<point	x="1275"	y="303"	/>	<point	x="1280"	y="308"	/>	<point	x="1281"	y="309"	/>	<point	x="1281"	y="310"	/>	<point	x="1281"	y="311"	/>	<point	x="1282"	y="312"	/>	<point	x="1282"	y="313"	/>	<point	x="1282"	y="314"	/>	<point	x="1283"	y="315"	/>	<point	x="1283"	y="316"	/>	<point	x="1283"	y="317"	/>	<point	x="1283"	y="318"	/>	<point	x="1283"	y="319"	/>	<point	x="1283"	y="320"	/>	<point	x="1282"	y="321"	/>	<point	x="1282"	y="322"	/>	<point	x="1282"	y="323"	/>	<point	x="1282"	y="324"	/>	<point	x="1282"	y="325"	/>	<point	x="1282"	y="326"	/>	<point	x="1281"	y="327"	/>	<point	x="1281"	y="328"	/>	<point	x="1281"	y="329"	/>	<point	x="1281"	y="330"	/>	<point	x="1281"	y="331"	/>	<point	x="1280"	y="332"	/>	<point	x="1280"	y="333"	/>	<point	x="1280"	y="334"	/>	<point	x="1279"	y="335"	/>	<point	x="1279"	y="336"	/>	<point	x="1279"	y="337"	/>	<point	x="1278"	y="338"	/>	<point	x="1277"	y="339"	/>	<point	x="1276"	y="340"	/>	<point	x="1275"	y="340"	/>	<point	x="1274"	y="340"	/>	<point	x="1273"	y="341"	/>	<point	x="1272"	y="340"	/>	<point	x="1271"	y="340"	/>	<point	x="1270"	y="340"	/>	<point	x="1269"	y="339"	/>	<point	x="1268"	y="338"	/>	<point	x="1267"	y="337"	/>	<point	x="1267"	y="336"	/>	<point	x="1267"	y="335"	/>	<point	x="1266"	y="334"	/>	<point	x="1266"	y="333"	/>	<point	x="1266"	y="332"	/>	<point	x="1266"	y="331"	/>	<point	x="1266"	y="330"	/>	<point	x="1266"	y="329"	/>	<point	x="1266"	y="328"	/>	<point	x="1266"	y="327"	/>	<point	x="1266"	y="326"	/>	<point	x="1266"	y="325"	/>	<point	x="1266"	y="324"	/>	<point	x="1266"	y="323"	/>	<point	x="1266"	y="322"	/>	<point	x="1266"	y="321"	/>	<point	x="1266"	y="320"	/>	<point	x="1266"	y="319"	/>	<point	x="1266"	y="318"	/>	<point	x="1266"	y="317"	/>	<point	x="1266"	y="316"	/>	<point	x="1266"	y="315"	/>	<point	x="1266"	y="314"	/>	<point	x="1267"	y="313"	/>	<point	x="1267"	y="312"	/>	<point	x="1267"	y="311"	/>	<point	x="1267"	y="310"	/>	<point	x="1268"	y="308"	/>	<point	x="1267"	y="309"	/>	<point	x="1280"	y="307"	/>	<point	x="1280"	y="306"	/>	<point	x="1279"	y="305"	/>	<point	x="1268"	y="307"	/>	<point	x="1268"	y="306"	/>	<point	x="1269"	y="305"	/>	<point	x="1278"	y="304"	/>	<point	x="1277"	y="303"	/>	<point	x="1276"	y="303"	/>	<point	x="1270"	y="304"	/>	<point	x="1271"	y="303"	/>	<point	x="1272"	y="303"	/>	<point	x="1273"	y="303"	/>
</particle>
	<particle	cx="384"	cy="330"	value="1.0"	area="369.0"	primeter="71.6335136523794"	width="24.186773244895647"	height="20.09975124224178"	orientation="-0.38677925275185804"	isdummy="false"	MinorAxisAnchorPoint1_x="322"	MinorAxisAnchorPoint1_y="388"	MinorAxisAnchorPoint2_x="342"	MinorAxisAnchorPoint2_y="386"	MajorAxisAnchorPoint1_x="332"	MajorAxisAnchorPoint1_y="397"	MajorAxisAnchorPoint2_x="329"	MajorAxisAnchorPoint2_y="373"	compactness="0.972672072574946"	circularity="0.9036572186153544"	ellipticity="0.9864723968113107"	isfixed="false">

	<point	x="380"	y="322"	/>	<point	x="380"	y="322"	/>	<point	x="394"	y="337"	/>	<point	x="393"	y="338"	/>	<point	x="392"	y="339"	/>	<point	x="391"	y="340"	/>	<point	x="390"	y="341"	/>	<point	x="389"	y="341"	/>	<point	x="388"	y="341"	/>	<point	x="387"	y="342"	/>	<point	x="386"	y="342"	/>	<point	x="385"	y="341"	/>	<point	x="384"	y="341"	/>	<point	x="383"	y="341"	/>	<point	x="382"	y="340"	/>	<point	x="381"	y="339"	/>	<point	x="380"	y="338"	/>	<point	x="379"	y="337"	/>	<point	x="378"	y="337"	/>	<point	x="395"	y="336"	/>	<point	x="396"	y="335"	/>	<point	x="396"	y="334"	/>	<point	x="377"	y="336"	/>	<point	x="376"	y="335"	/>	<point	x="396"	y="333"	/>	<point	x="397"	y="332"	/>	<point	x="375"	y="334"	/>	<point	x="375"	y="333"	/>	<point	x="397"	y="331"	/>	<point	x="396"	y="330"	/>	<point	x="374"	y="332"	/>	<point	x="374"	y="331"	/>	<point	x="396"	y="329"	/>	<point	x="396"	y="328"	/>	<point	x="374"	y="330"	/>	<point	x="373"	y="329"	/>	<point	x="374"	y="328"	/>	<point	x="395"	y="327"	/>	<point	x="394"	y="326"	/>	<point	x="374"	y="327"	/>	<point	x="393"	y="325"	/>	<point	x="392"	y="324"	/>	<point	x="375"	y="325"	/>	<point	x="374"	y="326"	/>	<point	x="376"	y="324"	/>	<point	x="389"	y="323"	/>	<point	x="390"	y="323"	/>	<point	x="391"	y="323"	/>	<point	x="388"	y="322"	/>	<point	x="387"	y="322"	/>	<point	x="386"	y="322"	/>	<point	x="385"	y="322"	/>	<point	x="384"	y="322"	/>	<point	x="383"	y="322"	/>	<point	x="382"	y="322"	/>	<point	x="381"	y="322"	/>	<point	x="379"	y="323"	/>	<point	x="378"	y="323"	/>	<point	x="377"	y="323"	/>
</particle>
	<particle	cx="1270"	cy="367"	value="1.0"	area="597.0"	primeter="101.01219330881975"	width="40.0"	height="18.027756377319946"	orientation="0.016891519714667513"	isdummy="false"	MinorAxisAnchorPoint1_x="365"	MinorAxisAnchorPoint1_y="1279"	MinorAxisAnchorPoint2_x="364"	MinorAxisAnchorPoint2_y="1261"	MajorAxisAnchorPoint1_x="348"	MajorAxisAnchorPoint1_y="1270"	MajorAxisAnchorPoint2_x="388"	MajorAxisAnchorPoint2_y="1270"	compactness="0.7480288301782481"	circularity="0.7352526403912808"	ellipticity="0.9950960024177318"	isfixed="false">

	<point	x="1270"	y="348"	/>	<point	x="1270"	y="348"	/>	<point	x="1271"	y="349"	/>	<point	x="1276"	y="354"	/>	<point	x="1277"	y="355"	/>	<point	x="1277"	y="356"	/>	<point	x="1277"	y="357"	/>	<point	x="1278"	y="358"	/>	<point	x="1278"	y="359"	/>	<point	x="1278"	y="360"	/>	<point	x="1278"	y="361"	/>	<point	x="1278"	y="362"	/>	<point	x="1278"	y="363"	/>	<point	x="1279"	y="364"	/>	<point	x="1279"	y="365"	/>	<point	x="1279"	y="366"	/>	<point	x="1279"	y="367"	/>	<point	x="1279"	y="368"	/>	<point	x="1279"	y="369"	/>	<point	x="1279"	y="370"	/>	<point	x="1279"	y="371"	/>	<point	x="1278"	y="372"	/>	<point	x="1278"	y="373"	/>	<point	x="1278"	y="374"	/>	<point	x="1278"	y="375"	/>	<point	x="1278"	y="376"	/>	<point	x="1278"	y="377"	/>	<point	x="1278"	y="378"	/>	<point	x="1278"	y="379"	/>	<point	x="1278"	y="380"	/>	<point	x="1277"	y="381"	/>	<point	x="1277"	y="382"	/>	<point	x="1277"	y="383"	/>	<point	x="1276"	y="384"	/>	<point	x="1275"	y="385"	/>	<point	x="1274"	y="386"	/>	<point	x="1273"	y="387"	/>	<point	x="1272"	y="387"	/>	<point	x="1271"	y="387"	/>	<point	x="1270"	y="388"	/>	<point	x="1269"	y="387"	/>	<point	x="1268"	y="387"	/>	<point	x="1267"	y="387"	/>	<point	x="1266"	y="386"	/>	<point	x="1265"	y="385"	/>	<point	x="1264"	y="384"	/>	<point	x="1264"	y="383"	/>	<point	x="1264"	y="382"	/>	<point	x="1263"	y="381"	/>	<point	x="1263"	y="380"	/>	<point	x="1263"	y="379"	/>	<point	x="1263"	y="378"	/>	<point	x="1263"	y="377"	/>	<point	x="1263"	y="376"	/>	<point	x="1262"	y="375"	/>	<point	x="1262"	y="374"	/>	<point	x="1262"	y="373"	/>	<point	x="1262"	y="372"	/>	<point	x="1262"	y="371"	/>	<point	x="1262"	y="370"	/>	<point	x="1262"	y="369"	/>	<point	x="1262"	y="368"	/>	<point	x="1261"	y="367"	/>	<point	x="1261"	y="366"	/>	<point	x="1261"	y="365"	/>	<point	x="1262"	y="363"	/>	<point	x="1261"	y="364"	/>	<point	x="1262"	y="362"	/>	<point	x="1262"	y="361"	/>	<point	x="1262"	y="360"	/>	<point	x="1262"	y="359"	/>	<point	x="1262"	y="358"	/>	<point	x="1262"	y="357"	/>	<point	x="1263"	y="356"	/>	<point	x="1263"	y="355"	/>	<point	x="1276"	y="353"	/>	<point	x="1276"	y="352"	/>	<point	x="1264"	y="353"	/>	<point	x="1263"	y="354"	/>	<point	x="1275"	y="351"	/>	<point	x="1274"	y="350"	/>	<point	x="1265"	y="351"	/>	<point	x="1264"	y="352"	/>	<point	x="1266"	y="350"	/>	<point	x="1272"	y="349"	/>	<point	x="1273"	y="349"	/>	<point	x="1269"	y="349"	/>	<point	x="1268"	y="349"	/>	<point	x="1267"	y="349"	/>
</particle>
	<particle	cx="415"	cy="371"	value="2.0"	area="465.0"	primeter="102.46803743153546"	width="33.60059523282288"	height="18.027756377319946"	orientation="0.7739509291004646"	isdummy="false"	MinorAxisAnchorPoint1_x="362"	MinorAxisAnchorPoint1_y="420"	MinorAxisAnchorPoint2_x="377"	MinorAxisAnchorPoint2_y="410"	MajorAxisAnchorPoint1_x="382"	MajorAxisAnchorPoint1_y="428"	MajorAxisAnchorPoint2_x="362"	MajorAxisAnchorPoint2_y="401"	compactness="0.7372092712695582"	circularity="0.5565266685624402"	ellipticity="0.8594856812898364"	isfixed="false">

	<point	x="407"	y="358"	/>	<point	x="407"	y="358"	/>	<point	x="408"	y="359"	/>	<point	x="420"	y="371"	/>	<point	x="419"	y="372"	/>	<point	x="420"	y="373"	/>	<point	x="428"	y="381"	/>	<point	x="428"	y="382"	/>	<point	x="427"	y="383"	/>	<point	x="426"	y="384"	/>	<point	x="425"	y="385"	/>	<point	x="424"	y="385"	/>	<point	x="423"	y="385"	/>	<point	x="422"	y="386"	/>	<point	x="421"	y="385"	/>	<point	x="420"	y="385"	/>	<point	x="419"	y="385"	/>	<point	x="418"	y="384"	/>	<point	x="417"	y="383"	/>	<point	x="416"	y="382"	/>	<point	x="416"	y="381"	/>	<point	x="428"	y="380"	/>	<point	x="429"	y="379"	/>	<point	x="428"	y="378"	/>	<point	x="416"	y="380"	/>	<point	x="415"	y="379"	/>	<point	x="416"	y="378"	/>	<point	x="428"	y="377"	/>	<point	x="428"	y="376"	/>	<point	x="415"	y="377"	/>	<point	x="414"	y="377"	/>	<point	x="413"	y="378"	/>	<point	x="412"	y="377"	/>	<point	x="411"	y="377"	/>	<point	x="410"	y="377"	/>	<point	x="427"	y="375"	/>	<point	x="426"	y="374"	/>	<point	x="409"	y="376"	/>	<point	x="408"	y="375"	/>	<point	x="421"	y="373"	/>	<point	x="423"	y="373"	/>	<point	x="424"	y="373"	/>	<point	x="425"	y="373"	/>	<point	x="422"	y="372"	/>	<point	x="407"	y="374"	/>	<point	x="406"	y="373"	/>	<point	x="405"	y="373"	/>	<point	x="404"	y="372"	/>	<point	x="403"	y="371"	/>	<point	x="420"	y="370"	/>	<point	x="421"	y="369"	/>	<point	x="421"	y="368"	/>	<point	x="402"	y="370"	/>	<point	x="402"	y="369"	/>	<point	x="421"	y="367"	/>	<point	x="422"	y="366"	/>	<point	x="401"	y="368"	/>	<point	x="401"	y="367"	/>	<point	x="421"	y="365"	/>	<point	x="421"	y="364"	/>	<point	x="401"	y="366"	/>	<point	x="400"	y="365"	/>	<point	x="401"	y="364"	/>	<point	x="421"	y="363"	/>	<point	x="420"	y="362"	/>	<point	x="401"	y="363"	/>	<point	x="419"	y="361"	/>	<point	x="418"	y="360"	/>	<point	x="417"	y="360"	/>	<point	x="416"	y="360"	/>	<point	x="411"	y="360"	/>	<point	x="402"	y="361"	/>	<point	x="401"	y="362"	/>	<point	x="403"	y="360"	/>	<point	x="409"	y="359"	/>	<point	x="410"	y="359"	/>	<point	x="406"	y="359"	/>	<point	x="405"	y="359"	/>	<point	x="404"	y="359"	/>	<point	x="412"	y="359"	/>	<point	x="413"	y="359"	/>	<point	x="414"	y="359"	/>	<point	x="415"	y="359"	/>
</particle>
	<particle	cx="923"	cy="372"	value="1.0"	area="395.0"	primeter="79.35533905932738"	width="30.01666203960727"	height="15.0"	orientation="0.07533626598731244"	isdummy="false"	MinorAxisAnchorPoint1_x="366"	MinorAxisAnchorPoint1_y="930"	MinorAxisAnchorPoint2_x="366"	MinorAxisAnchorPoint2_y="915"	MajorAxisAnchorPoint1_x="358"	MajorAxisAnchorPoint1_y="923"	MajorAxisAnchorPoint2_x="388"	MajorAxisAnchorPoint2_y="924"	compactness="0.8151200004442284"	circularity="0.7882330789341755"	ellipticity="0.984477148570103"	isfixed="false">

	<point	x="923"	y="358"	/>	<point	x="923"	y="358"	/>	<point	x="924"	y="359"	/>	<point	x="929"	y="364"	/>	<point	x="930"	y="365"	/>	<point	x="930"	y="366"	/>	<point	x="930"	y="367"	/>	<point	x="930"	y="368"	/>	<point	x="930"	y="369"	/>	<point	x="930"	y="370"	/>	<point	x="930"	y="371"	/>	<point	x="930"	y="372"	/>	<point	x="930"	y="373"	/>	<point	x="930"	y="374"	/>	<point	x="930"	y="375"	/>	<point	x="930"	y="376"	/>	<point	x="930"	y="377"	/>	<point	x="930"	y="378"	/>	<point	x="930"	y="379"	/>	<point	x="930"	y="380"	/>	<point	x="931"	y="381"	/>	<point	x="930"	y="382"	/>	<point	x="930"	y="383"	/>	<point	x="930"	y="384"	/>	<point	x="929"	y="385"	/>	<point	x="928"	y="386"	/>	<point	x="927"	y="387"	/>	<point	x="926"	y="387"	/>	<point	x="925"	y="387"	/>	<point	x="924"	y="388"	/>	<point	x="923"	y="387"	/>	<point	x="922"	y="387"	/>	<point	x="921"	y="387"	/>	<point	x="920"	y="386"	/>	<point	x="919"	y="385"	/>	<point	x="918"	y="384"	/>	<point	x="918"	y="383"	/>	<point	x="918"	y="382"	/>	<point	x="917"	y="381"	/>	<point	x="917"	y="380"	/>	<point	x="917"	y="379"	/>	<point	x="916"	y="378"	/>	<point	x="916"	y="377"	/>	<point	x="916"	y="376"	/>	<point	x="916"	y="375"	/>	<point	x="916"	y="374"	/>	<point	x="916"	y="373"	/>	<point	x="916"	y="372"	/>	<point	x="916"	y="371"	/>	<point	x="915"	y="370"	/>	<point	x="915"	y="369"	/>	<point	x="915"	y="368"	/>	<point	x="915"	y="367"	/>	<point	x="916"	y="365"	/>	<point	x="915"	y="366"	/>	<point	x="929"	y="363"	/>	<point	x="929"	y="362"	/>	<point	x="916"	y="364"	/>	<point	x="916"	y="363"	/>	<point	x="917"	y="362"	/>	<point	x="928"	y="361"	/>	<point	x="927"	y="360"	/>	<point	x="918"	y="361"	/>	<point	x="919"	y="360"	/>	<point	x="925"	y="359"	/>	<point	x="926"	y="359"	/>	<point	x="922"	y="359"	/>	<point	x="921"	y="359"	/>	<point	x="920"	y="359"	/>
</particle>
	<particle	cx="433"	cy="403"	value="1.0"	area="574.0"	primeter="97.08935777509512"	width="36.61966684720111"	height="17.804493814764857"	orientation="-0.7204148699619803"	isdummy="false"	MinorAxisAnchorPoint1_x="414"	MinorAxisAnchorPoint1_y="432"	MinorAxisAnchorPoint2_x="400"	MinorAxisAnchorPoint2_y="443"	MajorAxisAnchorPoint1_x="414"	MajorAxisAnchorPoint1_y="449"	MajorAxisAnchorPoint2_x="393"	MajorAxisAnchorPoint2_y="419"	compactness="0.7768714799771904"	circularity="0.765206234462087"	ellipticity="0.9796008779362317"	isfixed="false">

	<point	x="426"	y="388"	/>	<point	x="426"	y="388"	/>	<point	x="449"	y="412"	/>	<point	x="449"	y="413"	/>	<point	x="449"	y="414"	/>	<point	x="448"	y="415"	/>	<point	x="447"	y="416"	/>	<point	x="446"	y="417"	/>	<point	x="445"	y="417"	/>	<point	x="444"	y="417"	/>	<point	x="443"	y="418"	/>	<point	x="442"	y="418"	/>	<point	x="441"	y="417"	/>	<point	x="440"	y="417"	/>	<point	x="439"	y="417"	/>	<point	x="438"	y="416"	/>	<point	x="437"	y="416"	/>	<point	x="436"	y="416"	/>	<point	x="435"	y="415"	/>	<point	x="434"	y="415"	/>	<point	x="433"	y="414"	/>	<point	x="432"	y="414"	/>	<point	x="449"	y="410"	/>	<point	x="450"	y="411"	/>	<point	x="449"	y="409"	/>	<point	x="449"	y="408"	/>	<point	x="431"	y="413"	/>	<point	x="430"	y="412"	/>	<point	x="448"	y="407"	/>	<point	x="448"	y="406"	/>	<point	x="429"	y="411"	/>	<point	x="428"	y="410"	/>	<point	x="447"	y="405"	/>	<point	x="446"	y="404"	/>	<point	x="427"	y="409"	/>	<point	x="426"	y="408"	/>	<point	x="446"	y="403"	/>	<point	x="445"	y="402"	/>	<point	x="425"	y="407"	/>	<point	x="424"	y="406"	/>	<point	x="423"	y="405"	/>	<point	x="422"	y="404"	/>	<point	x="444"	y="401"	/>	<point	x="443"	y="400"	/>	<point	x="442"	y="399"	/>	<point	x="441"	y="398"	/>	<point	x="421"	y="403"	/>	<point	x="420"	y="402"	/>	<point	x="419"	y="401"	/>	<point	x="419"	y="400"	/>	<point	x="419"	y="399"	/>	<point	x="418"	y="398"	/>	<point	x="439"	y="398"	/>	<point	x="440"	y="398"	/>	<point	x="438"	y="397"	/>	<point	x="437"	y="396"	/>	<point	x="436"	y="395"	/>	<point	x="418"	y="397"	/>	<point	x="418"	y="396"	/>	<point	x="419"	y="395"	/>	<point	x="435"	y="394"	/>	<point	x="434"	y="393"	/>	<point	x="419"	y="394"	/>	<point	x="433"	y="392"	/>	<point	x="432"	y="391"	/>	<point	x="420"	y="392"	/>	<point	x="419"	y="393"	/>	<point	x="421"	y="391"	/>	<point	x="431"	y="390"	/>	<point	x="430"	y="389"	/>	<point	x="429"	y="389"	/>	<point	x="428"	y="389"	/>	<point	x="422"	y="390"	/>	<point	x="423"	y="389"	/>	<point	x="424"	y="389"	/>	<point	x="425"	y="389"	/>	<point	x="427"	y="388"	/>
</particle>
	<particle	cx="1263"	cy="420"	value="1.0"	area="282.0"	primeter="64.52691193458118"	width="23.021728866442675"	height="14.142135623730951"	orientation="-0.11991351984058124"	isdummy="false"	MinorAxisAnchorPoint1_x="423"	MinorAxisAnchorPoint1_y="1270"	MinorAxisAnchorPoint2_x="421"	MinorAxisAnchorPoint2_y="1256"	MajorAxisAnchorPoint1_x="409"	MajorAxisAnchorPoint1_y="1264"	MajorAxisAnchorPoint2_x="432"	MajorAxisAnchorPoint2_y="1263"	compactness="0.9092993559882162"	circularity="0.8510933735754422"	ellipticity="0.9937580915083501"	isfixed="false">

	<point	x="1264"	y="409"	/>	<point	x="1264"	y="409"	/>	<point	x="1265"	y="410"	/>	<point	x="1270"	y="415"	/>	<point	x="1271"	y="416"	/>	<point	x="1271"	y="417"	/>	<point	x="1270"	y="418"	/>	<point	x="1270"	y="419"	/>	<point	x="1270"	y="420"	/>	<point	x="1270"	y="421"	/>	<point	x="1270"	y="422"	/>	<point	x="1270"	y="423"	/>	<point	x="1270"	y="424"	/>	<point	x="1270"	y="425"	/>	<point	x="1269"	y="426"	/>	<point	x="1269"	y="427"	/>	<point	x="1269"	y="428"	/>	<point	x="1268"	y="429"	/>	<point	x="1267"	y="430"	/>	<point	x="1266"	y="431"	/>	<point	x="1265"	y="431"	/>	<point	x="1264"	y="431"	/>	<point	x="1263"	y="432"	/>	<point	x="1262"	y="431"	/>	<point	x="1261"	y="431"	/>	<point	x="1260"	y="431"	/>	<point	x="1259"	y="430"	/>	<point	x="1258"	y="429"	/>	<point	x="1257"	y="428"	/>	<point	x="1257"	y="427"	/>	<point	x="1257"	y="426"	/>	<point	x="1256"	y="425"	/>	<point	x="1256"	y="424"	/>	<point	x="1256"	y="423"	/>	<point	x="1256"	y="422"	/>	<point	x="1256"	y="421"	/>	<point	x="1257"	y="420"	/>	<point	x="1257"	y="419"	/>	<point	x="1257"	y="418"	/>	<point	x="1257"	y="417"	/>	<point	x="1258"	y="415"	/>	<point	x="1257"	y="416"	/>	<point	x="1270"	y="414"	/>	<point	x="1270"	y="413"	/>	<point	x="1269"	y="412"	/>	<point	x="1258"	y="414"	/>	<point	x="1258"	y="413"	/>	<point	x="1259"	y="412"	/>	<point	x="1268"	y="411"	/>	<point	x="1267"	y="410"	/>	<point	x="1266"	y="410"	/>	<point	x="1260"	y="411"	/>	<point	x="1261"	y="410"	/>	<point	x="1262"	y="410"	/>	<point	x="1263"	y="410"	/>
</particle>
	<particle	cx="472"	cy="431"	value="1.0"	area="623.0"	primeter="101.18986283848344"	width="38.07886552931954"	height="20.615528128088304"	orientation="0.38757122950836087"	isdummy="false"	MinorAxisAnchorPoint1_x="425"	MinorAxisAnchorPoint1_y="480"	MinorAxisAnchorPoint2_x="430"	MinorAxisAnchorPoint2_y="460"	MajorAxisAnchorPoint1_x="413"	MajorAxisAnchorPoint1_y="468"	MajorAxisAnchorPoint2_x="450"	MajorAxisAnchorPoint2_y="477"	compactness="0.8090168474910885"	circularity="0.7645816949036539"	ellipticity="0.9815153280894734"	isfixed="false">

	<point	x="468"	y="413"	/>	<point	x="468"	y="413"	/>	<point	x="479"	y="424"	/>	<point	x="480"	y="425"	/>	<point	x="480"	y="426"	/>	<point	x="480"	y="427"	/>	<point	x="481"	y="428"	/>	<point	x="481"	y="429"	/>	<point	x="481"	y="430"	/>	<point	x="481"	y="431"	/>	<point	x="482"	y="432"	/>	<point	x="482"	y="433"	/>	<point	x="482"	y="434"	/>	<point	x="483"	y="435"	/>	<point	x="483"	y="436"	/>	<point	x="483"	y="437"	/>	<point	x="483"	y="438"	/>	<point	x="483"	y="439"	/>	<point	x="483"	y="440"	/>	<point	x="483"	y="441"	/>	<point	x="483"	y="442"	/>	<point	x="484"	y="443"	/>	<point	x="483"	y="444"	/>	<point	x="483"	y="445"	/>	<point	x="483"	y="446"	/>	<point	x="482"	y="447"	/>	<point	x="481"	y="448"	/>	<point	x="480"	y="449"	/>	<point	x="479"	y="449"	/>	<point	x="478"	y="449"	/>	<point	x="477"	y="450"	/>	<point	x="476"	y="449"	/>	<point	x="475"	y="449"	/>	<point	x="474"	y="449"	/>	<point	x="473"	y="448"	/>	<point	x="472"	y="447"	/>	<point	x="471"	y="446"	/>	<point	x="470"	y="445"	/>	<point	x="469"	y="444"	/>	<point	x="468"	y="443"	/>	<point	x="467"	y="442"	/>	<point	x="466"	y="441"	/>	<point	x="466"	y="440"	/>	<point	x="466"	y="439"	/>	<point	x="465"	y="438"	/>	<point	x="465"	y="437"	/>	<point	x="464"	y="436"	/>	<point	x="464"	y="435"	/>	<point	x="464"	y="434"	/>	<point	x="463"	y="433"	/>	<point	x="462"	y="432"	/>	<point	x="461"	y="431"	/>	<point	x="460"	y="430"	/>	<point	x="460"	y="429"	/>	<point	x="460"	y="428"	/>	<point	x="459"	y="427"	/>	<point	x="459"	y="426"	/>	<point	x="459"	y="425"	/>	<point	x="460"	y="424"	/>	<point	x="479"	y="423"	/>	<point	x="478"	y="422"	/>	<point	x="460"	y="423"	/>	<point	x="478"	y="421"	/>	<point	x="478"	y="420"	/>	<point	x="461"	y="421"	/>	<point	x="460"	y="422"	/>	<point	x="477"	y="419"	/>	<point	x="476"	y="418"	/>	<point	x="461"	y="420"	/>	<point	x="461"	y="419"	/>	<point	x="462"	y="418"	/>	<point	x="475"	y="417"	/>	<point	x="474"	y="416"	/>	<point	x="462"	y="417"	/>	<point	x="463"	y="416"	/>	<point	x="473"	y="415"	/>	<point	x="472"	y="414"	/>	<point	x="471"	y="414"	/>	<point	x="470"	y="414"	/>	<point	x="464"	y="415"	/>	<point	x="465"	y="414"	/>	<point	x="466"	y="414"	/>	<point	x="467"	y="414"	/>	<point	x="469"	y="413"	/>
</particle>
	<particle	cx="833"	cy="433"	value="1.0"	area="618.0"	primeter="103.18986283848344"	width="39.81205847478876"	height="18.027756377319946"	orientation="-0.43847726636995116"	isdummy="false"	MinorAxisAnchorPoint1_x="426"	MinorAxisAnchorPoint1_y="839"	MinorAxisAnchorPoint2_x="443"	MinorAxisAnchorPoint2_y="833"	MajorAxisAnchorPoint1_x="442"	MajorAxisAnchorPoint1_y="852"	MajorAxisAnchorPoint2_x="425"	MajorAxisAnchorPoint2_y="816"	compactness="0.7493176317778181"	circularity="0.7293303202508855"	ellipticity="0.9911920529379101"	isfixed="false">

	<point	x="822"	y="421"	/>	<point	x="822"	y="421"	/>	<point	x="846"	y="446"	/>	<point	x="845"	y="446"	/>	<point	x="844"	y="446"	/>	<point	x="843"	y="446"	/>	<point	x="847"	y="445"	/>	<point	x="848"	y="445"	/>	<point	x="849"	y="445"	/>	<point	x="850"	y="444"	/>	<point	x="851"	y="443"	/>	<point	x="852"	y="442"	/>	<point	x="842"	y="445"	/>	<point	x="841"	y="445"	/>	<point	x="840"	y="445"	/>	<point	x="839"	y="444"	/>	<point	x="838"	y="444"	/>	<point	x="837"	y="444"	/>	<point	x="836"	y="444"	/>	<point	x="852"	y="441"	/>	<point	x="852"	y="440"	/>	<point	x="853"	y="439"	/>	<point	x="852"	y="438"	/>	<point	x="835"	y="443"	/>	<point	x="834"	y="443"	/>	<point	x="833"	y="443"	/>	<point	x="832"	y="442"	/>	<point	x="831"	y="442"	/>	<point	x="852"	y="437"	/>	<point	x="852"	y="436"	/>	<point	x="851"	y="435"	/>	<point	x="850"	y="434"	/>	<point	x="830"	y="441"	/>	<point	x="829"	y="441"	/>	<point	x="828"	y="440"	/>	<point	x="827"	y="440"	/>	<point	x="849"	y="433"	/>	<point	x="848"	y="432"	/>	<point	x="847"	y="431"	/>	<point	x="846"	y="431"	/>	<point	x="826"	y="439"	/>	<point	x="825"	y="439"	/>	<point	x="824"	y="438"	/>	<point	x="823"	y="438"	/>	<point	x="845"	y="430"	/>	<point	x="844"	y="430"	/>	<point	x="843"	y="429"	/>	<point	x="842"	y="428"	/>	<point	x="822"	y="437"	/>	<point	x="821"	y="437"	/>	<point	x="820"	y="436"	/>	<point	x="819"	y="435"	/>	<point	x="818"	y="434"	/>	<point	x="817"	y="433"	/>	<point	x="841"	y="427"	/>	<point	x="840"	y="427"	/>	<point	x="839"	y="426"	/>	<point	x="838"	y="426"	/>	<point	x="837"	y="426"	/>	<point	x="816"	y="432"	/>	<point	x="816"	y="431"	/>	<point	x="816"	y="430"	/>	<point	x="815"	y="429"	/>	<point	x="816"	y="427"	/>	<point	x="815"	y="428"	/>	<point	x="836"	y="425"	/>	<point	x="835"	y="425"	/>	<point	x="834"	y="424"	/>	<point	x="833"	y="423"	/>	<point	x="832"	y="423"	/>	<point	x="831"	y="423"	/>	<point	x="816"	y="426"	/>	<point	x="816"	y="425"	/>	<point	x="817"	y="424"	/>	<point	x="818"	y="423"	/>	<point	x="819"	y="422"	/>	<point	x="820"	y="422"	/>	<point	x="821"	y="422"	/>	<point	x="823"	y="421"	/>	<point	x="827"	y="422"	/>	<point	x="828"	y="422"	/>	<point	x="829"	y="422"	/>	<point	x="830"	y="422"	/>	<point	x="826"	y="421"	/>	<point	x="825"	y="421"	/>	<point	x="824"	y="421"	/>
</particle>
	<particle	cx="879"	cy="459"	value="1.0"	area="559.0"	primeter="97.18986283848344"	width="37.12142238654117"	height="18.384776310850235"	orientation="-0.49080599843591843"	isdummy="false"	MinorAxisAnchorPoint1_x="449"	MinorAxisAnchorPoint1_y="879"	MinorAxisAnchorPoint2_x="466"	MinorAxisAnchorPoint2_y="872"	MajorAxisAnchorPoint1_x="468"	MajorAxisAnchorPoint1_y="896"	MajorAxisAnchorPoint2_x="451"	MajorAxisAnchorPoint2_y="863"	compactness="0.7690773694995138"	circularity="0.7436690946360638"	ellipticity="0.9830296452639838"	isfixed="false">

	<point	x="869"	y="447"	/>	<point	x="869"	y="447"	/>	<point	x="893"	y="471"	/>	<point	x="892"	y="471"	/>	<point	x="891"	y="471"	/>	<point	x="890"	y="472"	/>	<point	x="889"	y="472"	/>	<point	x="888"	y="471"	/>	<point	x="887"	y="471"	/>	<point	x="886"	y="471"	/>	<point	x="894"	y="470"	/>	<point	x="895"	y="469"	/>	<point	x="896"	y="468"	/>	<point	x="896"	y="467"	/>	<point	x="885"	y="470"	/>	<point	x="884"	y="470"	/>	<point	x="896"	y="466"	/>	<point	x="897"	y="465"	/>	<point	x="883"	y="469"	/>	<point	x="882"	y="469"	/>	<point	x="881"	y="468"	/>	<point	x="880"	y="468"	/>	<point	x="879"	y="468"	/>	<point	x="878"	y="468"	/>	<point	x="896"	y="464"	/>	<point	x="896"	y="463"	/>	<point	x="896"	y="462"	/>	<point	x="895"	y="461"	/>	<point	x="877"	y="467"	/>	<point	x="876"	y="467"	/>	<point	x="875"	y="467"	/>	<point	x="874"	y="466"	/>	<point	x="873"	y="466"	/>	<point	x="872"	y="466"	/>	<point	x="871"	y="465"	/>	<point	x="870"	y="464"	/>	<point	x="869"	y="464"	/>	<point	x="894"	y="460"	/>	<point	x="892"	y="459"	/>	<point	x="893"	y="459"	/>	<point	x="891"	y="458"	/>	<point	x="868"	y="463"	/>	<point	x="867"	y="462"	/>	<point	x="890"	y="457"	/>	<point	x="889"	y="456"	/>	<point	x="866"	y="461"	/>	<point	x="865"	y="460"	/>	<point	x="864"	y="459"	/>	<point	x="863"	y="458"	/>	<point	x="888"	y="455"	/>	<point	x="886"	y="454"	/>	<point	x="887"	y="454"	/>	<point	x="885"	y="453"	/>	<point	x="863"	y="457"	/>	<point	x="863"	y="456"	/>	<point	x="862"	y="455"	/>	<point	x="862"	y="454"	/>	<point	x="863"	y="453"	/>	<point	x="883"	y="452"	/>	<point	x="884"	y="452"	/>	<point	x="882"	y="451"	/>	<point	x="880"	y="450"	/>	<point	x="881"	y="450"	/>	<point	x="863"	y="452"	/>	<point	x="878"	y="449"	/>	<point	x="879"	y="449"	/>	<point	x="877"	y="448"	/>	<point	x="864"	y="450"	/>	<point	x="863"	y="451"	/>	<point	x="865"	y="449"	/>	<point	x="875"	y="448"	/>	<point	x="876"	y="448"	/>	<point	x="874"	y="447"	/>	<point	x="873"	y="447"	/>	<point	x="872"	y="447"	/>	<point	x="871"	y="447"	/>	<point	x="870"	y="447"	/>	<point	x="868"	y="448"	/>	<point	x="867"	y="448"	/>	<point	x="866"	y="448"	/>
</particle>
	<particle	cx="505"	cy="467"	value="1.0"	area="702.0"	primeter="107.91778489984131"	width="40.80441152620633"	height="20.0"	orientation="0.6855482640301575"	isdummy="false"	MinorAxisAnchorPoint1_x="477"	MinorAxisAnchorPoint1_y="501"	MinorAxisAnchorPoint2_x="465"	MinorAxisAnchorPoint2_y="517"	MajorAxisAnchorPoint1_x="484"	MajorAxisAnchorPoint1_y="518"	MajorAxisAnchorPoint2_x="451"	MajorAxisAnchorPoint2_y="494"	compactness="0.7920668387985861"	circularity="0.7574621410940617"	ellipticity="0.994143258758134"	isfixed="false">

	<point	x="497"	y="450"	/>	<point	x="497"	y="450"	/>	<point	x="520"	y="473"	/>	<point	x="520"	y="474"	/>	<point	x="521"	y="475"	/>	<point	x="521"	y="476"	/>	<point	x="521"	y="477"	/>	<point	x="522"	y="478"	/>	<point	x="521"	y="479"	/>	<point	x="521"	y="480"	/>	<point	x="521"	y="481"	/>	<point	x="520"	y="482"	/>	<point	x="519"	y="483"	/>	<point	x="518"	y="484"	/>	<point	x="517"	y="484"	/>	<point	x="516"	y="484"	/>	<point	x="515"	y="485"	/>	<point	x="514"	y="485"	/>	<point	x="513"	y="484"	/>	<point	x="512"	y="484"	/>	<point	x="511"	y="484"	/>	<point	x="510"	y="483"	/>	<point	x="509"	y="483"	/>	<point	x="508"	y="482"	/>	<point	x="507"	y="482"	/>	<point	x="506"	y="482"	/>	<point	x="505"	y="481"	/>	<point	x="504"	y="480"	/>	<point	x="503"	y="479"	/>	<point	x="502"	y="478"	/>	<point	x="501"	y="477"	/>	<point	x="500"	y="476"	/>	<point	x="520"	y="472"	/>	<point	x="519"	y="471"	/>	<point	x="500"	y="475"	/>	<point	x="499"	y="474"	/>	<point	x="519"	y="470"	/>	<point	x="518"	y="469"	/>	<point	x="498"	y="473"	/>	<point	x="497"	y="472"	/>	<point	x="518"	y="468"	/>	<point	x="517"	y="467"	/>	<point	x="496"	y="471"	/>	<point	x="496"	y="470"	/>	<point	x="517"	y="466"	/>	<point	x="517"	y="465"	/>	<point	x="495"	y="469"	/>	<point	x="494"	y="468"	/>	<point	x="494"	y="467"	/>	<point	x="493"	y="466"	/>	<point	x="493"	y="465"	/>	<point	x="492"	y="464"	/>	<point	x="516"	y="464"	/>	<point	x="515"	y="463"	/>	<point	x="514"	y="462"	/>	<point	x="514"	y="461"	/>	<point	x="492"	y="463"	/>	<point	x="491"	y="462"	/>	<point	x="513"	y="460"	/>	<point	x="512"	y="459"	/>	<point	x="490"	y="461"	/>	<point	x="490"	y="460"	/>	<point	x="511"	y="458"	/>	<point	x="510"	y="457"	/>	<point	x="490"	y="459"	/>	<point	x="489"	y="458"	/>	<point	x="490"	y="457"	/>	<point	x="509"	y="456"	/>	<point	x="508"	y="455"	/>	<point	x="490"	y="456"	/>	<point	x="507"	y="454"	/>	<point	x="506"	y="453"	/>	<point	x="491"	y="454"	/>	<point	x="490"	y="455"	/>	<point	x="492"	y="453"	/>	<point	x="503"	y="452"	/>	<point	x="504"	y="452"	/>	<point	x="505"	y="452"	/>	<point	x="502"	y="451"	/>	<point	x="501"	y="451"	/>	<point	x="500"	y="451"	/>	<point	x="493"	y="452"	/>	<point	x="494"	y="451"	/>	<point	x="495"	y="451"	/>	<point	x="496"	y="451"	/>	<point	x="498"	y="450"	/>	<point	x="499"	y="450"	/>
</particle>
	<particle	cx="982"	cy="470"	value="1.0"	area="324.0"	primeter="72.18376618407356"	width="26.019223662515376"	height="14.0"	orientation="0.09267198776262313"	isdummy="false"	MinorAxisAnchorPoint1_x="465"	MinorAxisAnchorPoint1_y="989"	MinorAxisAnchorPoint2_x="465"	MinorAxisAnchorPoint2_y="975"	MajorAxisAnchorPoint1_x="458"	MajorAxisAnchorPoint1_y="982"	MajorAxisAnchorPoint2_x="484"	MajorAxisAnchorPoint2_y="983"	compactness="0.8545373107161349"	circularity="0.781404304025558"	ellipticity="0.9835561545569955"	isfixed="false">

	<point	x="982"	y="458"	/>	<point	x="982"	y="458"	/>	<point	x="983"	y="459"	/>	<point	x="988"	y="464"	/>	<point	x="989"	y="465"	/>	<point	x="989"	y="466"	/>	<point	x="989"	y="467"	/>	<point	x="988"	y="468"	/>	<point	x="989"	y="469"	/>	<point	x="989"	y="470"	/>	<point	x="989"	y="471"	/>	<point	x="990"	y="472"	/>	<point	x="990"	y="473"	/>	<point	x="990"	y="474"	/>	<point	x="990"	y="475"	/>	<point	x="990"	y="476"	/>	<point	x="990"	y="477"	/>	<point	x="989"	y="478"	/>	<point	x="989"	y="479"	/>	<point	x="989"	y="480"	/>	<point	x="988"	y="481"	/>	<point	x="987"	y="482"	/>	<point	x="986"	y="483"	/>	<point	x="985"	y="483"	/>	<point	x="984"	y="483"	/>	<point	x="983"	y="484"	/>	<point	x="982"	y="483"	/>	<point	x="981"	y="483"	/>	<point	x="980"	y="483"	/>	<point	x="979"	y="482"	/>	<point	x="978"	y="481"	/>	<point	x="977"	y="480"	/>	<point	x="977"	y="479"	/>	<point	x="977"	y="478"	/>	<point	x="976"	y="477"	/>	<point	x="976"	y="476"	/>	<point	x="976"	y="475"	/>	<point	x="976"	y="474"	/>	<point	x="976"	y="473"	/>	<point	x="977"	y="471"	/>	<point	x="976"	y="472"	/>	<point	x="976"	y="470"	/>	<point	x="976"	y="469"	/>	<point	x="976"	y="468"	/>	<point	x="975"	y="467"	/>	<point	x="975"	y="466"	/>	<point	x="975"	y="465"	/>	<point	x="976"	y="464"	/>	<point	x="988"	y="463"	/>	<point	x="988"	y="462"	/>	<point	x="976"	y="463"	/>	<point	x="987"	y="461"	/>	<point	x="986"	y="460"	/>	<point	x="977"	y="461"	/>	<point	x="976"	y="462"	/>	<point	x="978"	y="460"	/>	<point	x="984"	y="459"	/>	<point	x="985"	y="459"	/>	<point	x="981"	y="459"	/>	<point	x="980"	y="459"	/>	<point	x="979"	y="459"	/>
</particle>
	<particle	cx="911"	cy="494"	value="1.0"	area="439.0"	primeter="80.70458146424488"	width="28.844410203711913"	height="18.027756377319946"	orientation="0.6760688912291374"	isdummy="false"	MinorAxisAnchorPoint1_x="500"	MinorAxisAnchorPoint1_y="904"	MinorAxisAnchorPoint2_x="490"	MinorAxisAnchorPoint2_y="919"	MajorAxisAnchorPoint1_x="506"	MajorAxisAnchorPoint1_y="920"	MajorAxisAnchorPoint2_x="482"	MajorAxisAnchorPoint2_y="904"	compactness="0.8955319534079945"	circularity="0.8469894582541905"	ellipticity="0.991194813838071"	isfixed="false">

	<point	x="907"	y="481"	/>	<point	x="907"	y="481"	/>	<point	x="922"	y="496"	/>	<point	x="923"	y="497"	/>	<point	x="923"	y="498"	/>	<point	x="923"	y="499"	/>	<point	x="924"	y="500"	/>	<point	x="923"	y="501"	/>	<point	x="923"	y="502"	/>	<point	x="923"	y="503"	/>	<point	x="922"	y="504"	/>	<point	x="921"	y="505"	/>	<point	x="920"	y="506"	/>	<point	x="919"	y="506"	/>	<point	x="918"	y="506"	/>	<point	x="917"	y="507"	/>	<point	x="916"	y="507"	/>	<point	x="915"	y="507"	/>	<point	x="914"	y="506"	/>	<point	x="913"	y="506"	/>	<point	x="912"	y="506"	/>	<point	x="911"	y="505"	/>	<point	x="910"	y="505"	/>	<point	x="909"	y="504"	/>	<point	x="908"	y="504"	/>	<point	x="907"	y="503"	/>	<point	x="906"	y="502"	/>	<point	x="905"	y="501"	/>	<point	x="904"	y="500"	/>	<point	x="921"	y="494"	/>	<point	x="922"	y="495"	/>	<point	x="921"	y="493"	/>	<point	x="903"	y="499"	/>	<point	x="902"	y="498"	/>	<point	x="902"	y="497"	/>	<point	x="902"	y="496"	/>	<point	x="920"	y="492"	/>	<point	x="919"	y="491"	/>	<point	x="919"	y="490"	/>	<point	x="901"	y="495"	/>	<point	x="901"	y="494"	/>	<point	x="901"	y="493"	/>	<point	x="901"	y="492"	/>	<point	x="918"	y="489"	/>	<point	x="917"	y="488"	/>	<point	x="916"	y="487"	/>	<point	x="900"	y="491"	/>	<point	x="900"	y="490"	/>	<point	x="900"	y="489"	/>	<point	x="900"	y="488"	/>	<point	x="901"	y="487"	/>	<point	x="901"	y="486"	/>	<point	x="915"	y="486"	/>	<point	x="914"	y="485"	/>	<point	x="913"	y="484"	/>	<point	x="912"	y="483"	/>	<point	x="902"	y="484"	/>	<point	x="901"	y="485"	/>	<point	x="903"	y="483"	/>	<point	x="909"	y="482"	/>	<point	x="910"	y="482"	/>	<point	x="911"	y="482"	/>	<point	x="908"	y="481"	/>	<point	x="906"	y="482"	/>	<point	x="905"	y="482"	/>	<point	x="904"	y="482"	/>
</particle>
	<particle	cx="978"	cy="512"	value="1.0"	area="258.0"	primeter="64.18376618407356"	width="22.02271554554524"	height="14.035668847618199"	orientation="-0.12669131725648672"	isdummy="false"	MinorAxisAnchorPoint1_x="510"	MinorAxisAnchorPoint1_y="986"	MinorAxisAnchorPoint2_x="509"	MinorAxisAnchorPoint2_y="972"	MajorAxisAnchorPoint1_x="502"	MajorAxisAnchorPoint1_y="979"	MajorAxisAnchorPoint2_x="524"	MajorAxisAnchorPoint2_y="978"	compactness="0.8952063257598679"	circularity="0.787008052127199"	ellipticity="0.9777648361388014"	isfixed="false">

	<point	x="979"	y="502"	/>	<point	x="979"	y="502"	/>	<point	x="980"	y="503"	/>	<point	x="985"	y="508"	/>	<point	x="986"	y="509"	/>	<point	x="986"	y="510"	/>	<point	x="985"	y="511"	/>	<point	x="985"	y="512"	/>	<point	x="985"	y="513"	/>	<point	x="984"	y="514"	/>	<point	x="984"	y="515"	/>	<point	x="984"	y="516"	/>	<point	x="985"	y="517"	/>	<point	x="984"	y="518"	/>	<point	x="984"	y="519"	/>	<point	x="984"	y="520"	/>	<point	x="983"	y="521"	/>	<point	x="982"	y="522"	/>	<point	x="981"	y="523"	/>	<point	x="980"	y="523"	/>	<point	x="979"	y="523"	/>	<point	x="978"	y="524"	/>	<point	x="977"	y="523"	/>	<point	x="976"	y="523"	/>	<point	x="975"	y="523"	/>	<point	x="974"	y="522"	/>	<point	x="973"	y="521"	/>	<point	x="972"	y="520"	/>	<point	x="972"	y="519"	/>	<point	x="972"	y="518"	/>	<point	x="971"	y="517"	/>	<point	x="972"	y="516"	/>	<point	x="972"	y="515"	/>	<point	x="973"	y="513"	/>	<point	x="972"	y="514"	/>	<point	x="973"	y="512"	/>	<point	x="973"	y="511"	/>	<point	x="972"	y="510"	/>	<point	x="972"	y="509"	/>	<point	x="973"	y="508"	/>	<point	x="985"	y="507"	/>	<point	x="985"	y="506"	/>	<point	x="973"	y="507"	/>	<point	x="984"	y="505"	/>	<point	x="983"	y="504"	/>	<point	x="974"	y="505"	/>	<point	x="973"	y="506"	/>	<point	x="975"	y="504"	/>	<point	x="981"	y="503"	/>	<point	x="982"	y="503"	/>	<point	x="978"	y="503"	/>	<point	x="977"	y="503"	/>	<point	x="976"	y="503"	/>
</particle>
	<particle	cx="605"	cy="527"	value="1.0"	area="505.0"	primeter="92.91168824543144"	width="34.92849839314596"	height="16.492422502470642"	orientation="0.39221271907954985"	isdummy="false"	MinorAxisAnchorPoint1_x="526"	MinorAxisAnchorPoint1_y="614"	MinorAxisAnchorPoint2_x="530"	MinorAxisAnchorPoint2_y="598"	MajorAxisAnchorPoint1_x="510"	MajorAxisAnchorPoint1_y="602"	MajorAxisAnchorPoint2_x="544"	MajorAxisAnchorPoint2_y="610"	compactness="0.7647987268948819"	circularity="0.7351238943344715"	ellipticity="0.9831227094601814"	isfixed="false">

	<point	x="602"	y="510"	/>	<point	x="602"	y="510"	/>	<point	x="603"	y="511"	/>	<point	x="609"	y="517"	/>	<point	x="610"	y="518"	/>	<point	x="610"	y="519"	/>	<point	x="611"	y="520"	/>	<point	x="611"	y="521"	/>	<point	x="611"	y="522"	/>	<point	x="612"	y="523"	/>	<point	x="612"	y="524"	/>	<point	x="613"	y="525"	/>	<point	x="614"	y="526"	/>	<point	x="614"	y="527"	/>	<point	x="615"	y="528"	/>	<point	x="615"	y="529"	/>	<point	x="615"	y="530"	/>	<point	x="616"	y="531"	/>	<point	x="616"	y="532"	/>	<point	x="616"	y="533"	/>	<point	x="616"	y="534"	/>	<point	x="617"	y="535"	/>	<point	x="617"	y="536"	/>	<point	x="617"	y="537"	/>	<point	x="616"	y="538"	/>	<point	x="616"	y="539"	/>	<point	x="616"	y="540"	/>	<point	x="615"	y="541"	/>	<point	x="614"	y="542"	/>	<point	x="613"	y="543"	/>	<point	x="612"	y="543"	/>	<point	x="611"	y="543"	/>	<point	x="610"	y="544"	/>	<point	x="609"	y="544"	/>	<point	x="608"	y="543"	/>	<point	x="607"	y="543"	/>	<point	x="606"	y="543"	/>	<point	x="605"	y="542"	/>	<point	x="604"	y="541"	/>	<point	x="603"	y="540"	/>	<point	x="603"	y="539"	/>	<point	x="602"	y="538"	/>	<point	x="601"	y="537"	/>	<point	x="601"	y="536"	/>	<point	x="601"	y="535"	/>	<point	x="600"	y="534"	/>	<point	x="600"	y="533"	/>	<point	x="600"	y="532"	/>	<point	x="599"	y="531"	/>	<point	x="598"	y="530"	/>	<point	x="598"	y="529"	/>	<point	x="597"	y="528"	/>	<point	x="597"	y="527"	/>	<point	x="597"	y="526"	/>	<point	x="596"	y="525"	/>	<point	x="596"	y="524"	/>	<point	x="596"	y="523"	/>	<point	x="595"	y="522"	/>	<point	x="595"	y="521"	/>	<point	x="595"	y="520"	/>	<point	x="595"	y="519"	/>	<point	x="595"	y="518"	/>	<point	x="595"	y="517"	/>	<point	x="596"	y="516"	/>	<point	x="608"	y="515"	/>	<point	x="609"	y="516"	/>	<point	x="608"	y="514"	/>	<point	x="596"	y="515"	/>	<point	x="607"	y="513"	/>	<point	x="606"	y="512"	/>	<point	x="597"	y="513"	/>	<point	x="596"	y="514"	/>	<point	x="598"	y="512"	/>	<point	x="604"	y="511"	/>	<point	x="605"	y="511"	/>	<point	x="601"	y="511"	/>	<point	x="600"	y="511"	/>	<point	x="599"	y="511"	/>
</particle>
	<particle	cx="653"	cy="552"	value="1.0"	area="563.0"	primeter="98.01828996322962"	width="37.589892258425"	height="17.88854381999832"	orientation="0.5236653677562808"	isdummy="false"	MinorAxisAnchorPoint1_x="555"	MinorAxisAnchorPoint1_y="644"	MinorAxisAnchorPoint2_x="547"	MinorAxisAnchorPoint2_y="660"	MajorAxisAnchorPoint1_x="569"	MajorAxisAnchorPoint1_y="663"	MajorAxisAnchorPoint2_x="536"	MajorAxisAnchorPoint2_y="645"	compactness="0.758178991666739"	circularity="0.7363834441928598"	ellipticity="0.9847270831722812"	isfixed="false">

	<point	x="648"	y="535"	/>	<point	x="648"	y="535"	/>	<point	x="658"	y="545"	/>	<point	x="659"	y="546"	/>	<point	x="660"	y="547"	/>	<point	x="660"	y="548"	/>	<point	x="661"	y="549"	/>	<point	x="661"	y="550"	/>	<point	x="662"	y="551"	/>	<point	x="662"	y="552"	/>	<point	x="663"	y="553"	/>	<point	x="663"	y="554"	/>	<point	x="664"	y="555"	/>	<point	x="664"	y="556"	/>	<point	x="665"	y="557"	/>	<point	x="665"	y="558"	/>	<point	x="665"	y="559"	/>	<point	x="666"	y="560"	/>	<point	x="666"	y="561"	/>	<point	x="666"	y="562"	/>	<point	x="667"	y="563"	/>	<point	x="666"	y="564"	/>	<point	x="666"	y="565"	/>	<point	x="666"	y="566"	/>	<point	x="665"	y="567"	/>	<point	x="664"	y="568"	/>	<point	x="663"	y="569"	/>	<point	x="662"	y="569"	/>	<point	x="661"	y="569"	/>	<point	x="660"	y="570"	/>	<point	x="659"	y="569"	/>	<point	x="658"	y="569"	/>	<point	x="657"	y="569"	/>	<point	x="656"	y="568"	/>	<point	x="655"	y="567"	/>	<point	x="654"	y="566"	/>	<point	x="653"	y="565"	/>	<point	x="652"	y="564"	/>	<point	x="651"	y="563"	/>	<point	x="650"	y="562"	/>	<point	x="649"	y="561"	/>	<point	x="648"	y="560"	/>	<point	x="647"	y="559"	/>	<point	x="647"	y="558"	/>	<point	x="646"	y="557"	/>	<point	x="645"	y="556"	/>	<point	x="644"	y="555"	/>	<point	x="644"	y="554"	/>	<point	x="644"	y="553"	/>	<point	x="643"	y="552"	/>	<point	x="643"	y="551"	/>	<point	x="643"	y="550"	/>	<point	x="642"	y="549"	/>	<point	x="642"	y="548"	/>	<point	x="642"	y="547"	/>	<point	x="641"	y="546"	/>	<point	x="641"	y="545"	/>	<point	x="657"	y="543"	/>	<point	x="658"	y="544"	/>	<point	x="657"	y="542"	/>	<point	x="641"	y="544"	/>	<point	x="641"	y="543"	/>	<point	x="656"	y="541"	/>	<point	x="656"	y="540"	/>	<point	x="642"	y="541"	/>	<point	x="641"	y="542"	/>	<point	x="655"	y="539"	/>	<point	x="654"	y="538"	/>	<point	x="642"	y="540"	/>	<point	x="642"	y="539"	/>	<point	x="643"	y="538"	/>	<point	x="653"	y="537"	/>	<point	x="652"	y="536"	/>	<point	x="651"	y="536"	/>	<point	x="650"	y="536"	/>	<point	x="644"	y="537"	/>	<point	x="645"	y="536"	/>	<point	x="646"	y="536"	/>	<point	x="647"	y="536"	/>	<point	x="649"	y="535"	/>
</particle>
	<particle	cx="1518"	cy="557"	value="1.0"	area="461.0"	primeter="87.49747468305833"	width="32.7566787083184"	height="16.492422502470642"	orientation="-0.39429503919639297"	isdummy="false"	MinorAxisAnchorPoint1_x="556"	MinorAxisAnchorPoint1_y="1528"	MinorAxisAnchorPoint2_x="552"	MinorAxisAnchorPoint2_y="1512"	MajorAxisAnchorPoint1_x="542"	MajorAxisAnchorPoint1_y="1522"	MajorAxisAnchorPoint2_x="574"	MajorAxisAnchorPoint2_y="1515"	compactness="0.7974049029656621"	circularity="0.7566930617613669"	ellipticity="0.9926045401030391"	isfixed="false">

	<point	x="1522"	y="542"	/>	<point	x="1522"	y="542"	/>	<point	x="1523"	y="543"	/>	<point	x="1528"	y="548"	/>	<point	x="1529"	y="549"	/>	<point	x="1529"	y="550"	/>	<point	x="1529"	y="551"	/>	<point	x="1529"	y="552"	/>	<point	x="1529"	y="553"	/>	<point	x="1528"	y="554"	/>	<point	x="1528"	y="555"	/>	<point	x="1528"	y="556"	/>	<point	x="1527"	y="557"	/>	<point	x="1527"	y="558"	/>	<point	x="1526"	y="559"	/>	<point	x="1526"	y="560"	/>	<point	x="1526"	y="561"	/>	<point	x="1525"	y="562"	/>	<point	x="1525"	y="563"	/>	<point	x="1524"	y="564"	/>	<point	x="1524"	y="565"	/>	<point	x="1523"	y="566"	/>	<point	x="1522"	y="567"	/>	<point	x="1522"	y="568"	/>	<point	x="1521"	y="569"	/>	<point	x="1521"	y="570"	/>	<point	x="1520"	y="571"	/>	<point	x="1519"	y="572"	/>	<point	x="1518"	y="573"	/>	<point	x="1517"	y="573"	/>	<point	x="1516"	y="573"	/>	<point	x="1515"	y="574"	/>	<point	x="1514"	y="573"	/>	<point	x="1513"	y="573"	/>	<point	x="1512"	y="573"	/>	<point	x="1511"	y="572"	/>	<point	x="1510"	y="571"	/>	<point	x="1509"	y="570"	/>	<point	x="1509"	y="569"	/>	<point	x="1509"	y="568"	/>	<point	x="1508"	y="567"	/>	<point	x="1509"	y="565"	/>	<point	x="1508"	y="566"	/>	<point	x="1509"	y="564"	/>	<point	x="1509"	y="563"	/>	<point	x="1509"	y="562"	/>	<point	x="1509"	y="561"	/>	<point	x="1510"	y="559"	/>	<point	x="1509"	y="560"	/>	<point	x="1510"	y="558"	/>	<point	x="1510"	y="557"	/>	<point	x="1511"	y="556"	/>	<point	x="1511"	y="555"	/>	<point	x="1512"	y="554"	/>	<point	x="1512"	y="553"	/>	<point	x="1513"	y="551"	/>	<point	x="1512"	y="552"	/>	<point	x="1514"	y="550"	/>	<point	x="1514"	y="549"	/>	<point	x="1515"	y="548"	/>	<point	x="1528"	y="547"	/>	<point	x="1528"	y="546"	/>	<point	x="1516"	y="547"	/>	<point	x="1527"	y="545"	/>	<point	x="1526"	y="544"	/>	<point	x="1517"	y="545"	/>	<point	x="1516"	y="546"	/>	<point	x="1518"	y="544"	/>	<point	x="1524"	y="543"	/>	<point	x="1525"	y="543"	/>	<point	x="1521"	y="543"	/>	<point	x="1520"	y="543"	/>	<point	x="1519"	y="543"	/>
</particle>
	<particle	cx="626"	cy="568"	value="1.0"	area="481.0"	primeter="93.15432893255071"	width="34.92849839314596"	height="16.278820596099706"	orientation="0.39626351827647704"	isdummy="false"	MinorAxisAnchorPoint1_x="563"	MinorAxisAnchorPoint1_y="632"	MinorAxisAnchorPoint2_x="566"	MinorAxisAnchorPoint2_y="616"	MajorAxisAnchorPoint1_x="552"	MajorAxisAnchorPoint1_y="622"	MajorAxisAnchorPoint2_x="586"	MajorAxisAnchorPoint2_y="630"	compactness="0.733776248004015"	circularity="0.6965444837343011"	ellipticity="0.9688585871283342"	isfixed="false">

	<point	x="622"	y="552"	/>	<point	x="622"	y="552"	/>	<point	x="623"	y="553"	/>	<point	x="630"	y="560"	/>	<point	x="631"	y="561"	/>	<point	x="631"	y="562"	/>	<point	x="632"	y="563"	/>	<point	x="632"	y="564"	/>	<point	x="633"	y="565"	/>	<point	x="633"	y="566"	/>	<point	x="633"	y="567"	/>	<point	x="634"	y="568"	/>	<point	x="634"	y="569"	/>	<point	x="634"	y="570"	/>	<point	x="635"	y="571"	/>	<point	x="635"	y="572"	/>	<point	x="635"	y="573"	/>	<point	x="636"	y="574"	/>	<point	x="636"	y="575"	/>	<point	x="636"	y="576"	/>	<point	x="636"	y="577"	/>	<point	x="636"	y="578"	/>	<point	x="637"	y="579"	/>	<point	x="636"	y="580"	/>	<point	x="636"	y="581"	/>	<point	x="636"	y="582"	/>	<point	x="635"	y="583"	/>	<point	x="634"	y="584"	/>	<point	x="633"	y="585"	/>	<point	x="632"	y="585"	/>	<point	x="631"	y="585"	/>	<point	x="630"	y="586"	/>	<point	x="629"	y="585"	/>	<point	x="628"	y="585"	/>	<point	x="627"	y="585"	/>	<point	x="626"	y="584"	/>	<point	x="625"	y="583"	/>	<point	x="624"	y="582"	/>	<point	x="624"	y="581"	/>	<point	x="623"	y="580"	/>	<point	x="622"	y="579"	/>	<point	x="622"	y="578"	/>	<point	x="622"	y="577"	/>	<point	x="621"	y="576"	/>	<point	x="621"	y="575"	/>	<point	x="622"	y="574"	/>	<point	x="622"	y="573"	/>	<point	x="621"	y="572"	/>	<point	x="620"	y="571"	/>	<point	x="619"	y="570"	/>	<point	x="618"	y="569"	/>	<point	x="617"	y="568"	/>	<point	x="617"	y="567"	/>	<point	x="616"	y="566"	/>	<point	x="616"	y="565"	/>	<point	x="616"	y="564"	/>	<point	x="615"	y="563"	/>	<point	x="615"	y="562"	/>	<point	x="615"	y="561"	/>	<point	x="630"	y="559"	/>	<point	x="629"	y="558"	/>	<point	x="615"	y="560"	/>	<point	x="615"	y="559"	/>	<point	x="616"	y="558"	/>	<point	x="629"	y="557"	/>	<point	x="628"	y="556"	/>	<point	x="616"	y="557"	/>	<point	x="627"	y="555"	/>	<point	x="626"	y="554"	/>	<point	x="617"	y="555"	/>	<point	x="616"	y="556"	/>	<point	x="618"	y="554"	/>	<point	x="624"	y="553"	/>	<point	x="625"	y="553"	/>	<point	x="621"	y="553"	/>	<point	x="620"	y="553"	/>	<point	x="619"	y="553"	/>
</particle>
	<particle	cx="724"	cy="580"	value="1.0"	area="650.0"	primeter="105.49747468305833"	width="41.43669871020132"	height="19.1049731745428"	orientation="0.2428561293430155"	isdummy="false"	MinorAxisAnchorPoint1_x="576"	MinorAxisAnchorPoint1_y="733"	MinorAxisAnchorPoint2_x="578"	MinorAxisAnchorPoint2_y="714"	MajorAxisAnchorPoint1_x="560"	MajorAxisAnchorPoint1_y="722"	MajorAxisAnchorPoint2_x="601"	MajorAxisAnchorPoint2_y="728"	compactness="0.7556744402580718"	circularity="0.7339037262676525"	ellipticity="0.9944991659179934"	isfixed="false">

	<point	x="722"	y="560"	/>	<point	x="722"	y="560"	/>	<point	x="723"	y="561"	/>	<point	x="729"	y="567"	/>	<point	x="730"	y="568"	/>	<point	x="730"	y="569"	/>	<point	x="731"	y="570"	/>	<point	x="731"	y="571"	/>	<point	x="731"	y="572"	/>	<point	x="732"	y="573"	/>	<point	x="732"	y="574"	/>	<point	x="732"	y="575"	/>	<point	x="733"	y="576"	/>	<point	x="733"	y="577"	/>	<point	x="733"	y="578"	/>	<point	x="733"	y="579"	/>	<point	x="733"	y="580"	/>	<point	x="734"	y="581"	/>	<point	x="734"	y="582"	/>	<point	x="734"	y="583"	/>	<point	x="734"	y="584"	/>	<point	x="734"	y="585"	/>	<point	x="735"	y="586"	/>	<point	x="735"	y="587"	/>	<point	x="735"	y="588"	/>	<point	x="735"	y="589"	/>	<point	x="735"	y="590"	/>	<point	x="735"	y="591"	/>	<point	x="735"	y="592"	/>	<point	x="735"	y="593"	/>	<point	x="735"	y="594"	/>	<point	x="734"	y="595"	/>	<point	x="734"	y="596"	/>	<point	x="734"	y="597"	/>	<point	x="733"	y="598"	/>	<point	x="732"	y="599"	/>	<point	x="731"	y="600"	/>	<point	x="730"	y="600"	/>	<point	x="729"	y="600"	/>	<point	x="728"	y="601"	/>	<point	x="727"	y="600"	/>	<point	x="726"	y="600"	/>	<point	x="725"	y="600"	/>	<point	x="724"	y="599"	/>	<point	x="723"	y="598"	/>	<point	x="722"	y="597"	/>	<point	x="722"	y="596"	/>	<point	x="721"	y="595"	/>	<point	x="720"	y="594"	/>	<point	x="720"	y="593"	/>	<point	x="719"	y="592"	/>	<point	x="719"	y="591"	/>	<point	x="719"	y="590"	/>	<point	x="718"	y="589"	/>	<point	x="717"	y="588"	/>	<point	x="717"	y="587"	/>	<point	x="717"	y="586"	/>	<point	x="716"	y="585"	/>	<point	x="716"	y="584"	/>	<point	x="716"	y="583"	/>	<point	x="715"	y="582"	/>	<point	x="715"	y="581"	/>	<point	x="715"	y="580"	/>	<point	x="715"	y="579"	/>	<point	x="714"	y="578"	/>	<point	x="714"	y="577"	/>	<point	x="714"	y="576"	/>	<point	x="714"	y="575"	/>	<point	x="714"	y="574"	/>	<point	x="714"	y="573"	/>	<point	x="714"	y="572"	/>	<point	x="714"	y="571"	/>	<point	x="714"	y="570"	/>	<point	x="715"	y="568"	/>	<point	x="714"	y="569"	/>	<point	x="729"	y="566"	/>	<point	x="728"	y="565"	/>	<point	x="715"	y="567"	/>	<point	x="715"	y="566"	/>	<point	x="716"	y="565"	/>	<point	x="728"	y="564"	/>	<point	x="727"	y="563"	/>	<point	x="716"	y="564"	/>	<point	x="717"	y="563"	/>	<point	x="726"	y="562"	/>	<point	x="725"	y="561"	/>	<point	x="724"	y="561"	/>	<point	x="718"	y="562"	/>	<point	x="719"	y="561"	/>	<point	x="720"	y="561"	/>	<point	x="721"	y="561"	/>
</particle>
	<particle	cx="680"	cy="596"	value="1.0"	area="560.0"	primeter="96.5685424949238"	width="36.235341863986875"	height="18.35755975068582"	orientation="0.5241985086700945"	isdummy="false"	MinorAxisAnchorPoint1_x="598"	MinorAxisAnchorPoint1_y="671"	MinorAxisAnchorPoint2_x="589"	MinorAxisAnchorPoint2_y="687"	MajorAxisAnchorPoint1_x="613"	MajorAxisAnchorPoint1_y="689"	MajorAxisAnchorPoint2_x="581"	MajorAxisAnchorPoint2_y="672"	compactness="0.8021372631516659"	circularity="0.754616918233706"	ellipticity="0.9889439613124326"	isfixed="false">

	<point	x="675"	y="580"	/>	<point	x="675"	y="580"	/>	<point	x="676"	y="581"	/>	<point	x="688"	y="593"	/>	<point	x="689"	y="594"	/>	<point	x="690"	y="595"	/>	<point	x="690"	y="596"	/>	<point	x="691"	y="597"	/>	<point	x="691"	y="598"	/>	<point	x="692"	y="599"	/>	<point	x="692"	y="600"	/>	<point	x="692"	y="601"	/>	<point	x="693"	y="602"	/>	<point	x="693"	y="603"	/>	<point	x="693"	y="604"	/>	<point	x="693"	y="605"	/>	<point	x="693"	y="606"	/>	<point	x="693"	y="607"	/>	<point	x="692"	y="608"	/>	<point	x="692"	y="609"	/>	<point	x="692"	y="610"	/>	<point	x="691"	y="611"	/>	<point	x="690"	y="612"	/>	<point	x="689"	y="613"	/>	<point	x="688"	y="613"	/>	<point	x="687"	y="613"	/>	<point	x="686"	y="614"	/>	<point	x="685"	y="613"	/>	<point	x="684"	y="613"	/>	<point	x="683"	y="613"	/>	<point	x="682"	y="612"	/>	<point	x="681"	y="611"	/>	<point	x="680"	y="610"	/>	<point	x="679"	y="609"	/>	<point	x="679"	y="608"	/>	<point	x="679"	y="607"	/>	<point	x="678"	y="606"	/>	<point	x="677"	y="605"	/>	<point	x="676"	y="605"	/>	<point	x="675"	y="604"	/>	<point	x="674"	y="603"	/>	<point	x="673"	y="602"	/>	<point	x="673"	y="601"	/>	<point	x="672"	y="600"	/>	<point	x="672"	y="599"	/>	<point	x="671"	y="598"	/>	<point	x="670"	y="597"	/>	<point	x="670"	y="596"	/>	<point	x="670"	y="595"	/>	<point	x="669"	y="594"	/>	<point	x="669"	y="593"	/>	<point	x="687"	y="591"	/>	<point	x="688"	y="592"	/>	<point	x="687"	y="590"	/>	<point	x="669"	y="592"	/>	<point	x="669"	y="591"	/>	<point	x="687"	y="589"	/>	<point	x="686"	y="588"	/>	<point	x="669"	y="590"	/>	<point	x="669"	y="589"	/>	<point	x="685"	y="587"	/>	<point	x="684"	y="586"	/>	<point	x="668"	y="588"	/>	<point	x="668"	y="587"	/>	<point	x="669"	y="586"	/>	<point	x="684"	y="585"	/>	<point	x="683"	y="584"	/>	<point	x="669"	y="585"	/>	<point	x="682"	y="583"	/>	<point	x="681"	y="582"	/>	<point	x="680"	y="582"	/>	<point	x="679"	y="582"	/>	<point	x="670"	y="583"	/>	<point	x="669"	y="584"	/>	<point	x="671"	y="582"	/>	<point	x="677"	y="581"	/>	<point	x="678"	y="581"	/>	<point	x="674"	y="581"	/>	<point	x="673"	y="581"	/>	<point	x="672"	y="581"	/>
</particle>
	<particle	cx="854"	cy="607"	value="1.0"	area="542.0"	primeter="93.39696961966999"	width="34.66987164671943"	height="18.867962264113206"	orientation="0.6678427543584121"	isdummy="false"	MinorAxisAnchorPoint1_x="612"	MinorAxisAnchorPoint1_y="845"	MinorAxisAnchorPoint2_x="602"	MinorAxisAnchorPoint2_y="861"	MajorAxisAnchorPoint1_x="622"	MajorAxisAnchorPoint1_y="864"	MajorAxisAnchorPoint2_x="593"	MajorAxisAnchorPoint2_y="845"	compactness="0.827881699155758"	circularity="0.7808067877162946"	ellipticity="0.9897697956542572"	isfixed="false">

	<point	x="848"	y="592"	/>	<point	x="848"	y="592"	/>	<point	x="849"	y="593"	/>	<point	x="866"	y="610"	/>	<point	x="867"	y="611"	/>	<point	x="867"	y="612"	/>	<point	x="867"	y="613"	/>	<point	x="868"	y="614"	/>	<point	x="868"	y="615"	/>	<point	x="868"	y="616"	/>	<point	x="867"	y="617"	/>	<point	x="867"	y="618"	/>	<point	x="867"	y="619"	/>	<point	x="866"	y="620"	/>	<point	x="865"	y="621"	/>	<point	x="864"	y="622"	/>	<point	x="863"	y="622"	/>	<point	x="862"	y="622"	/>	<point	x="861"	y="623"	/>	<point	x="860"	y="622"	/>	<point	x="859"	y="622"	/>	<point	x="858"	y="622"	/>	<point	x="857"	y="621"	/>	<point	x="856"	y="621"	/>	<point	x="855"	y="620"	/>	<point	x="854"	y="620"	/>	<point	x="853"	y="619"	/>	<point	x="852"	y="618"	/>	<point	x="851"	y="618"	/>	<point	x="850"	y="617"	/>	<point	x="849"	y="616"	/>	<point	x="848"	y="615"	/>	<point	x="847"	y="614"	/>	<point	x="846"	y="613"	/>	<point	x="845"	y="612"	/>	<point	x="865"	y="608"	/>	<point	x="866"	y="609"	/>	<point	x="864"	y="607"	/>	<point	x="845"	y="611"	/>	<point	x="845"	y="610"	/>	<point	x="863"	y="606"	/>	<point	x="862"	y="605"	/>	<point	x="844"	y="609"	/>	<point	x="843"	y="608"	/>	<point	x="861"	y="604"	/>	<point	x="861"	y="603"	/>	<point	x="843"	y="607"	/>	<point	x="843"	y="606"	/>	<point	x="842"	y="605"	/>	<point	x="842"	y="604"	/>	<point	x="842"	y="603"	/>	<point	x="841"	y="602"	/>	<point	x="861"	y="602"	/>	<point	x="860"	y="601"	/>	<point	x="859"	y="600"	/>	<point	x="859"	y="599"	/>	<point	x="841"	y="601"	/>	<point	x="841"	y="600"	/>	<point	x="858"	y="598"	/>	<point	x="857"	y="597"	/>	<point	x="842"	y="598"	/>	<point	x="841"	y="599"	/>	<point	x="855"	y="596"	/>	<point	x="856"	y="596"	/>	<point	x="854"	y="595"	/>	<point	x="842"	y="597"	/>	<point	x="842"	y="596"	/>	<point	x="843"	y="595"	/>	<point	x="852"	y="594"	/>	<point	x="853"	y="594"	/>	<point	x="851"	y="593"	/>	<point	x="850"	y="593"	/>	<point	x="844"	y="594"	/>	<point	x="845"	y="593"	/>	<point	x="846"	y="593"	/>	<point	x="847"	y="593"	/>
</particle>
	<particle	cx="1493"	cy="604"	value="1.0"	area="214.0"	primeter="55.35533905932738"	width="18.110770276274835"	height="14.317821063276353"	orientation="-0.47324489759211225"	isdummy="false"	MinorAxisAnchorPoint1_x="606"	MinorAxisAnchorPoint1_y="1501"	MinorAxisAnchorPoint2_x="603"	MinorAxisAnchorPoint2_y="1487"	MajorAxisAnchorPoint1_x="596"	MajorAxisAnchorPoint1_y="1495"	MajorAxisAnchorPoint2_x="614"	MajorAxisAnchorPoint2_y="1493"	compactness="0.9688995127472309"	circularity="0.8776161506805016"	ellipticity="0.9953527551879593"	isfixed="false">

	<point	x="1495"	y="596"	/>	<point	x="1495"	y="596"	/>	<point	x="1496"	y="597"	/>	<point	x="1501"	y="602"	/>	<point	x="1502"	y="603"	/>	<point	x="1501"	y="604"	/>	<point	x="1501"	y="605"	/>	<point	x="1501"	y="606"	/>	<point	x="1500"	y="607"	/>	<point	x="1500"	y="608"	/>	<point	x="1499"	y="609"	/>	<point	x="1499"	y="610"	/>	<point	x="1498"	y="611"	/>	<point	x="1497"	y="612"	/>	<point	x="1496"	y="613"	/>	<point	x="1495"	y="613"	/>	<point	x="1494"	y="613"	/>	<point	x="1493"	y="614"	/>	<point	x="1492"	y="613"	/>	<point	x="1491"	y="613"	/>	<point	x="1490"	y="613"	/>	<point	x="1489"	y="612"	/>	<point	x="1488"	y="611"	/>	<point	x="1487"	y="610"	/>	<point	x="1487"	y="609"	/>	<point	x="1487"	y="608"	/>	<point	x="1486"	y="607"	/>	<point	x="1487"	y="605"	/>	<point	x="1486"	y="606"	/>	<point	x="1487"	y="604"	/>	<point	x="1487"	y="603"	/>	<point	x="1488"	y="602"	/>	<point	x="1501"	y="601"	/>	<point	x="1501"	y="600"	/>	<point	x="1489"	y="601"	/>	<point	x="1500"	y="599"	/>	<point	x="1499"	y="598"	/>	<point	x="1490"	y="599"	/>	<point	x="1489"	y="600"	/>	<point	x="1491"	y="598"	/>	<point	x="1497"	y="597"	/>	<point	x="1498"	y="597"	/>	<point	x="1494"	y="597"	/>	<point	x="1493"	y="597"	/>	<point	x="1492"	y="597"	/>
</particle>
	<particle	cx="742"	cy="624"	value="1.0"	area="165.0"	primeter="47.698484809834994"	width="15.0"	height="14.035668847618199"	orientation="0.0"	isdummy="false"	MinorAxisAnchorPoint1_x="625"	MinorAxisAnchorPoint1_y="749"	MinorAxisAnchorPoint2_x="624"	MinorAxisAnchorPoint2_y="735"	MajorAxisAnchorPoint1_x="617"	MajorAxisAnchorPoint1_y="742"	MajorAxisAnchorPoint2_x="632"	MajorAxisAnchorPoint2_y="742"	compactness="0.9972575340512473"	circularity="0.9113488320031646"	ellipticity="0.99779722059997"	isfixed="false">

	<point	x="742"	y="617"	/>	<point	x="742"	y="617"	/>	<point	x="743"	y="618"	/>	<point	x="748"	y="623"	/>	<point	x="749"	y="624"	/>	<point	x="749"	y="625"	/>	<point	x="748"	y="626"	/>	<point	x="748"	y="627"	/>	<point	x="748"	y="628"	/>	<point	x="747"	y="629"	/>	<point	x="746"	y="630"	/>	<point	x="745"	y="631"	/>	<point	x="744"	y="631"	/>	<point	x="743"	y="631"	/>	<point	x="742"	y="632"	/>	<point	x="741"	y="631"	/>	<point	x="740"	y="631"	/>	<point	x="739"	y="631"	/>	<point	x="738"	y="630"	/>	<point	x="737"	y="629"	/>	<point	x="736"	y="628"	/>	<point	x="736"	y="627"	/>	<point	x="736"	y="626"	/>	<point	x="735"	y="625"	/>	<point	x="736"	y="623"	/>	<point	x="735"	y="624"	/>	<point	x="748"	y="622"	/>	<point	x="748"	y="621"	/>	<point	x="747"	y="620"	/>	<point	x="736"	y="622"	/>	<point	x="736"	y="621"	/>	<point	x="737"	y="620"	/>	<point	x="746"	y="619"	/>	<point	x="745"	y="618"	/>	<point	x="744"	y="618"	/>	<point	x="738"	y="619"	/>	<point	x="739"	y="618"	/>	<point	x="740"	y="618"	/>	<point	x="741"	y="618"	/>
</particle>
	<particle	cx="698"	cy="628"	value="1.0"	area="273.0"	primeter="62.18376618407356"	width="20.591260281974"	height="15.264337522473747"	orientation="0.6057061681560423"	isdummy="false"	MinorAxisAnchorPoint1_x="627"	MinorAxisAnchorPoint1_y="706"	MinorAxisAnchorPoint2_x="635"	MinorAxisAnchorPoint2_y="693"	MajorAxisAnchorPoint1_x="638"	MajorAxisAnchorPoint1_y="703"	MajorAxisAnchorPoint2_x="620"	MajorAxisAnchorPoint2_y="693"	compactness="0.9630638454589856"	circularity="0.8871937376232761"	ellipticity="0.9948257326616214"	isfixed="false">

	<point	x="696"	y="619"	/>	<point	x="696"	y="619"	/>	<point	x="697"	y="620"	/>	<point	x="706"	y="629"	/>	<point	x="707"	y="630"	/>	<point	x="707"	y="631"	/>	<point	x="707"	y="632"	/>	<point	x="706"	y="633"	/>	<point	x="706"	y="634"	/>	<point	x="706"	y="635"	/>	<point	x="705"	y="636"	/>	<point	x="704"	y="637"	/>	<point	x="703"	y="638"	/>	<point	x="702"	y="638"	/>	<point	x="701"	y="638"	/>	<point	x="700"	y="639"	/>	<point	x="699"	y="639"	/>	<point	x="698"	y="638"	/>	<point	x="697"	y="638"	/>	<point	x="696"	y="638"	/>	<point	x="695"	y="637"	/>	<point	x="694"	y="636"	/>	<point	x="693"	y="635"	/>	<point	x="693"	y="634"	/>	<point	x="692"	y="633"	/>	<point	x="691"	y="632"	/>	<point	x="690"	y="631"	/>	<point	x="690"	y="630"	/>	<point	x="706"	y="628"	/>	<point	x="706"	y="627"	/>	<point	x="690"	y="629"	/>	<point	x="689"	y="628"	/>	<point	x="705"	y="626"	/>	<point	x="705"	y="625"	/>	<point	x="689"	y="627"	/>	<point	x="689"	y="626"	/>	<point	x="690"	y="625"	/>	<point	x="704"	y="624"	/>	<point	x="703"	y="623"	/>	<point	x="690"	y="624"	/>	<point	x="701"	y="622"	/>	<point	x="702"	y="622"	/>	<point	x="700"	y="621"	/>	<point	x="691"	y="622"	/>	<point	x="690"	y="623"	/>	<point	x="692"	y="621"	/>	<point	x="698"	y="620"	/>	<point	x="699"	y="620"	/>	<point	x="695"	y="620"	/>	<point	x="694"	y="620"	/>	<point	x="693"	y="620"	/>
</particle>
	<particle	cx="1529"	cy="645"	value="1.0"	area="374.0"	primeter="77.25483399593904"	width="27.730849247724095"	height="15.231546211727817"	orientation="-0.42810395575305504"	isdummy="false"	MinorAxisAnchorPoint1_x="654"	MinorAxisAnchorPoint1_y="1534"	MinorAxisAnchorPoint2_x="648"	MinorAxisAnchorPoint2_y="1520"	MajorAxisAnchorPoint1_x="658"	MajorAxisAnchorPoint1_y="1523"	MajorAxisAnchorPoint2_x="633"	MajorAxisAnchorPoint2_y="1535"	compactness="0.84036340345814"	circularity="0.7874629671300394"	ellipticity="0.9822548254873619"	isfixed="false">

	<point	x="1532"	y="632"	/>	<point	x="1532"	y="632"	/>	<point	x="1533"	y="633"	/>	<point	x="1538"	y="638"	/>	<point	x="1539"	y="639"	/>	<point	x="1539"	y="640"	/>	<point	x="1539"	y="641"	/>	<point	x="1539"	y="642"	/>	<point	x="1538"	y="643"	/>	<point	x="1538"	y="644"	/>	<point	x="1538"	y="645"	/>	<point	x="1537"	y="646"	/>	<point	x="1537"	y="647"	/>	<point	x="1536"	y="648"	/>	<point	x="1535"	y="649"	/>	<point	x="1535"	y="650"	/>	<point	x="1535"	y="651"	/>	<point	x="1534"	y="652"	/>	<point	x="1534"	y="653"	/>	<point	x="1534"	y="654"	/>	<point	x="1533"	y="655"	/>	<point	x="1532"	y="656"	/>	<point	x="1531"	y="657"	/>	<point	x="1530"	y="658"	/>	<point	x="1529"	y="658"	/>	<point	x="1528"	y="658"	/>	<point	x="1527"	y="659"	/>	<point	x="1526"	y="659"	/>	<point	x="1525"	y="658"	/>	<point	x="1524"	y="658"	/>	<point	x="1523"	y="658"	/>	<point	x="1522"	y="657"	/>	<point	x="1521"	y="656"	/>	<point	x="1520"	y="655"	/>	<point	x="1520"	y="654"	/>	<point	x="1520"	y="653"	/>	<point	x="1519"	y="652"	/>	<point	x="1520"	y="650"	/>	<point	x="1519"	y="651"	/>	<point	x="1520"	y="649"	/>	<point	x="1520"	y="648"	/>	<point	x="1521"	y="647"	/>	<point	x="1522"	y="646"	/>	<point	x="1522"	y="645"	/>	<point	x="1522"	y="644"	/>	<point	x="1523"	y="643"	/>	<point	x="1523"	y="642"	/>	<point	x="1524"	y="641"	/>	<point	x="1524"	y="640"	/>	<point	x="1525"	y="639"	/>	<point	x="1525"	y="638"	/>	<point	x="1526"	y="637"	/>	<point	x="1538"	y="637"	/>	<point	x="1538"	y="636"	/>	<point	x="1537"	y="635"	/>	<point	x="1526"	y="636"	/>	<point	x="1527"	y="635"	/>	<point	x="1536"	y="634"	/>	<point	x="1535"	y="633"	/>	<point	x="1534"	y="633"	/>	<point	x="1528"	y="634"	/>	<point	x="1529"	y="633"	/>	<point	x="1530"	y="633"	/>	<point	x="1531"	y="633"	/>
</particle>
	<particle	cx="1264"	cy="657"	value="1.0"	area="281.0"	primeter="63.94112549695428"	width="22.090722034374522"	height="14.142135623730951"	orientation="-0.21340102931577973"	isdummy="false"	MinorAxisAnchorPoint1_x="655"	MinorAxisAnchorPoint1_y="1272"	MinorAxisAnchorPoint2_x="653"	MinorAxisAnchorPoint2_y="1258"	MajorAxisAnchorPoint1_x="646"	MajorAxisAnchorPoint1_y="1265"	MajorAxisAnchorPoint2_x="668"	MajorAxisAnchorPoint2_y="1263"	compactness="0.9334366340366694"	circularity="0.8636855048700265"	ellipticity="0.9936440047030355"	isfixed="false">

	<point	x="1265"	y="646"	/>	<point	x="1265"	y="646"	/>	<point	x="1266"	y="647"	/>	<point	x="1271"	y="652"	/>	<point	x="1272"	y="653"	/>	<point	x="1272"	y="654"	/>	<point	x="1272"	y="655"	/>	<point	x="1272"	y="656"	/>	<point	x="1272"	y="657"	/>	<point	x="1271"	y="658"	/>	<point	x="1271"	y="659"	/>	<point	x="1271"	y="660"	/>	<point	x="1271"	y="661"	/>	<point	x="1270"	y="662"	/>	<point	x="1270"	y="663"	/>	<point	x="1270"	y="664"	/>	<point	x="1269"	y="665"	/>	<point	x="1268"	y="666"	/>	<point	x="1267"	y="667"	/>	<point	x="1266"	y="667"	/>	<point	x="1265"	y="667"	/>	<point	x="1264"	y="668"	/>	<point	x="1263"	y="668"	/>	<point	x="1262"	y="667"	/>	<point	x="1261"	y="667"	/>	<point	x="1260"	y="667"	/>	<point	x="1259"	y="666"	/>	<point	x="1258"	y="665"	/>	<point	x="1257"	y="664"	/>	<point	x="1257"	y="663"	/>	<point	x="1257"	y="662"	/>	<point	x="1256"	y="661"	/>	<point	x="1257"	y="659"	/>	<point	x="1256"	y="660"	/>	<point	x="1257"	y="658"	/>	<point	x="1257"	y="657"	/>	<point	x="1258"	y="655"	/>	<point	x="1257"	y="656"	/>	<point	x="1258"	y="654"	/>	<point	x="1258"	y="653"	/>	<point	x="1259"	y="652"	/>	<point	x="1271"	y="651"	/>	<point	x="1271"	y="650"	/>	<point	x="1259"	y="651"	/>	<point	x="1270"	y="649"	/>	<point	x="1269"	y="648"	/>	<point	x="1260"	y="649"	/>	<point	x="1259"	y="650"	/>	<point	x="1261"	y="648"	/>	<point	x="1267"	y="647"	/>	<point	x="1268"	y="647"	/>	<point	x="1264"	y="647"	/>	<point	x="1263"	y="647"	/>	<point	x="1262"	y="647"	/>
</particle>
	<particle	cx="1506"	cy="678"	value="1.0"	area="181.0"	primeter="50.52691193458119"	width="16.0312195418814"	height="14.035668847618199"	orientation="-0.4346086654227512"	isdummy="false"	MinorAxisAnchorPoint1_x="680"	MinorAxisAnchorPoint1_y="1499"	MinorAxisAnchorPoint2_x="681"	MinorAxisAnchorPoint2_y="1513"	MajorAxisAnchorPoint1_x="671"	MajorAxisAnchorPoint1_y="1507"	MajorAxisAnchorPoint2_x="687"	MajorAxisAnchorPoint2_y="1506"	compactness="0.9895955533933933"	circularity="0.8909286532555738"	ellipticity="0.9980728544990831"	isfixed="false">

	<point	x="1507"	y="671"	/>	<point	x="1507"	y="671"	/>	<point	x="1508"	y="672"	/>	<point	x="1513"	y="677"	/>	<point	x="1514"	y="678"	/>	<point	x="1513"	y="679"	/>	<point	x="1513"	y="680"	/>	<point	x="1513"	y="681"	/>	<point	x="1512"	y="682"	/>	<point	x="1512"	y="683"	/>	<point	x="1511"	y="684"	/>	<point	x="1510"	y="685"	/>	<point	x="1509"	y="686"	/>	<point	x="1508"	y="686"	/>	<point	x="1507"	y="686"	/>	<point	x="1506"	y="687"	/>	<point	x="1505"	y="686"	/>	<point	x="1504"	y="686"	/>	<point	x="1503"	y="686"	/>	<point	x="1502"	y="685"	/>	<point	x="1501"	y="684"	/>	<point	x="1500"	y="683"	/>	<point	x="1500"	y="682"	/>	<point	x="1500"	y="681"	/>	<point	x="1499"	y="680"	/>	<point	x="1500"	y="679"	/>	<point	x="1500"	y="678"	/>	<point	x="1513"	y="676"	/>	<point	x="1513"	y="675"	/>	<point	x="1501"	y="676"	/>	<point	x="1500"	y="677"	/>	<point	x="1512"	y="674"	/>	<point	x="1511"	y="673"	/>	<point	x="1502"	y="674"	/>	<point	x="1501"	y="675"	/>	<point	x="1503"	y="673"	/>	<point	x="1509"	y="672"	/>	<point	x="1510"	y="672"	/>	<point	x="1506"	y="672"	/>	<point	x="1505"	y="672"	/>	<point	x="1504"	y="672"	/>
</particle>
	<particle	cx="978"	cy="680"	value="1.0"	area="165.0"	primeter="47.698484809834994"	width="15.0"	height="14.035668847618199"	orientation="0.0"	isdummy="false"	MinorAxisAnchorPoint1_x="681"	MinorAxisAnchorPoint1_y="985"	MinorAxisAnchorPoint2_x="680"	MinorAxisAnchorPoint2_y="971"	MajorAxisAnchorPoint1_x="673"	MajorAxisAnchorPoint1_y="978"	MajorAxisAnchorPoint2_x="688"	MajorAxisAnchorPoint2_y="978"	compactness="0.9972575340512473"	circularity="0.9113488320031646"	ellipticity="0.99779722059997"	isfixed="false">

	<point	x="978"	y="673"	/>	<point	x="978"	y="673"	/>	<point	x="979"	y="674"	/>	<point	x="984"	y="679"	/>	<point	x="985"	y="680"	/>	<point	x="985"	y="681"	/>	<point	x="984"	y="682"	/>	<point	x="984"	y="683"	/>	<point	x="984"	y="684"	/>	<point	x="983"	y="685"	/>	<point	x="982"	y="686"	/>	<point	x="981"	y="687"	/>	<point	x="980"	y="687"	/>	<point	x="979"	y="687"	/>	<point	x="978"	y="688"	/>	<point	x="977"	y="687"	/>	<point	x="976"	y="687"	/>	<point	x="975"	y="687"	/>	<point	x="974"	y="686"	/>	<point	x="973"	y="685"	/>	<point	x="972"	y="684"	/>	<point	x="972"	y="683"	/>	<point	x="972"	y="682"	/>	<point	x="971"	y="681"	/>	<point	x="972"	y="679"	/>	<point	x="971"	y="680"	/>	<point	x="984"	y="678"	/>	<point	x="984"	y="677"	/>	<point	x="983"	y="676"	/>	<point	x="972"	y="678"	/>	<point	x="972"	y="677"	/>	<point	x="973"	y="676"	/>	<point	x="982"	y="675"	/>	<point	x="981"	y="674"	/>	<point	x="980"	y="674"	/>	<point	x="974"	y="675"	/>	<point	x="975"	y="674"	/>	<point	x="976"	y="674"	/>	<point	x="977"	y="674"	/>
</particle>
	<particle	cx="792"	cy="695"	value="1.0"	area="200.0"	primeter="53.35533905932738"	width="17.11724276862369"	height="14.035668847618199"	orientation="0.5709075343622981"	isdummy="false"	MinorAxisAnchorPoint1_x="695"	MinorAxisAnchorPoint1_y="799"	MinorAxisAnchorPoint2_x="696"	MinorAxisAnchorPoint2_y="785"	MajorAxisAnchorPoint1_x="687"	MajorAxisAnchorPoint1_y="791"	MajorAxisAnchorPoint2_x="704"	MajorAxisAnchorPoint2_y="793"	compactness="0.976387482149706"	circularity="0.8828442474497757"	ellipticity="0.9961721699990956"	isfixed="false">

	<point	x="791"	y="687"	/>	<point	x="791"	y="687"	/>	<point	x="792"	y="688"	/>	<point	x="799"	y="695"	/>	<point	x="799"	y="696"	/>	<point	x="800"	y="697"	/>	<point	x="799"	y="698"	/>	<point	x="799"	y="699"	/>	<point	x="799"	y="700"	/>	<point	x="798"	y="701"	/>	<point	x="797"	y="702"	/>	<point	x="796"	y="703"	/>	<point	x="795"	y="703"	/>	<point	x="794"	y="703"	/>	<point	x="793"	y="704"	/>	<point	x="792"	y="703"	/>	<point	x="791"	y="703"	/>	<point	x="790"	y="703"	/>	<point	x="789"	y="702"	/>	<point	x="788"	y="701"	/>	<point	x="787"	y="700"	/>	<point	x="787"	y="699"	/>	<point	x="786"	y="698"	/>	<point	x="785"	y="697"	/>	<point	x="785"	y="696"	/>	<point	x="785"	y="695"	/>	<point	x="798"	y="693"	/>	<point	x="799"	y="694"	/>	<point	x="798"	y="692"	/>	<point	x="784"	y="694"	/>	<point	x="785"	y="693"	/>	<point	x="797"	y="691"	/>	<point	x="796"	y="690"	/>	<point	x="785"	y="692"	/>	<point	x="785"	y="691"	/>	<point	x="786"	y="690"	/>	<point	x="795"	y="689"	/>	<point	x="794"	y="688"	/>	<point	x="793"	y="688"	/>	<point	x="787"	y="689"	/>	<point	x="788"	y="688"	/>	<point	x="789"	y="688"	/>	<point	x="790"	y="688"	/>
</particle>
	<particle	cx="1246"	cy="714"	value="1.0"	area="305.0"	primeter="67.14823227814082"	width="23.194827009486403"	height="15.132745950421556"	orientation="-0.245076204692335"	isdummy="false"	MinorAxisAnchorPoint1_x="713"	MinorAxisAnchorPoint1_y="1254"	MinorAxisAnchorPoint2_x="711"	MinorAxisAnchorPoint2_y="1239"	MajorAxisAnchorPoint1_x="727"	MajorAxisAnchorPoint1_y="1245"	MajorAxisAnchorPoint2_x="704"	MajorAxisAnchorPoint2_y="1248"	compactness="0.9177182206328679"	circularity="0.8500422951590292"	ellipticity="0.9880774848204922"	isfixed="false">

	<point	x="1246"	y="704"	/>	<point	x="1246"	y="704"	/>	<point	x="1254"	y="712"	/>	<point	x="1254"	y="713"	/>	<point	x="1254"	y="714"	/>	<point	x="1253"	y="715"	/>	<point	x="1253"	y="716"	/>	<point	x="1253"	y="717"	/>	<point	x="1252"	y="718"	/>	<point	x="1252"	y="719"	/>	<point	x="1252"	y="720"	/>	<point	x="1251"	y="721"	/>	<point	x="1251"	y="722"	/>	<point	x="1251"	y="723"	/>	<point	x="1250"	y="724"	/>	<point	x="1249"	y="725"	/>	<point	x="1248"	y="726"	/>	<point	x="1247"	y="726"	/>	<point	x="1246"	y="726"	/>	<point	x="1245"	y="727"	/>	<point	x="1244"	y="726"	/>	<point	x="1243"	y="726"	/>	<point	x="1242"	y="726"	/>	<point	x="1241"	y="725"	/>	<point	x="1240"	y="724"	/>	<point	x="1239"	y="723"	/>	<point	x="1239"	y="722"	/>	<point	x="1239"	y="721"	/>	<point	x="1238"	y="720"	/>	<point	x="1238"	y="719"	/>	<point	x="1238"	y="718"	/>	<point	x="1239"	y="716"	/>	<point	x="1238"	y="717"	/>	<point	x="1239"	y="715"	/>	<point	x="1239"	y="714"	/>	<point	x="1239"	y="713"	/>	<point	x="1239"	y="712"	/>	<point	x="1255"	y="711"	/>	<point	x="1254"	y="710"	/>	<point	x="1254"	y="709"	/>	<point	x="1240"	y="710"	/>	<point	x="1239"	y="711"	/>	<point	x="1254"	y="708"	/>	<point	x="1253"	y="707"	/>	<point	x="1240"	y="709"	/>	<point	x="1240"	y="708"	/>	<point	x="1241"	y="707"	/>	<point	x="1252"	y="706"	/>	<point	x="1251"	y="705"	/>	<point	x="1250"	y="705"	/>	<point	x="1249"	y="705"	/>	<point	x="1242"	y="706"	/>	<point	x="1243"	y="705"	/>	<point	x="1244"	y="705"	/>	<point	x="1245"	y="705"	/>	<point	x="1247"	y="704"	/>	<point	x="1248"	y="704"	/>
</particle>
	<particle	cx="701"	cy="721"	value="2.0"	area="852.0"	primeter="109.04772721475248"	width="36.71511950137164"	height="30.528675044947494"	orientation="0.40524207186142847"	isdummy="false"	MinorAxisAnchorPoint1_x="728"	MinorAxisAnchorPoint1_y="689"	MinorAxisAnchorPoint2_x="712"	MinorAxisAnchorPoint2_y="715"	MajorAxisAnchorPoint1_x="738"	MajorAxisAnchorPoint1_y="709"	MajorAxisAnchorPoint2_x="706"	MajorAxisAnchorPoint2_y="691"	compactness="0.9787366265421655"	circularity="0.9003600611659672"	ellipticity="0.9851447722867163"	isfixed="false">

	<point	x="694"	y="705"	/>	<point	x="694"	y="705"	/>	<point	x="716"	y="727"	/>	<point	x="716"	y="728"	/>	<point	x="715"	y="729"	/>	<point	x="715"	y="730"	/>	<point	x="715"	y="731"	/>	<point	x="714"	y="732"	/>	<point	x="714"	y="733"	/>	<point	x="713"	y="734"	/>	<point	x="712"	y="735"	/>	<point	x="711"	y="736"	/>	<point	x="710"	y="737"	/>	<point	x="709"	y="738"	/>	<point	x="708"	y="738"	/>	<point	x="707"	y="738"	/>	<point	x="706"	y="739"	/>	<point	x="705"	y="739"	/>	<point	x="704"	y="738"	/>	<point	x="703"	y="738"	/>	<point	x="702"	y="738"	/>	<point	x="701"	y="738"	/>	<point	x="700"	y="738"	/>	<point	x="699"	y="738"	/>	<point	x="698"	y="738"	/>	<point	x="697"	y="737"	/>	<point	x="696"	y="737"	/>	<point	x="695"	y="737"	/>	<point	x="694"	y="736"	/>	<point	x="693"	y="735"	/>	<point	x="692"	y="734"	/>	<point	x="692"	y="733"	/>	<point	x="691"	y="732"	/>	<point	x="691"	y="731"	/>	<point	x="690"	y="730"	/>	<point	x="690"	y="729"	/>	<point	x="716"	y="726"	/>	<point	x="716"	y="725"	/>	<point	x="689"	y="728"	/>	<point	x="689"	y="727"	/>	<point	x="716"	y="724"	/>	<point	x="716"	y="723"	/>	<point	x="688"	y="726"	/>	<point	x="688"	y="725"	/>	<point	x="716"	y="722"	/>	<point	x="716"	y="721"	/>	<point	x="688"	y="724"	/>	<point	x="687"	y="723"	/>	<point	x="716"	y="720"	/>	<point	x="716"	y="719"	/>	<point	x="687"	y="722"	/>	<point	x="687"	y="721"	/>	<point	x="716"	y="718"	/>	<point	x="716"	y="717"	/>	<point	x="687"	y="720"	/>	<point	x="687"	y="719"	/>	<point	x="716"	y="716"	/>	<point	x="716"	y="715"	/>	<point	x="687"	y="718"	/>	<point	x="687"	y="717"	/>	<point	x="715"	y="714"	/>	<point	x="715"	y="713"	/>	<point	x="687"	y="716"	/>	<point	x="687"	y="715"	/>	<point	x="715"	y="712"	/>	<point	x="714"	y="711"	/>	<point	x="687"	y="714"	/>	<point	x="687"	y="713"	/>	<point	x="688"	y="711"	/>	<point	x="687"	y="712"	/>	<point	x="713"	y="710"	/>	<point	x="712"	y="709"	/>	<point	x="709"	y="708"	/>	<point	x="710"	y="708"	/>	<point	x="711"	y="708"	/>	<point	x="708"	y="707"	/>	<point	x="707"	y="707"	/>	<point	x="706"	y="707"	/>	<point	x="688"	y="710"	/>	<point	x="688"	y="709"	/>	<point	x="689"	y="708"	/>	<point	x="701"	y="706"	/>	<point	x="702"	y="706"	/>	<point	x="703"	y="706"	/>	<point	x="704"	y="706"	/>	<point	x="705"	y="706"	/>	<point	x="700"	y="706"	/>	<point	x="699"	y="706"	/>	<point	x="698"	y="706"	/>	<point	x="697"	y="706"	/>	<point	x="696"	y="706"	/>	<point	x="690"	y="707"	/>	<point	x="691"	y="706"	/>	<point	x="692"	y="706"	/>	<point	x="693"	y="706"	/>	<point	x="695"	y="705"	/>
</particle>
	<particle	cx="444"	cy="724"	value="2.0"	area="644.0"	primeter="110.60407640085654"	width="42.95346318982906"	height="18.384776310850235"	orientation="-0.3930055992479629"	isdummy="false"	MinorAxisAnchorPoint1_x="716"	MinorAxisAnchorPoint1_y="444"	MinorAxisAnchorPoint2_x="733"	MinorAxisAnchorPoint2_y="437"	MajorAxisAnchorPoint1_x="734"	MajorAxisAnchorPoint1_y="464"	MajorAxisAnchorPoint2_x="716"	MajorAxisAnchorPoint2_y="425"	compactness="0.6877346093600577"	circularity="0.6615359716158845"	ellipticity="0.9698276490706743"	isfixed="false">

	<point	x="431"	y="712"	/>	<point	x="431"	y="712"	/>	<point	x="456"	y="737"	/>	<point	x="457"	y="737"	/>	<point	x="458"	y="738"	/>	<point	x="459"	y="737"	/>	<point	x="460"	y="737"	/>	<point	x="461"	y="737"	/>	<point	x="462"	y="736"	/>	<point	x="455"	y="737"	/>	<point	x="454"	y="736"	/>	<point	x="463"	y="735"	/>	<point	x="464"	y="734"	/>	<point	x="453"	y="735"	/>	<point	x="452"	y="734"	/>	<point	x="451"	y="734"	/>	<point	x="450"	y="734"	/>	<point	x="449"	y="734"	/>	<point	x="448"	y="734"	/>	<point	x="447"	y="734"	/>	<point	x="446"	y="734"	/>	<point	x="445"	y="734"	/>	<point	x="444"	y="734"	/>	<point	x="443"	y="734"	/>	<point	x="442"	y="734"	/>	<point	x="441"	y="734"	/>	<point	x="440"	y="734"	/>	<point	x="464"	y="733"	/>	<point	x="464"	y="732"	/>	<point	x="465"	y="731"	/>	<point	x="464"	y="730"	/>	<point	x="439"	y="733"	/>	<point	x="438"	y="733"	/>	<point	x="437"	y="733"	/>	<point	x="464"	y="729"	/>	<point	x="464"	y="728"	/>	<point	x="436"	y="732"	/>	<point	x="435"	y="731"	/>	<point	x="463"	y="727"	/>	<point	x="462"	y="726"	/>	<point	x="434"	y="730"	/>	<point	x="434"	y="729"	/>	<point	x="461"	y="725"	/>	<point	x="460"	y="724"	/>	<point	x="433"	y="728"	/>	<point	x="432"	y="728"	/>	<point	x="431"	y="728"	/>	<point	x="458"	y="723"	/>	<point	x="459"	y="723"	/>	<point	x="457"	y="722"	/>	<point	x="456"	y="722"	/>	<point	x="430"	y="727"	/>	<point	x="429"	y="726"	/>	<point	x="428"	y="726"	/>	<point	x="427"	y="725"	/>	<point	x="426"	y="724"	/>	<point	x="455"	y="721"	/>	<point	x="454"	y="720"	/>	<point	x="452"	y="720"	/>	<point	x="453"	y="720"	/>	<point	x="451"	y="719"	/>	<point	x="450"	y="719"	/>	<point	x="425"	y="723"	/>	<point	x="425"	y="722"	/>	<point	x="447"	y="718"	/>	<point	x="448"	y="718"	/>	<point	x="449"	y="718"	/>	<point	x="446"	y="717"	/>	<point	x="445"	y="717"	/>	<point	x="425"	y="721"	/>	<point	x="424"	y="720"	/>	<point	x="443"	y="716"	/>	<point	x="444"	y="716"	/>	<point	x="425"	y="718"	/>	<point	x="424"	y="719"	/>	<point	x="425"	y="717"	/>	<point	x="425"	y="716"	/>	<point	x="426"	y="715"	/>	<point	x="440"	y="715"	/>	<point	x="441"	y="715"	/>	<point	x="442"	y="715"	/>	<point	x="439"	y="714"	/>	<point	x="438"	y="714"	/>	<point	x="437"	y="714"	/>	<point	x="436"	y="713"	/>	<point	x="435"	y="713"	/>	<point	x="434"	y="713"	/>	<point	x="427"	y="714"	/>	<point	x="428"	y="713"	/>	<point	x="429"	y="713"	/>	<point	x="430"	y="713"	/>	<point	x="432"	y="712"	/>	<point	x="433"	y="712"	/>
</particle>
	<particle	cx="812"	cy="723"	value="1.0"	area="180.0"	primeter="49.49137802864845"	width="16.0"	height="14.035668847618199"	orientation="-0.016557502534878882"	isdummy="false"	MinorAxisAnchorPoint1_x="717"	MinorAxisAnchorPoint1_y="812"	MinorAxisAnchorPoint2_x="731"	MinorAxisAnchorPoint2_y="813"	MajorAxisAnchorPoint1_x="724"	MajorAxisAnchorPoint1_y="821"	MajorAxisAnchorPoint2_x="724"	MajorAxisAnchorPoint2_y="805"	compactness="0.9966944367497442"	circularity="0.9234710310669981"	ellipticity="0.9999944453667176"	isfixed="false">

	<point	x="812"	y="717"	/>	<point	x="812"	y="717"	/>	<point	x="820"	y="725"	/>	<point	x="820"	y="726"	/>	<point	x="820"	y="727"	/>	<point	x="819"	y="728"	/>	<point	x="818"	y="729"	/>	<point	x="817"	y="730"	/>	<point	x="816"	y="730"	/>	<point	x="815"	y="730"	/>	<point	x="814"	y="731"	/>	<point	x="813"	y="731"	/>	<point	x="812"	y="731"	/>	<point	x="811"	y="730"	/>	<point	x="810"	y="730"	/>	<point	x="809"	y="730"	/>	<point	x="808"	y="729"	/>	<point	x="807"	y="728"	/>	<point	x="821"	y="724"	/>	<point	x="820"	y="723"	/>	<point	x="806"	y="727"	/>	<point	x="806"	y="726"	/>	<point	x="820"	y="722"	/>	<point	x="820"	y="721"	/>	<point	x="806"	y="725"	/>	<point	x="805"	y="724"	/>	<point	x="806"	y="723"	/>	<point	x="806"	y="722"	/>	<point	x="819"	y="720"	/>	<point	x="818"	y="719"	/>	<point	x="817"	y="718"	/>	<point	x="816"	y="718"	/>	<point	x="815"	y="718"	/>	<point	x="807"	y="720"	/>	<point	x="806"	y="721"	/>	<point	x="808"	y="719"	/>	<point	x="811"	y="718"	/>	<point	x="810"	y="718"	/>	<point	x="809"	y="718"	/>	<point	x="813"	y="717"	/>	<point	x="814"	y="717"	/>
</particle>
	<particle	cx="331"	cy="728"	value="1.0"	area="755.0"	primeter="111.87615433949868"	width="42.04759208325728"	height="23.194827009486403"	orientation="0.006305163453613798"	isdummy="false"	MinorAxisAnchorPoint1_x="741"	MinorAxisAnchorPoint1_y="322"	MinorAxisAnchorPoint2_x="718"	MinorAxisAnchorPoint2_y="325"	MajorAxisAnchorPoint1_x="728"	MajorAxisAnchorPoint1_y="354"	MajorAxisAnchorPoint2_x="726"	MajorAxisAnchorPoint2_y="312"	compactness="0.8065209507340615"	circularity="0.7580219066966967"	ellipticity="0.9543519762305938"	isfixed="false">

	<point	x="320"	y="718"	/>	<point	x="320"	y="718"	/>	<point	x="340"	y="738"	/>	<point	x="341"	y="738"	/>	<point	x="342"	y="737"	/>	<point	x="343"	y="737"	/>	<point	x="344"	y="737"	/>	<point	x="345"	y="736"	/>	<point	x="346"	y="736"	/>	<point	x="347"	y="735"	/>	<point	x="348"	y="735"	/>	<point	x="349"	y="734"	/>	<point	x="350"	y="734"	/>	<point	x="351"	y="733"	/>	<point	x="339"	y="738"	/>	<point	x="338"	y="738"	/>	<point	x="337"	y="739"	/>	<point	x="336"	y="739"	/>	<point	x="335"	y="739"	/>	<point	x="334"	y="739"	/>	<point	x="333"	y="739"	/>	<point	x="332"	y="739"	/>	<point	x="331"	y="739"	/>	<point	x="330"	y="739"	/>	<point	x="329"	y="739"	/>	<point	x="328"	y="739"	/>	<point	x="327"	y="740"	/>	<point	x="326"	y="740"	/>	<point	x="325"	y="740"	/>	<point	x="324"	y="740"	/>	<point	x="323"	y="740"	/>	<point	x="322"	y="741"	/>	<point	x="321"	y="740"	/>	<point	x="320"	y="740"	/>	<point	x="319"	y="740"	/>	<point	x="318"	y="739"	/>	<point	x="317"	y="738"	/>	<point	x="352"	y="732"	/>	<point	x="353"	y="731"	/>	<point	x="353"	y="730"	/>	<point	x="353"	y="729"	/>	<point	x="316"	y="737"	/>	<point	x="316"	y="736"	/>	<point	x="354"	y="728"	/>	<point	x="353"	y="727"	/>	<point	x="315"	y="735"	/>	<point	x="315"	y="734"	/>	<point	x="353"	y="726"	/>	<point	x="353"	y="725"	/>	<point	x="315"	y="733"	/>	<point	x="314"	y="732"	/>	<point	x="352"	y="724"	/>	<point	x="351"	y="723"	/>	<point	x="313"	y="731"	/>	<point	x="313"	y="730"	/>	<point	x="349"	y="722"	/>	<point	x="350"	y="722"	/>	<point	x="348"	y="722"	/>	<point	x="313"	y="729"	/>	<point	x="312"	y="728"	/>	<point	x="312"	y="727"	/>	<point	x="312"	y="726"	/>	<point	x="313"	y="725"	/>	<point	x="347"	y="721"	/>	<point	x="346"	y="721"	/>	<point	x="345"	y="721"	/>	<point	x="343"	y="721"	/>	<point	x="344"	y="721"	/>	<point	x="342"	y="720"	/>	<point	x="313"	y="724"	/>	<point	x="340"	y="720"	/>	<point	x="341"	y="720"	/>	<point	x="339"	y="720"	/>	<point	x="338"	y="720"	/>	<point	x="337"	y="720"	/>	<point	x="336"	y="720"	/>	<point	x="314"	y="722"	/>	<point	x="313"	y="723"	/>	<point	x="315"	y="721"	/>	<point	x="329"	y="719"	/>	<point	x="330"	y="719"	/>	<point	x="331"	y="719"	/>	<point	x="332"	y="719"	/>	<point	x="333"	y="719"	/>	<point	x="334"	y="719"	/>	<point	x="335"	y="719"	/>	<point	x="328"	y="719"	/>	<point	x="327"	y="719"	/>	<point	x="316"	y="720"	/>	<point	x="317"	y="719"	/>	<point	x="318"	y="719"	/>	<point	x="319"	y="719"	/>	<point	x="321"	y="718"	/>	<point	x="322"	y="718"	/>	<point	x="323"	y="718"	/>	<point	x="324"	y="718"	/>	<point	x="325"	y="718"	/>	<point	x="326"	y="718"	/>
</particle>
	<particle	cx="281"	cy="742"	value="1.0"	area="605.0"	primeter="99.63351365237939"	width="37.33630940518894"	height="19.4164878389476"	orientation="0.1455348647892495"	isdummy="false"	MinorAxisAnchorPoint1_x="735"	MinorAxisAnchorPoint1_y="273"	MinorAxisAnchorPoint2_x="754"	MinorAxisAnchorPoint2_y="277"	MajorAxisAnchorPoint1_x="741"	MajorAxisAnchorPoint1_y="301"	MajorAxisAnchorPoint2_x="746"	MajorAxisAnchorPoint2_y="264"	compactness="0.8078062596202988"	circularity="0.7658687443916176"	ellipticity="0.9791302360097681"	isfixed="false">

	<point	x="281"	y="734"	/>	<point	x="281"	y="734"	/>	<point	x="295"	y="748"	/>	<point	x="294"	y="749"	/>	<point	x="293"	y="749"	/>	<point	x="292"	y="749"	/>	<point	x="291"	y="750"	/>	<point	x="290"	y="750"	/>	<point	x="289"	y="750"	/>	<point	x="288"	y="751"	/>	<point	x="287"	y="751"	/>	<point	x="286"	y="751"	/>	<point	x="285"	y="752"	/>	<point	x="284"	y="752"	/>	<point	x="283"	y="752"	/>	<point	x="282"	y="752"	/>	<point	x="281"	y="753"	/>	<point	x="280"	y="753"	/>	<point	x="279"	y="753"	/>	<point	x="278"	y="753"	/>	<point	x="277"	y="754"	/>	<point	x="276"	y="754"	/>	<point	x="275"	y="754"	/>	<point	x="296"	y="748"	/>	<point	x="297"	y="747"	/>	<point	x="298"	y="746"	/>	<point	x="299"	y="745"	/>	<point	x="274"	y="753"	/>	<point	x="273"	y="753"	/>	<point	x="272"	y="753"	/>	<point	x="271"	y="753"	/>	<point	x="270"	y="752"	/>	<point	x="269"	y="752"	/>	<point	x="268"	y="752"	/>	<point	x="300"	y="744"	/>	<point	x="300"	y="743"	/>	<point	x="300"	y="742"	/>	<point	x="301"	y="741"	/>	<point	x="267"	y="751"	/>	<point	x="266"	y="750"	/>	<point	x="265"	y="749"	/>	<point	x="265"	y="748"	/>	<point	x="300"	y="740"	/>	<point	x="300"	y="739"	/>	<point	x="300"	y="738"	/>	<point	x="299"	y="737"	/>	<point	x="265"	y="747"	/>	<point	x="264"	y="746"	/>	<point	x="265"	y="745"	/>	<point	x="265"	y="744"	/>	<point	x="298"	y="736"	/>	<point	x="297"	y="735"	/>	<point	x="295"	y="735"	/>	<point	x="296"	y="735"	/>	<point	x="294"	y="734"	/>	<point	x="264"	y="743"	/>	<point	x="264"	y="742"	/>	<point	x="265"	y="741"	/>	<point	x="291"	y="734"	/>	<point	x="292"	y="734"	/>	<point	x="293"	y="734"	/>	<point	x="290"	y="734"	/>	<point	x="289"	y="734"	/>	<point	x="288"	y="734"	/>	<point	x="265"	y="740"	/>	<point	x="280"	y="735"	/>	<point	x="279"	y="735"	/>	<point	x="278"	y="735"	/>	<point	x="266"	y="738"	/>	<point	x="265"	y="739"	/>	<point	x="267"	y="737"	/>	<point	x="276"	y="735"	/>	<point	x="277"	y="735"	/>	<point	x="275"	y="735"	/>	<point	x="274"	y="735"	/>	<point	x="273"	y="735"	/>	<point	x="272"	y="735"	/>	<point	x="270"	y="736"	/>	<point	x="269"	y="736"	/>	<point	x="268"	y="736"	/>	<point	x="271"	y="735"	/>	<point	x="282"	y="734"	/>	<point	x="283"	y="734"	/>	<point	x="284"	y="734"	/>	<point	x="285"	y="734"	/>	<point	x="286"	y="734"	/>	<point	x="287"	y="734"	/>
</particle>
	<particle	cx="992"	cy="740"	value="1.0"	area="208.0"	primeter="55.35533905932738"	width="18.0"	height="14.035668847618199"	orientation="-0.010405596626742128"	isdummy="false"	MinorAxisAnchorPoint1_x="748"	MinorAxisAnchorPoint1_y="994"	MinorAxisAnchorPoint2_x="734"	MinorAxisAnchorPoint2_y="995"	MajorAxisAnchorPoint1_x="741"	MajorAxisAnchorPoint1_y="1002"	MajorAxisAnchorPoint2_x="741"	MajorAxisAnchorPoint2_y="984"	compactness="0.9804799140494156"	circularity="0.8530100903810484"	ellipticity="0.9979751996876628"	isfixed="false">

	<point	x="991"	y="734"	/>	<point	x="991"	y="734"	/>	<point	x="992"	y="735"	/>	<point	x="1001"	y="744"	/>	<point	x="1000"	y="745"	/>	<point	x="999"	y="746"	/>	<point	x="998"	y="747"	/>	<point	x="997"	y="747"	/>	<point	x="996"	y="747"	/>	<point	x="995"	y="748"	/>	<point	x="994"	y="748"	/>	<point	x="993"	y="748"	/>	<point	x="992"	y="747"	/>	<point	x="991"	y="748"	/>	<point	x="990"	y="747"	/>	<point	x="989"	y="747"	/>	<point	x="988"	y="747"	/>	<point	x="1001"	y="743"	/>	<point	x="1001"	y="742"	/>	<point	x="987"	y="746"	/>	<point	x="986"	y="745"	/>	<point	x="1002"	y="741"	/>	<point	x="1001"	y="740"	/>	<point	x="985"	y="744"	/>	<point	x="985"	y="743"	/>	<point	x="985"	y="742"	/>	<point	x="984"	y="741"	/>	<point	x="985"	y="740"	/>	<point	x="1001"	y="739"	/>	<point	x="1001"	y="738"	/>	<point	x="1000"	y="737"	/>	<point	x="999"	y="736"	/>	<point	x="985"	y="739"	/>	<point	x="986"	y="737"	/>	<point	x="985"	y="738"	/>	<point	x="987"	y="736"	/>	<point	x="998"	y="735"	/>	<point	x="997"	y="735"	/>	<point	x="996"	y="735"	/>	<point	x="995"	y="734"	/>	<point	x="994"	y="734"	/>	<point	x="993"	y="734"	/>	<point	x="990"	y="735"	/>	<point	x="989"	y="735"	/>	<point	x="988"	y="735"	/>
</particle>
	<particle	cx="238"	cy="744"	value="1.0"	area="573.0"	primeter="98.46194077712559"	width="37.48332962798263"	height="18.439088914585774"	orientation="0.20994722809878227"	isdummy="false"	MinorAxisAnchorPoint1_x="735"	MinorAxisAnchorPoint1_y="235"	MinorAxisAnchorPoint2_x="753"	MinorAxisAnchorPoint2_y="239"	MajorAxisAnchorPoint1_x="748"	MajorAxisAnchorPoint1_y="220"	MajorAxisAnchorPoint2_x="742"	MajorAxisAnchorPoint2_y="257"	compactness="0.7836138764030027"	circularity="0.7427244181997981"	ellipticity="0.9739779988443736"	isfixed="false">

	<point	x="235"	y="735"	/>	<point	x="235"	y="735"	/>	<point	x="250"	y="750"	/>	<point	x="249"	y="750"	/>	<point	x="248"	y="750"	/>	<point	x="247"	y="751"	/>	<point	x="246"	y="751"	/>	<point	x="245"	y="751"	/>	<point	x="244"	y="751"	/>	<point	x="243"	y="752"	/>	<point	x="242"	y="752"	/>	<point	x="241"	y="752"	/>	<point	x="240"	y="752"	/>	<point	x="239"	y="753"	/>	<point	x="238"	y="753"	/>	<point	x="237"	y="753"	/>	<point	x="236"	y="753"	/>	<point	x="235"	y="753"	/>	<point	x="234"	y="754"	/>	<point	x="233"	y="754"	/>	<point	x="232"	y="754"	/>	<point	x="231"	y="754"	/>	<point	x="230"	y="755"	/>	<point	x="229"	y="755"	/>	<point	x="228"	y="755"	/>	<point	x="227"	y="755"	/>	<point	x="226"	y="754"	/>	<point	x="225"	y="754"	/>	<point	x="224"	y="754"	/>	<point	x="251"	y="749"	/>	<point	x="252"	y="749"	/>	<point	x="253"	y="748"	/>	<point	x="254"	y="747"	/>	<point	x="255"	y="746"	/>	<point	x="223"	y="753"	/>	<point	x="222"	y="752"	/>	<point	x="256"	y="745"	/>	<point	x="256"	y="744"	/>	<point	x="221"	y="751"	/>	<point	x="221"	y="750"	/>	<point	x="221"	y="749"	/>	<point	x="220"	y="748"	/>	<point	x="221"	y="747"	/>	<point	x="256"	y="743"	/>	<point	x="257"	y="742"	/>	<point	x="256"	y="741"	/>	<point	x="256"	y="740"	/>	<point	x="221"	y="746"	/>	<point	x="222"	y="744"	/>	<point	x="221"	y="745"	/>	<point	x="223"	y="743"	/>	<point	x="256"	y="739"	/>	<point	x="255"	y="738"	/>	<point	x="254"	y="737"	/>	<point	x="253"	y="736"	/>	<point	x="252"	y="736"	/>	<point	x="251"	y="736"	/>	<point	x="245"	y="736"	/>	<point	x="223"	y="742"	/>	<point	x="242"	y="736"	/>	<point	x="243"	y="736"	/>	<point	x="244"	y="736"	/>	<point	x="241"	y="736"	/>	<point	x="240"	y="736"	/>	<point	x="239"	y="736"	/>	<point	x="238"	y="736"	/>	<point	x="237"	y="736"	/>	<point	x="224"	y="740"	/>	<point	x="223"	y="741"	/>	<point	x="225"	y="739"	/>	<point	x="234"	y="736"	/>	<point	x="233"	y="736"	/>	<point	x="232"	y="736"	/>	<point	x="231"	y="736"	/>	<point	x="230"	y="737"	/>	<point	x="229"	y="737"	/>	<point	x="228"	y="737"	/>	<point	x="227"	y="738"	/>	<point	x="226"	y="738"	/>	<point	x="236"	y="735"	/>	<point	x="246"	y="735"	/>	<point	x="247"	y="735"	/>	<point	x="248"	y="735"	/>	<point	x="249"	y="735"	/>	<point	x="250"	y="735"	/>
</particle>
	<particle	cx="551"	cy="746"	value="1.0"	area="595.0"	primeter="100.70458146424488"	width="38.118237105091836"	height="20.223748416156685"	orientation="0.07952456521223707"	isdummy="false"	MinorAxisAnchorPoint1_x="737"	MinorAxisAnchorPoint1_y="543"	MinorAxisAnchorPoint2_x="757"	MinorAxisAnchorPoint2_y="546"	MajorAxisAnchorPoint1_x="745"	MajorAxisAnchorPoint1_y="571"	MajorAxisAnchorPoint2_x="748"	MajorAxisAnchorPoint2_y="533"	compactness="0.7991986050420762"	circularity="0.7372730719243972"	ellipticity="0.9716476558852706"	isfixed="false">

	<point	x="543"	y="737"	/>	<point	x="543"	y="737"	/>	<point	x="560"	y="754"	/>	<point	x="559"	y="754"	/>	<point	x="558"	y="754"	/>	<point	x="557"	y="755"	/>	<point	x="556"	y="755"	/>	<point	x="555"	y="755"	/>	<point	x="554"	y="755"	/>	<point	x="553"	y="755"	/>	<point	x="552"	y="755"	/>	<point	x="551"	y="755"	/>	<point	x="550"	y="756"	/>	<point	x="549"	y="756"	/>	<point	x="548"	y="756"	/>	<point	x="547"	y="757"	/>	<point	x="546"	y="757"	/>	<point	x="545"	y="756"	/>	<point	x="544"	y="756"	/>	<point	x="543"	y="756"	/>	<point	x="542"	y="755"	/>	<point	x="541"	y="755"	/>	<point	x="540"	y="755"	/>	<point	x="561"	y="753"	/>	<point	x="562"	y="753"	/>	<point	x="563"	y="753"	/>	<point	x="564"	y="752"	/>	<point	x="565"	y="752"	/>	<point	x="566"	y="752"	/>	<point	x="567"	y="751"	/>	<point	x="568"	y="750"	/>	<point	x="569"	y="749"	/>	<point	x="539"	y="754"	/>	<point	x="538"	y="754"	/>	<point	x="537"	y="754"	/>	<point	x="570"	y="748"	/>	<point	x="570"	y="747"	/>	<point	x="536"	y="753"	/>	<point	x="535"	y="752"	/>	<point	x="570"	y="746"	/>	<point	x="571"	y="745"	/>	<point	x="534"	y="751"	/>	<point	x="534"	y="750"	/>	<point	x="534"	y="749"	/>	<point	x="533"	y="748"	/>	<point	x="534"	y="747"	/>	<point	x="570"	y="744"	/>	<point	x="570"	y="743"	/>	<point	x="570"	y="742"	/>	<point	x="569"	y="741"	/>	<point	x="534"	y="746"	/>	<point	x="568"	y="740"	/>	<point	x="567"	y="739"	/>	<point	x="566"	y="739"	/>	<point	x="565"	y="739"	/>	<point	x="535"	y="744"	/>	<point	x="534"	y="745"	/>	<point	x="536"	y="743"	/>	<point	x="554"	y="739"	/>	<point	x="555"	y="739"	/>	<point	x="557"	y="739"	/>	<point	x="558"	y="739"	/>	<point	x="564"	y="738"	/>	<point	x="563"	y="738"	/>	<point	x="562"	y="738"	/>	<point	x="561"	y="738"	/>	<point	x="560"	y="738"	/>	<point	x="559"	y="738"	/>	<point	x="556"	y="738"	/>	<point	x="553"	y="738"	/>	<point	x="537"	y="742"	/>	<point	x="538"	y="740"	/>	<point	x="537"	y="741"	/>	<point	x="539"	y="739"	/>	<point	x="541"	y="738"	/>	<point	x="542"	y="738"	/>	<point	x="544"	y="737"	/>	<point	x="551"	y="738"	/>	<point	x="552"	y="738"	/>	<point	x="550"	y="737"	/>	<point	x="549"	y="737"	/>	<point	x="548"	y="737"	/>	<point	x="547"	y="737"	/>	<point	x="546"	y="737"	/>	<point	x="545"	y="737"	/>	<point	x="540"	y="738"	/>
</particle>
	<particle	cx="198"	cy="751"	value="1.0"	area="469.0"	primeter="83.14823227814082"	width="30.265491900843113"	height="17.46424919657298"	orientation="0.12387388322681223"	isdummy="false"	MinorAxisAnchorPoint1_x="743"	MinorAxisAnchorPoint1_y="194"	MinorAxisAnchorPoint2_x="760"	MinorAxisAnchorPoint2_y="198"	MajorAxisAnchorPoint1_x="750"	MajorAxisAnchorPoint1_y="214"	MajorAxisAnchorPoint2_x="754"	MajorAxisAnchorPoint2_y="184"	compactness="0.8815518910820916"	circularity="0.8524652129811964"	ellipticity="0.9923710075514391"	isfixed="false">

	<point	x="194"	y="743"	/>	<point	x="194"	y="743"	/>	<point	x="209"	y="758"	/>	<point	x="210"	y="758"	/>	<point	x="211"	y="757"	/>	<point	x="208"	y="758"	/>	<point	x="207"	y="759"	/>	<point	x="206"	y="759"	/>	<point	x="205"	y="759"	/>	<point	x="204"	y="760"	/>	<point	x="203"	y="760"	/>	<point	x="202"	y="760"	/>	<point	x="201"	y="760"	/>	<point	x="200"	y="760"	/>	<point	x="199"	y="760"	/>	<point	x="198"	y="760"	/>	<point	x="197"	y="760"	/>	<point	x="196"	y="760"	/>	<point	x="195"	y="760"	/>	<point	x="194"	y="761"	/>	<point	x="193"	y="761"	/>	<point	x="192"	y="761"	/>	<point	x="191"	y="761"	/>	<point	x="190"	y="760"	/>	<point	x="189"	y="760"	/>	<point	x="188"	y="760"	/>	<point	x="212"	y="756"	/>	<point	x="213"	y="755"	/>	<point	x="213"	y="754"	/>	<point	x="213"	y="753"	/>	<point	x="187"	y="759"	/>	<point	x="186"	y="758"	/>	<point	x="185"	y="757"	/>	<point	x="185"	y="756"	/>	<point	x="214"	y="752"	/>	<point	x="214"	y="751"	/>	<point	x="214"	y="750"	/>	<point	x="213"	y="749"	/>	<point	x="185"	y="755"	/>	<point	x="184"	y="754"	/>	<point	x="213"	y="748"	/>	<point	x="213"	y="747"	/>	<point	x="184"	y="753"	/>	<point	x="184"	y="752"	/>	<point	x="185"	y="751"	/>	<point	x="212"	y="746"	/>	<point	x="211"	y="745"	/>	<point	x="185"	y="750"	/>	<point	x="209"	y="744"	/>	<point	x="210"	y="744"	/>	<point	x="208"	y="744"	/>	<point	x="186"	y="748"	/>	<point	x="185"	y="749"	/>	<point	x="187"	y="747"	/>	<point	x="188"	y="746"	/>	<point	x="189"	y="745"	/>	<point	x="190"	y="745"	/>	<point	x="192"	y="744"	/>	<point	x="193"	y="744"	/>	<point	x="195"	y="743"	/>	<point	x="206"	y="743"	/>	<point	x="207"	y="743"	/>	<point	x="205"	y="743"	/>	<point	x="204"	y="743"	/>	<point	x="203"	y="743"	/>	<point	x="202"	y="743"	/>	<point	x="201"	y="743"	/>	<point	x="200"	y="743"	/>	<point	x="199"	y="743"	/>	<point	x="198"	y="743"	/>	<point	x="197"	y="743"	/>	<point	x="196"	y="743"	/>	<point	x="191"	y="744"	/>
</particle>
	<particle	cx="642"	cy="752"	value="1.0"	area="272.0"	primeter="61.73401871576773"	width="20.223748416156685"	height="16.0312195418814"	orientation="0.3411665929339115"	isdummy="false"	MinorAxisAnchorPoint1_x="760"	MinorAxisAnchorPoint1_y="644"	MinorAxisAnchorPoint2_x="744"	MinorAxisAnchorPoint2_y="643"	MajorAxisAnchorPoint1_x="751"	MajorAxisAnchorPoint1_y="653"	MajorAxisAnchorPoint2_x="754"	MajorAxisAnchorPoint2_y="633"	compactness="0.9713243991098657"	circularity="0.8968703557423788"	ellipticity="0.9948860106254092"	isfixed="false">

	<point	x="643"	y="744"	/>	<point	x="643"	y="744"	/>	<point	x="652"	y="753"	/>	<point	x="652"	y="754"	/>	<point	x="652"	y="755"	/>	<point	x="651"	y="756"	/>	<point	x="650"	y="757"	/>	<point	x="649"	y="758"	/>	<point	x="648"	y="758"	/>	<point	x="647"	y="758"	/>	<point	x="646"	y="759"	/>	<point	x="645"	y="759"	/>	<point	x="644"	y="760"	/>	<point	x="643"	y="760"	/>	<point	x="642"	y="760"	/>	<point	x="641"	y="761"	/>	<point	x="640"	y="761"	/>	<point	x="639"	y="760"	/>	<point	x="638"	y="760"	/>	<point	x="637"	y="760"	/>	<point	x="636"	y="759"	/>	<point	x="635"	y="758"	/>	<point	x="634"	y="757"	/>	<point	x="634"	y="756"	/>	<point	x="653"	y="752"	/>	<point	x="653"	y="751"	/>	<point	x="634"	y="755"	/>	<point	x="633"	y="754"	/>	<point	x="652"	y="750"	/>	<point	x="652"	y="749"	/>	<point	x="633"	y="753"	/>	<point	x="633"	y="752"	/>	<point	x="634"	y="751"	/>	<point	x="634"	y="750"	/>	<point	x="652"	y="748"	/>	<point	x="651"	y="747"	/>	<point	x="650"	y="746"	/>	<point	x="649"	y="745"	/>	<point	x="635"	y="748"	/>	<point	x="634"	y="749"	/>	<point	x="636"	y="747"	/>	<point	x="639"	y="746"	/>	<point	x="638"	y="746"	/>	<point	x="637"	y="746"	/>	<point	x="640"	y="745"	/>	<point	x="641"	y="745"	/>	<point	x="642"	y="745"	/>	<point	x="644"	y="744"	/>	<point	x="647"	y="745"	/>	<point	x="648"	y="745"	/>	<point	x="646"	y="744"	/>	<point	x="645"	y="744"	/>
</particle>
	<particle	cx="1221"	cy="755"	value="2.0"	area="652.0"	primeter="114.32590180780451"	width="45.0"	height="18.027756377319946"	orientation="0.03780856619442666"	isdummy="false"	MinorAxisAnchorPoint1_x="766"	MinorAxisAnchorPoint1_y="1219"	MinorAxisAnchorPoint2_x="748"	MinorAxisAnchorPoint2_y="1220"	MajorAxisAnchorPoint1_x="755"	MajorAxisAnchorPoint1_y="1244"	MajorAxisAnchorPoint2_x="755"	MajorAxisAnchorPoint2_y="1199"	compactness="0.6560011295625968"	circularity="0.6268565788732426"	ellipticity="0.9403690568431454"	isfixed="false">

	<point	x="1230"	y="746"	/>	<point	x="1230"	y="746"	/>	<point	x="1231"	y="747"	/>	<point	x="1242"	y="759"	/>	<point	x="1241"	y="760"	/>	<point	x="1240"	y="761"	/>	<point	x="1239"	y="761"	/>	<point	x="1238"	y="761"	/>	<point	x="1237"	y="762"	/>	<point	x="1236"	y="761"	/>	<point	x="1235"	y="761"	/>	<point	x="1234"	y="761"	/>	<point	x="1233"	y="761"	/>	<point	x="1232"	y="761"	/>	<point	x="1231"	y="761"	/>	<point	x="1230"	y="761"	/>	<point	x="1229"	y="761"	/>	<point	x="1228"	y="761"	/>	<point	x="1227"	y="761"	/>	<point	x="1226"	y="761"	/>	<point	x="1225"	y="762"	/>	<point	x="1224"	y="763"	/>	<point	x="1223"	y="764"	/>	<point	x="1222"	y="765"	/>	<point	x="1221"	y="765"	/>	<point	x="1220"	y="765"	/>	<point	x="1219"	y="766"	/>	<point	x="1218"	y="766"	/>	<point	x="1217"	y="766"	/>	<point	x="1216"	y="765"	/>	<point	x="1215"	y="765"	/>	<point	x="1214"	y="765"	/>	<point	x="1213"	y="764"	/>	<point	x="1212"	y="763"	/>	<point	x="1211"	y="762"	/>	<point	x="1210"	y="762"	/>	<point	x="1209"	y="762"	/>	<point	x="1208"	y="762"	/>	<point	x="1207"	y="762"	/>	<point	x="1206"	y="762"	/>	<point	x="1243"	y="758"	/>	<point	x="1243"	y="757"	/>	<point	x="1243"	y="756"	/>	<point	x="1205"	y="761"	/>	<point	x="1204"	y="761"	/>	<point	x="1203"	y="761"	/>	<point	x="1244"	y="755"	/>	<point	x="1243"	y="754"	/>	<point	x="1202"	y="760"	/>	<point	x="1201"	y="759"	/>	<point	x="1243"	y="753"	/>	<point	x="1243"	y="752"	/>	<point	x="1200"	y="758"	/>	<point	x="1200"	y="757"	/>	<point	x="1242"	y="751"	/>	<point	x="1241"	y="750"	/>	<point	x="1200"	y="756"	/>	<point	x="1199"	y="755"	/>	<point	x="1200"	y="754"	/>	<point	x="1240"	y="749"	/>	<point	x="1239"	y="748"	/>	<point	x="1238"	y="748"	/>	<point	x="1237"	y="748"	/>	<point	x="1235"	y="748"	/>	<point	x="1234"	y="748"	/>	<point	x="1200"	y="753"	/>	<point	x="1220"	y="748"	/>	<point	x="1221"	y="748"	/>	<point	x="1222"	y="748"	/>	<point	x="1223"	y="748"	/>	<point	x="1224"	y="748"	/>	<point	x="1225"	y="748"	/>	<point	x="1232"	y="747"	/>	<point	x="1233"	y="747"	/>	<point	x="1229"	y="747"	/>	<point	x="1228"	y="747"	/>	<point	x="1227"	y="747"	/>	<point	x="1226"	y="747"	/>	<point	x="1219"	y="748"	/>	<point	x="1218"	y="748"	/>	<point	x="1201"	y="751"	/>	<point	x="1200"	y="752"	/>	<point	x="1202"	y="750"	/>	<point	x="1213"	y="748"	/>	<point	x="1214"	y="748"	/>	<point	x="1215"	y="748"	/>	<point	x="1216"	y="748"	/>	<point	x="1217"	y="748"	/>	<point	x="1212"	y="748"	/>	<point	x="1211"	y="748"	/>	<point	x="1210"	y="748"	/>	<point	x="1209"	y="748"	/>	<point	x="1208"	y="748"	/>	<point	x="1207"	y="748"	/>	<point	x="1205"	y="749"	/>	<point	x="1204"	y="749"	/>	<point	x="1203"	y="749"	/>	<point	x="1206"	y="748"	/>	<point	x="1236"	y="747"	/>
</particle>
	<particle	cx="623"	cy="757"	value="1.0"	area="205.0"	primeter="52.90559159102155"	width="17.029386365926403"	height="15.0"	orientation="0.24383616724990806"	isdummy="false"	MinorAxisAnchorPoint1_x="765"	MinorAxisAnchorPoint1_y="625"	MinorAxisAnchorPoint2_x="750"	MinorAxisAnchorPoint2_y="625"	MajorAxisAnchorPoint1_x="757"	MajorAxisAnchorPoint1_y="632"	MajorAxisAnchorPoint2_x="758"	MajorAxisAnchorPoint2_y="615"	compactness="0.9933203867864638"	circularity="0.920366017678387"	ellipticity="0.9978989534305408"	isfixed="false">

	<point	x="624"	y="750"	/>	<point	x="624"	y="750"	/>	<point	x="632"	y="758"	/>	<point	x="631"	y="759"	/>	<point	x="631"	y="760"	/>	<point	x="631"	y="761"	/>	<point	x="630"	y="762"	/>	<point	x="629"	y="763"	/>	<point	x="628"	y="764"	/>	<point	x="627"	y="764"	/>	<point	x="626"	y="764"	/>	<point	x="625"	y="765"	/>	<point	x="624"	y="765"	/>	<point	x="623"	y="765"	/>	<point	x="622"	y="765"	/>	<point	x="621"	y="764"	/>	<point	x="620"	y="764"	/>	<point	x="619"	y="764"	/>	<point	x="618"	y="763"	/>	<point	x="617"	y="762"	/>	<point	x="616"	y="761"	/>	<point	x="616"	y="760"	/>	<point	x="631"	y="756"	/>	<point	x="632"	y="757"	/>	<point	x="631"	y="755"	/>	<point	x="616"	y="759"	/>	<point	x="615"	y="758"	/>	<point	x="616"	y="757"	/>	<point	x="631"	y="754"	/>	<point	x="630"	y="753"	/>	<point	x="616"	y="756"	/>	<point	x="617"	y="754"	/>	<point	x="616"	y="755"	/>	<point	x="618"	y="753"	/>	<point	x="626"	y="751"	/>	<point	x="629"	y="752"	/>	<point	x="628"	y="751"	/>	<point	x="627"	y="751"	/>	<point	x="625"	y="750"	/>	<point	x="623"	y="751"	/>	<point	x="620"	y="752"	/>	<point	x="619"	y="752"	/>	<point	x="621"	y="751"	/>	<point	x="622"	y="751"	/>
</particle>
	<particle	cx="1377"	cy="757"	value="1.0"	area="165.0"	primeter="47.49137802864845"	width="15.0"	height="14.035668847618199"	orientation="-0.024048524751218766"	isdummy="false"	MinorAxisAnchorPoint1_x="751"	MinorAxisAnchorPoint1_y="1377"	MinorAxisAnchorPoint2_x="765"	MinorAxisAnchorPoint2_y="1378"	MajorAxisAnchorPoint1_x="758"	MajorAxisAnchorPoint1_y="1370"	MajorAxisAnchorPoint2_x="758"	MajorAxisAnchorPoint2_y="1385"	compactness="0.9988570205412975"	circularity="0.9193148286359476"	ellipticity="0.9988269122676227"	isfixed="false">

	<point	x="1377"	y="751"	/>	<point	x="1377"	y="751"	/>	<point	x="1384"	y="759"	/>	<point	x="1384"	y="760"	/>	<point	x="1384"	y="761"	/>	<point	x="1383"	y="762"	/>	<point	x="1382"	y="763"	/>	<point	x="1381"	y="764"	/>	<point	x="1380"	y="764"	/>	<point	x="1379"	y="764"	/>	<point	x="1378"	y="765"	/>	<point	x="1377"	y="765"	/>	<point	x="1376"	y="764"	/>	<point	x="1375"	y="764"	/>	<point	x="1374"	y="764"	/>	<point	x="1373"	y="763"	/>	<point	x="1372"	y="762"	/>	<point	x="1371"	y="761"	/>	<point	x="1371"	y="760"	/>	<point	x="1371"	y="759"	/>	<point	x="1370"	y="758"	/>	<point	x="1371"	y="757"	/>	<point	x="1384"	y="757"	/>	<point	x="1385"	y="758"	/>	<point	x="1384"	y="756"	/>	<point	x="1384"	y="755"	/>	<point	x="1371"	y="756"	/>	<point	x="1383"	y="754"	/>	<point	x="1382"	y="753"	/>	<point	x="1372"	y="754"	/>	<point	x="1371"	y="755"	/>	<point	x="1373"	y="753"	/>	<point	x="1379"	y="752"	/>	<point	x="1380"	y="752"	/>	<point	x="1381"	y="752"	/>	<point	x="1378"	y="751"	/>	<point	x="1376"	y="752"	/>	<point	x="1375"	y="752"	/>	<point	x="1374"	y="752"	/>
</particle>
	<particle	cx="1553"	cy="774"	value="5.0"	area="2480.0"	primeter="371.9594154601839"	width="161.07762104029226"	height="20.024984394500787"	orientation="0.013790023513345935"	isdummy="false"	MinorAxisAnchorPoint1_x="784"	MinorAxisAnchorPoint1_y="1504"	MinorAxisAnchorPoint2_x="764"	MinorAxisAnchorPoint2_y="1505"	MajorAxisAnchorPoint1_x="776"	MajorAxisAnchorPoint1_y="1637"	MajorAxisAnchorPoint2_x="781"	MajorAxisAnchorPoint2_y="1476"	compactness="0.18798225358240375"	circularity="0.22525292115771509"	ellipticity="0.5915389776795"	isfixed="false">

	<point	x="1508"	y="763"	/>	<point	x="1508"	y="763"	/>	<point	x="1523"	y="778"	/>	<point	x="1524"	y="778"	/>	<point	x="1525"	y="778"	/>	<point	x="1526"	y="778"	/>	<point	x="1527"	y="778"	/>	<point	x="1528"	y="778"	/>	<point	x="1529"	y="778"	/>	<point	x="1530"	y="779"	/>	<point	x="1531"	y="779"	/>	<point	x="1532"	y="779"	/>	<point	x="1533"	y="779"	/>	<point	x="1534"	y="779"	/>	<point	x="1535"	y="779"	/>	<point	x="1536"	y="779"	/>	<point	x="1537"	y="779"	/>	<point	x="1538"	y="779"	/>	<point	x="1539"	y="779"	/>	<point	x="1540"	y="779"	/>	<point	x="1541"	y="779"	/>	<point	x="1542"	y="779"	/>	<point	x="1543"	y="779"	/>	<point	x="1544"	y="779"	/>	<point	x="1545"	y="779"	/>	<point	x="1546"	y="780"	/>	<point	x="1547"	y="780"	/>	<point	x="1548"	y="780"	/>	<point	x="1549"	y="780"	/>	<point	x="1550"	y="780"	/>	<point	x="1551"	y="780"	/>	<point	x="1552"	y="780"	/>	<point	x="1553"	y="780"	/>	<point	x="1554"	y="780"	/>	<point	x="1555"	y="780"	/>	<point	x="1556"	y="780"	/>	<point	x="1557"	y="780"	/>	<point	x="1558"	y="780"	/>	<point	x="1559"	y="780"	/>	<point	x="1560"	y="780"	/>	<point	x="1561"	y="780"	/>	<point	x="1562"	y="780"	/>	<point	x="1563"	y="780"	/>	<point	x="1564"	y="780"	/>	<point	x="1565"	y="781"	/>	<point	x="1566"	y="781"	/>	<point	x="1567"	y="781"	/>	<point	x="1568"	y="781"	/>	<point	x="1569"	y="781"	/>	<point	x="1570"	y="781"	/>	<point	x="1571"	y="781"	/>	<point	x="1572"	y="781"	/>	<point	x="1573"	y="781"	/>	<point	x="1574"	y="781"	/>	<point	x="1575"	y="781"	/>	<point	x="1576"	y="781"	/>	<point	x="1577"	y="781"	/>	<point	x="1578"	y="781"	/>	<point	x="1579"	y="781"	/>	<point	x="1580"	y="781"	/>	<point	x="1581"	y="782"	/>	<point	x="1582"	y="782"	/>	<point	x="1583"	y="782"	/>	<point	x="1584"	y="782"	/>	<point	x="1585"	y="782"	/>	<point	x="1586"	y="782"	/>	<point	x="1587"	y="782"	/>	<point	x="1588"	y="782"	/>	<point	x="1589"	y="782"	/>	<point	x="1590"	y="782"	/>	<point	x="1591"	y="782"	/>	<point	x="1592"	y="782"	/>	<point	x="1593"	y="782"	/>	<point	x="1594"	y="782"	/>	<point	x="1595"	y="783"	/>	<point	x="1596"	y="783"	/>	<point	x="1597"	y="783"	/>	<point	x="1598"	y="783"	/>	<point	x="1599"	y="783"	/>	<point	x="1600"	y="783"	/>	<point	x="1601"	y="783"	/>	<point	x="1602"	y="783"	/>	<point	x="1603"	y="783"	/>	<point	x="1604"	y="783"	/>	<point	x="1605"	y="783"	/>	<point	x="1606"	y="783"	/>	<point	x="1607"	y="783"	/>	<point	x="1608"	y="783"	/>	<point	x="1609"	y="783"	/>	<point	x="1610"	y="783"	/>	<point	x="1611"	y="783"	/>	<point	x="1612"	y="783"	/>	<point	x="1613"	y="783"	/>	<point	x="1614"	y="783"	/>	<point	x="1615"	y="783"	/>	<point	x="1616"	y="784"	/>	<point	x="1617"	y="784"	/>	<point	x="1618"	y="784"	/>	<point	x="1619"	y="784"	/>	<point	x="1620"	y="784"	/>	<point	x="1621"	y="784"	/>	<point	x="1622"	y="784"	/>	<point	x="1623"	y="784"	/>	<point	x="1624"	y="784"	/>	<point	x="1625"	y="784"	/>	<point	x="1626"	y="784"	/>	<point	x="1627"	y="784"	/>	<point	x="1628"	y="784"	/>	<point	x="1629"	y="784"	/>	<point	x="1630"	y="783"	/>	<point	x="1631"	y="783"	/>	<point	x="1632"	y="783"	/>	<point	x="1633"	y="782"	/>	<point	x="1634"	y="781"	/>	<point	x="1635"	y="780"	/>	<point	x="1636"	y="779"	/>	<point	x="1636"	y="778"	/>	<point	x="1636"	y="777"	/>	<point	x="1637"	y="776"	/>	<point	x="1636"	y="775"	/>	<point	x="1636"	y="774"	/>	<point	x="1636"	y="773"	/>	<point	x="1635"	y="772"	/>	<point	x="1634"	y="771"	/>	<point	x="1633"	y="770"	/>	<point	x="1632"	y="770"	/>	<point	x="1522"	y="778"	/>	<point	x="1521"	y="778"	/>	<point	x="1520"	y="778"	/>	<point	x="1519"	y="777"	/>	<point	x="1518"	y="777"	/>	<point	x="1517"	y="777"	/>	<point	x="1630"	y="769"	/>	<point	x="1631"	y="769"	/>	<point	x="1629"	y="769"	/>	<point	x="1617"	y="768"	/>	<point	x="1618"	y="768"	/>	<point	x="1619"	y="768"	/>	<point	x="1620"	y="768"	/>	<point	x="1621"	y="768"	/>	<point	x="1622"	y="768"	/>	<point	x="1623"	y="768"	/>	<point	x="1624"	y="768"	/>	<point	x="1625"	y="768"	/>	<point	x="1626"	y="768"	/>	<point	x="1627"	y="768"	/>	<point	x="1628"	y="768"	/>	<point	x="1616"	y="768"	/>	<point	x="1615"	y="768"	/>	<point	x="1614"	y="768"	/>	<point	x="1613"	y="768"	/>	<point	x="1612"	y="768"	/>	<point	x="1611"	y="768"	/>	<point	x="1610"	y="768"	/>	<point	x="1609"	y="768"	/>	<point	x="1516"	y="776"	/>	<point	x="1515"	y="775"	/>	<point	x="1514"	y="775"	/>	<point	x="1513"	y="776"	/>	<point	x="1512"	y="776"	/>	<point	x="1511"	y="777"	/>	<point	x="1510"	y="777"	/>	<point	x="1509"	y="777"	/>	<point	x="1508"	y="778"	/>	<point	x="1507"	y="777"	/>	<point	x="1506"	y="777"	/>	<point	x="1505"	y="777"	/>	<point	x="1504"	y="778"	/>	<point	x="1504"	y="779"	/>	<point	x="1504"	y="780"	/>	<point	x="1505"	y="781"	/>	<point	x="1504"	y="782"	/>	<point	x="1504"	y="783"	/>	<point	x="1504"	y="784"	/>	<point	x="1503"	y="785"	/>	<point	x="1502"	y="786"	/>	<point	x="1501"	y="787"	/>	<point	x="1500"	y="787"	/>	<point	x="1499"	y="788"	/>	<point	x="1498"	y="788"	/>	<point	x="1497"	y="788"	/>	<point	x="1496"	y="789"	/>	<point	x="1495"	y="789"	/>	<point	x="1494"	y="789"	/>	<point	x="1493"	y="789"	/>	<point	x="1492"	y="789"	/>	<point	x="1491"	y="789"	/>	<point	x="1490"	y="790"	/>	<point	x="1489"	y="790"	/>	<point	x="1488"	y="790"	/>	<point	x="1487"	y="790"	/>	<point	x="1486"	y="790"	/>	<point	x="1485"	y="790"	/>	<point	x="1484"	y="789"	/>	<point	x="1483"	y="789"	/>	<point	x="1482"	y="789"	/>	<point	x="1481"	y="788"	/>	<point	x="1480"	y="787"	/>	<point	x="1479"	y="786"	/>	<point	x="1478"	y="785"	/>	<point	x="1477"	y="784"	/>	<point	x="1477"	y="783"	/>	<point	x="1503"	y="777"	/>	<point	x="1477"	y="782"	/>	<point	x="1476"	y="781"	/>	<point	x="1477"	y="780"	/>	<point	x="1502"	y="776"	/>	<point	x="1503"	y="775"	/>	<point	x="1504"	y="776"	/>	<point	x="1596"	y="767"	/>	<point	x="1597"	y="767"	/>	<point	x="1598"	y="767"	/>	<point	x="1599"	y="767"	/>	<point	x="1600"	y="767"	/>	<point	x="1601"	y="767"	/>	<point	x="1602"	y="767"	/>	<point	x="1603"	y="767"	/>	<point	x="1604"	y="767"	/>	<point	x="1605"	y="767"	/>	<point	x="1606"	y="767"	/>	<point	x="1607"	y="767"	/>	<point	x="1608"	y="767"	/>	<point	x="1595"	y="767"	/>	<point	x="1594"	y="767"	/>	<point	x="1593"	y="767"	/>	<point	x="1592"	y="767"	/>	<point	x="1591"	y="767"	/>	<point	x="1590"	y="767"	/>	<point	x="1589"	y="767"	/>	<point	x="1588"	y="767"	/>	<point	x="1587"	y="767"	/>	<point	x="1586"	y="767"	/>	<point	x="1585"	y="767"	/>	<point	x="1582"	y="766"	/>	<point	x="1583"	y="766"	/>	<point	x="1584"	y="766"	/>	<point	x="1581"	y="766"	/>	<point	x="1580"	y="766"	/>	<point	x="1579"	y="766"	/>	<point	x="1578"	y="766"	/>	<point	x="1577"	y="766"	/>	<point	x="1576"	y="766"	/>	<point	x="1575"	y="766"	/>	<point	x="1574"	y="766"	/>	<point	x="1573"	y="766"	/>	<point	x="1572"	y="766"	/>	<point	x="1571"	y="766"	/>	<point	x="1570"	y="766"	/>	<point	x="1569"	y="766"	/>	<point	x="1568"	y="766"	/>	<point	x="1567"	y="766"	/>	<point	x="1566"	y="766"	/>	<point	x="1502"	y="774"	/>	<point	x="1501"	y="775"	/>	<point	x="1500"	y="775"	/>	<point	x="1477"	y="779"	/>	<point	x="1499"	y="775"	/>	<point	x="1498"	y="774"	/>	<point	x="1497"	y="774"	/>	<point	x="1496"	y="775"	/>	<point	x="1495"	y="775"	/>	<point	x="1494"	y="775"	/>	<point	x="1493"	y="775"	/>	<point	x="1492"	y="775"	/>	<point	x="1491"	y="775"	/>	<point	x="1478"	y="777"	/>	<point	x="1477"	y="778"	/>	<point	x="1479"	y="776"	/>	<point	x="1486"	y="775"	/>	<point	x="1487"	y="775"	/>	<point	x="1490"	y="774"	/>	<point	x="1489"	y="774"	/>	<point	x="1488"	y="774"	/>	<point	x="1485"	y="775"	/>	<point	x="1482"	y="775"	/>	<point	x="1481"	y="775"	/>	<point	x="1480"	y="775"	/>	<point	x="1483"	y="774"	/>	<point	x="1484"	y="774"	/>	<point	x="1502"	y="773"	/>	<point	x="1502"	y="772"	/>	<point	x="1565"	y="766"	/>	<point	x="1564"	y="765"	/>	<point	x="1563"	y="765"	/>	<point	x="1562"	y="765"	/>	<point	x="1561"	y="765"	/>	<point	x="1560"	y="765"	/>	<point	x="1559"	y="765"	/>	<point	x="1558"	y="765"	/>	<point	x="1557"	y="765"	/>	<point	x="1556"	y="765"	/>	<point	x="1555"	y="765"	/>	<point	x="1554"	y="765"	/>	<point	x="1553"	y="765"	/>	<point	x="1552"	y="765"	/>	<point	x="1551"	y="765"	/>	<point	x="1550"	y="765"	/>	<point	x="1549"	y="765"	/>	<point	x="1548"	y="765"	/>	<point	x="1547"	y="765"	/>	<point	x="1539"	y="765"	/>	<point	x="1540"	y="765"	/>	<point	x="1541"	y="765"	/>	<point	x="1542"	y="765"	/>	<point	x="1543"	y="765"	/>	<point	x="1544"	y="765"	/>	<point	x="1545"	y="765"	/>	<point	x="1546"	y="765"	/>	<point	x="1538"	y="764"	/>	<point	x="1537"	y="764"	/>	<point	x="1536"	y="764"	/>	<point	x="1535"	y="764"	/>	<point	x="1534"	y="764"	/>	<point	x="1533"	y="764"	/>	<point	x="1532"	y="764"	/>	<point	x="1531"	y="764"	/>	<point	x="1516"	y="766"	/>	<point	x="1501"	y="771"	/>	<point	x="1501"	y="770"	/>	<point	x="1502"	y="769"	/>	<point	x="1502"	y="768"	/>	<point	x="1515"	y="766"	/>	<point	x="1514"	y="765"	/>	<point	x="1513"	y="764"	/>	<point	x="1512"	y="764"	/>	<point	x="1511"	y="764"	/>	<point	x="1503"	y="766"	/>	<point	x="1502"	y="767"	/>	<point	x="1504"	y="765"	/>	<point	x="1505"	y="764"	/>	<point	x="1506"	y="764"	/>	<point	x="1507"	y="764"	/>	<point	x="1509"	y="763"	/>	<point	x="1510"	y="763"	/>	<point	x="1517"	y="765"	/>	<point	x="1518"	y="765"	/>	<point	x="1519"	y="765"	/>	<point	x="1523"	y="764"	/>	<point	x="1524"	y="764"	/>	<point	x="1525"	y="764"	/>	<point	x="1526"	y="764"	/>	<point	x="1527"	y="764"	/>	<point	x="1528"	y="764"	/>	<point	x="1529"	y="764"	/>	<point	x="1530"	y="764"	/>	<point	x="1522"	y="764"	/>	<point	x="1521"	y="764"	/>	<point	x="1520"	y="764"	/>
</particle>
	<particle	cx="595"	cy="780"	value="1.0"	area="411.0"	primeter="78.42640687119285"	width="27.16615541441225"	height="19.026297590440446"	orientation="0.34292033221245466"	isdummy="false"	MinorAxisAnchorPoint1_x="789"	MinorAxisAnchorPoint1_y="601"	MinorAxisAnchorPoint2_x="770"	MinorAxisAnchorPoint2_y="600"	MajorAxisAnchorPoint1_x="780"	MajorAxisAnchorPoint1_y="608"	MajorAxisAnchorPoint2_x="783"	MajorAxisAnchorPoint2_y="581"	compactness="0.9157623413762215"	circularity="0.8397056002264853"	ellipticity="0.9753970407407252"	isfixed="false">

	<point	x="600"	y="770"	/>	<point	x="600"	y="770"	/>	<point	x="601"	y="771"	/>	<point	x="606"	y="776"	/>	<point	x="607"	y="777"	/>	<point	x="607"	y="778"	/>	<point	x="607"	y="779"	/>	<point	x="608"	y="780"	/>	<point	x="608"	y="781"	/>	<point	x="607"	y="782"	/>	<point	x="607"	y="783"	/>	<point	x="607"	y="784"	/>	<point	x="606"	y="785"	/>	<point	x="605"	y="786"	/>	<point	x="604"	y="787"	/>	<point	x="603"	y="788"	/>	<point	x="602"	y="788"	/>	<point	x="601"	y="789"	/>	<point	x="600"	y="789"	/>	<point	x="599"	y="789"	/>	<point	x="598"	y="790"	/>	<point	x="597"	y="790"	/>	<point	x="596"	y="790"	/>	<point	x="595"	y="790"	/>	<point	x="594"	y="790"	/>	<point	x="593"	y="790"	/>	<point	x="592"	y="790"	/>	<point	x="591"	y="790"	/>	<point	x="590"	y="790"	/>	<point	x="589"	y="790"	/>	<point	x="588"	y="790"	/>	<point	x="587"	y="789"	/>	<point	x="586"	y="789"	/>	<point	x="585"	y="789"	/>	<point	x="584"	y="788"	/>	<point	x="583"	y="787"	/>	<point	x="582"	y="786"	/>	<point	x="582"	y="785"	/>	<point	x="582"	y="784"	/>	<point	x="581"	y="783"	/>	<point	x="582"	y="782"	/>	<point	x="582"	y="781"	/>	<point	x="583"	y="779"	/>	<point	x="582"	y="780"	/>	<point	x="584"	y="778"	/>	<point	x="606"	y="775"	/>	<point	x="606"	y="774"	/>	<point	x="605"	y="773"	/>	<point	x="586"	y="777"	/>	<point	x="585"	y="777"	/>	<point	x="587"	y="776"	/>	<point	x="588"	y="776"	/>	<point	x="589"	y="775"	/>	<point	x="590"	y="775"	/>	<point	x="592"	y="774"	/>	<point	x="591"	y="774"	/>	<point	x="593"	y="773"	/>	<point	x="602"	y="771"	/>	<point	x="604"	y="772"	/>	<point	x="603"	y="771"	/>	<point	x="599"	y="771"	/>	<point	x="596"	y="772"	/>	<point	x="595"	y="772"	/>	<point	x="594"	y="772"	/>	<point	x="597"	y="771"	/>	<point	x="598"	y="771"	/>
</particle>
	<particle	cx="1236"	cy="791"	value="1.0"	area="420.0"	primeter="81.25483399593904"	width="29.154759474226502"	height="17.029386365926403"	orientation="0.2999492727739995"	isdummy="false"	MinorAxisAnchorPoint1_x="790"	MinorAxisAnchorPoint1_y="1245"	MinorAxisAnchorPoint2_x="791"	MinorAxisAnchorPoint2_y="1228"	MajorAxisAnchorPoint1_x="777"	MajorAxisAnchorPoint1_y="1235"	MajorAxisAnchorPoint2_x="806"	MajorAxisAnchorPoint2_y="1238"	compactness="0.8679907031166718"	circularity="0.7993937338494863"	ellipticity="0.9847363383619435"	isfixed="false">

	<point	x="1235"	y="777"	/>	<point	x="1235"	y="777"	/>	<point	x="1236"	y="778"	/>	<point	x="1242"	y="784"	/>	<point	x="1243"	y="785"	/>	<point	x="1243"	y="786"	/>	<point	x="1243"	y="787"	/>	<point	x="1244"	y="788"	/>	<point	x="1244"	y="789"	/>	<point	x="1245"	y="790"	/>	<point	x="1245"	y="791"	/>	<point	x="1245"	y="792"	/>	<point	x="1246"	y="793"	/>	<point	x="1246"	y="794"	/>	<point	x="1246"	y="795"	/>	<point	x="1246"	y="796"	/>	<point	x="1246"	y="797"	/>	<point	x="1246"	y="798"	/>	<point	x="1245"	y="799"	/>	<point	x="1245"	y="800"	/>	<point	x="1245"	y="801"	/>	<point	x="1244"	y="802"	/>	<point	x="1243"	y="803"	/>	<point	x="1242"	y="804"	/>	<point	x="1241"	y="805"	/>	<point	x="1240"	y="805"	/>	<point	x="1239"	y="805"	/>	<point	x="1238"	y="806"	/>	<point	x="1237"	y="805"	/>	<point	x="1236"	y="805"	/>	<point	x="1235"	y="805"	/>	<point	x="1234"	y="804"	/>	<point	x="1233"	y="803"	/>	<point	x="1232"	y="802"	/>	<point	x="1232"	y="801"	/>	<point	x="1231"	y="800"	/>	<point	x="1231"	y="799"	/>	<point	x="1231"	y="798"	/>	<point	x="1230"	y="797"	/>	<point	x="1230"	y="796"	/>	<point	x="1230"	y="795"	/>	<point	x="1229"	y="794"	/>	<point	x="1229"	y="793"	/>	<point	x="1229"	y="792"	/>	<point	x="1228"	y="791"	/>	<point	x="1228"	y="790"	/>	<point	x="1228"	y="789"	/>	<point	x="1227"	y="788"	/>	<point	x="1227"	y="787"	/>	<point	x="1227"	y="786"	/>	<point	x="1226"	y="785"	/>	<point	x="1227"	y="784"	/>	<point	x="1242"	y="783"	/>	<point	x="1241"	y="782"	/>	<point	x="1227"	y="783"	/>	<point	x="1241"	y="781"	/>	<point	x="1240"	y="780"	/>	<point	x="1228"	y="781"	/>	<point	x="1227"	y="782"	/>	<point	x="1229"	y="780"	/>	<point	x="1239"	y="779"	/>	<point	x="1238"	y="778"	/>	<point	x="1237"	y="778"	/>	<point	x="1231"	y="779"	/>	<point	x="1230"	y="779"	/>	<point	x="1232"	y="778"	/>	<point	x="1233"	y="778"	/>	<point	x="1234"	y="778"	/>
</particle>
	<particle	cx="459"	cy="792"	value="1.0"	area="549.0"	primeter="93.29036790187178"	width="34.438350715445125"	height="18.788294228055936"	orientation="0.38496020063788533"	isdummy="false"	MinorAxisAnchorPoint1_x="800"	MinorAxisAnchorPoint1_y="466"	MinorAxisAnchorPoint2_x="783"	MinorAxisAnchorPoint2_y="458"	MajorAxisAnchorPoint1_x="800"	MajorAxisAnchorPoint1_y="444"	MajorAxisAnchorPoint2_x="785"	MajorAxisAnchorPoint2_y="475"	compactness="0.835810369382684"	circularity="0.7926995231230596"	ellipticity="0.9925270932145164"	isfixed="false">

	<point	x="468"	y="781"	/>	<point	x="468"	y="781"	/>	<point	x="476"	y="789"	/>	<point	x="475"	y="790"	/>	<point	x="475"	y="791"	/>	<point	x="475"	y="792"	/>	<point	x="474"	y="793"	/>	<point	x="474"	y="794"	/>	<point	x="473"	y="795"	/>	<point	x="472"	y="796"	/>	<point	x="471"	y="797"	/>	<point	x="470"	y="798"	/>	<point	x="469"	y="798"	/>	<point	x="468"	y="798"	/>	<point	x="467"	y="799"	/>	<point	x="466"	y="800"	/>	<point	x="465"	y="800"	/>	<point	x="464"	y="800"	/>	<point	x="463"	y="801"	/>	<point	x="462"	y="801"	/>	<point	x="461"	y="801"	/>	<point	x="460"	y="801"	/>	<point	x="459"	y="802"	/>	<point	x="458"	y="802"	/>	<point	x="457"	y="802"	/>	<point	x="456"	y="803"	/>	<point	x="455"	y="803"	/>	<point	x="454"	y="803"	/>	<point	x="453"	y="804"	/>	<point	x="452"	y="804"	/>	<point	x="451"	y="804"	/>	<point	x="450"	y="804"	/>	<point	x="449"	y="803"	/>	<point	x="448"	y="803"	/>	<point	x="447"	y="803"	/>	<point	x="446"	y="802"	/>	<point	x="445"	y="801"	/>	<point	x="444"	y="800"	/>	<point	x="444"	y="799"	/>	<point	x="444"	y="798"	/>	<point	x="443"	y="797"	/>	<point	x="443"	y="796"	/>	<point	x="443"	y="795"	/>	<point	x="444"	y="794"	/>	<point	x="476"	y="788"	/>	<point	x="475"	y="787"	/>	<point	x="444"	y="793"	/>	<point	x="475"	y="786"	/>	<point	x="475"	y="785"	/>	<point	x="445"	y="791"	/>	<point	x="444"	y="792"	/>	<point	x="446"	y="790"	/>	<point	x="474"	y="784"	/>	<point	x="473"	y="783"	/>	<point	x="447"	y="789"	/>	<point	x="448"	y="788"	/>	<point	x="470"	y="782"	/>	<point	x="471"	y="782"	/>	<point	x="472"	y="782"	/>	<point	x="469"	y="781"	/>	<point	x="467"	y="782"	/>	<point	x="466"	y="782"	/>	<point	x="465"	y="782"	/>	<point	x="464"	y="782"	/>	<point	x="460"	y="783"	/>	<point	x="457"	y="784"	/>	<point	x="455"	y="785"	/>	<point	x="454"	y="785"	/>	<point	x="453"	y="786"	/>	<point	x="452"	y="786"	/>	<point	x="451"	y="786"	/>	<point	x="450"	y="787"	/>	<point	x="449"	y="787"	/>	<point	x="456"	y="784"	/>	<point	x="458"	y="783"	/>	<point	x="459"	y="783"	/>	<point	x="461"	y="782"	/>	<point	x="462"	y="782"	/>	<point	x="463"	y="782"	/>
</particle>
	<particle	cx="1180"	cy="791"	value="1.0"	area="193.0"	primeter="51.941125496954285"	width="16.1245154965971"	height="15.132745950421556"	orientation="0.7610520298711847"	isdummy="false"	MinorAxisAnchorPoint1_x="792"	MinorAxisAnchorPoint1_y="1173"	MinorAxisAnchorPoint2_x="794"	MinorAxisAnchorPoint2_y="1188"	MajorAxisAnchorPoint1_x="784"	MajorAxisAnchorPoint1_y="1182"	MajorAxisAnchorPoint2_x="800"	MajorAxisAnchorPoint2_y="1180"	compactness="0.9885316296882392"	circularity="0.8989684726541652"	ellipticity="0.9960344785833356"	isfixed="false">

	<point	x="1182"	y="784"	/>	<point	x="1182"	y="784"	/>	<point	x="1183"	y="785"	/>	<point	x="1188"	y="790"	/>	<point	x="1189"	y="791"	/>	<point	x="1188"	y="792"	/>	<point	x="1188"	y="793"	/>	<point	x="1188"	y="794"	/>	<point	x="1187"	y="795"	/>	<point	x="1186"	y="796"	/>	<point	x="1185"	y="797"	/>	<point	x="1184"	y="798"	/>	<point	x="1183"	y="799"	/>	<point	x="1182"	y="799"	/>	<point	x="1181"	y="799"	/>	<point	x="1180"	y="800"	/>	<point	x="1179"	y="799"	/>	<point	x="1178"	y="799"	/>	<point	x="1177"	y="799"	/>	<point	x="1176"	y="798"	/>	<point	x="1175"	y="797"	/>	<point	x="1174"	y="796"	/>	<point	x="1174"	y="795"	/>	<point	x="1174"	y="794"	/>	<point	x="1173"	y="793"	/>	<point	x="1174"	y="791"	/>	<point	x="1173"	y="792"	/>	<point	x="1188"	y="789"	/>	<point	x="1188"	y="788"	/>	<point	x="1174"	y="790"	/>	<point	x="1174"	y="789"	/>	<point	x="1175"	y="788"	/>	<point	x="1187"	y="787"	/>	<point	x="1186"	y="786"	/>	<point	x="1176"	y="787"	/>	<point	x="1177"	y="786"	/>	<point	x="1178"	y="786"	/>	<point	x="1184"	y="785"	/>	<point	x="1185"	y="785"	/>	<point	x="1181"	y="785"	/>	<point	x="1180"	y="785"	/>	<point	x="1179"	y="785"	/>
</particle>
	<particle	cx="547"	cy="802"	value="1.0"	area="743.0"	primeter="111.77564927611034"	width="43.174066289845804"	height="20.8806130178211"	orientation="0.3349921333260082"	isdummy="false"	MinorAxisAnchorPoint1_x="794"	MinorAxisAnchorPoint1_y="541"	MinorAxisAnchorPoint2_x="814"	MinorAxisAnchorPoint2_y="547"	MajorAxisAnchorPoint1_x="807"	MajorAxisAnchorPoint1_y="526"	MajorAxisAnchorPoint2_x="797"	MajorAxisAnchorPoint2_y="568"	compactness="0.7711774028843633"	circularity="0.7473159908751883"	ellipticity="0.9926230866382395"	isfixed="false">

	<point	x="560"	y="790"	/>	<point	x="560"	y="790"	/>	<point	x="568"	y="798"	/>	<point	x="567"	y="799"	/>	<point	x="567"	y="800"	/>	<point	x="567"	y="801"	/>	<point	x="566"	y="802"	/>	<point	x="565"	y="803"	/>	<point	x="564"	y="804"	/>	<point	x="563"	y="805"	/>	<point	x="562"	y="806"	/>	<point	x="561"	y="807"	/>	<point	x="560"	y="807"	/>	<point	x="559"	y="808"	/>	<point	x="558"	y="808"	/>	<point	x="557"	y="809"	/>	<point	x="556"	y="809"	/>	<point	x="555"	y="809"	/>	<point	x="554"	y="810"	/>	<point	x="553"	y="810"	/>	<point	x="552"	y="811"	/>	<point	x="551"	y="812"	/>	<point	x="550"	y="813"	/>	<point	x="549"	y="813"	/>	<point	x="548"	y="813"	/>	<point	x="547"	y="814"	/>	<point	x="546"	y="814"	/>	<point	x="545"	y="814"	/>	<point	x="544"	y="814"	/>	<point	x="543"	y="814"	/>	<point	x="542"	y="814"	/>	<point	x="541"	y="814"	/>	<point	x="540"	y="814"	/>	<point	x="539"	y="814"	/>	<point	x="538"	y="815"	/>	<point	x="537"	y="815"	/>	<point	x="536"	y="815"	/>	<point	x="535"	y="815"	/>	<point	x="534"	y="815"	/>	<point	x="533"	y="814"	/>	<point	x="532"	y="814"	/>	<point	x="531"	y="814"	/>	<point	x="530"	y="813"	/>	<point	x="529"	y="812"	/>	<point	x="528"	y="811"	/>	<point	x="527"	y="810"	/>	<point	x="527"	y="809"	/>	<point	x="527"	y="808"	/>	<point	x="526"	y="807"	/>	<point	x="526"	y="806"	/>	<point	x="527"	y="805"	/>	<point	x="568"	y="797"	/>	<point	x="567"	y="796"	/>	<point	x="527"	y="804"	/>	<point	x="567"	y="795"	/>	<point	x="567"	y="794"	/>	<point	x="528"	y="802"	/>	<point	x="527"	y="803"	/>	<point	x="529"	y="801"	/>	<point	x="566"	y="793"	/>	<point	x="565"	y="792"	/>	<point	x="530"	y="800"	/>	<point	x="531"	y="799"	/>	<point	x="562"	y="791"	/>	<point	x="563"	y="791"	/>	<point	x="564"	y="791"	/>	<point	x="561"	y="790"	/>	<point	x="535"	y="797"	/>	<point	x="533"	y="798"	/>	<point	x="532"	y="798"	/>	<point	x="534"	y="797"	/>	<point	x="536"	y="796"	/>	<point	x="537"	y="796"	/>	<point	x="539"	y="795"	/>	<point	x="540"	y="795"	/>	<point	x="558"	y="791"	/>	<point	x="559"	y="791"	/>	<point	x="557"	y="791"	/>	<point	x="556"	y="791"	/>	<point	x="555"	y="791"	/>	<point	x="543"	y="794"	/>	<point	x="542"	y="794"	/>	<point	x="541"	y="794"	/>	<point	x="544"	y="793"	/>	<point	x="545"	y="793"	/>	<point	x="546"	y="793"	/>	<point	x="548"	y="792"	/>	<point	x="549"	y="792"	/>	<point	x="550"	y="792"	/>	<point	x="553"	y="791"	/>	<point	x="554"	y="791"	/>	<point	x="552"	y="791"	/>	<point	x="551"	y="791"	/>	<point	x="547"	y="792"	/>	<point	x="538"	y="795"	/>
</particle>
	<particle	cx="928"	cy="806"	value="1.0"	area="543.0"	primeter="93.39696961966999"	width="34.40930106817051"	height="19.4164878389476"	orientation="-0.7087311588918437"	isdummy="false"	MinorAxisAnchorPoint1_x="813"	MinorAxisAnchorPoint1_y="936"	MinorAxisAnchorPoint2_x="802"	MinorAxisAnchorPoint2_y="920"	MajorAxisAnchorPoint1_x="820"	MajorAxisAnchorPoint1_y="918"	MajorAxisAnchorPoint2_x="792"	MajorAxisAnchorPoint2_y="938"	compactness="0.8391614126976573"	circularity="0.7822473906456605"	ellipticity="0.9891801529930874"	isfixed="false">

	<point	x="935"	y="791"	/>	<point	x="935"	y="791"	/>	<point	x="936"	y="792"	/>	<point	x="941"	y="797"	/>	<point	x="942"	y="798"	/>	<point	x="942"	y="799"	/>	<point	x="941"	y="800"	/>	<point	x="941"	y="801"	/>	<point	x="941"	y="802"	/>	<point	x="940"	y="803"	/>	<point	x="940"	y="804"	/>	<point	x="939"	y="805"	/>	<point	x="939"	y="806"	/>	<point	x="939"	y="807"	/>	<point	x="938"	y="808"	/>	<point	x="938"	y="809"	/>	<point	x="938"	y="810"	/>	<point	x="937"	y="811"	/>	<point	x="936"	y="812"	/>	<point	x="936"	y="813"	/>	<point	x="935"	y="814"	/>	<point	x="934"	y="815"	/>	<point	x="933"	y="816"	/>	<point	x="932"	y="817"	/>	<point	x="931"	y="817"	/>	<point	x="930"	y="818"	/>	<point	x="929"	y="819"	/>	<point	x="928"	y="819"	/>	<point	x="927"	y="819"	/>	<point	x="926"	y="820"	/>	<point	x="925"	y="820"	/>	<point	x="924"	y="820"	/>	<point	x="923"	y="820"	/>	<point	x="922"	y="821"	/>	<point	x="921"	y="821"	/>	<point	x="920"	y="820"	/>	<point	x="919"	y="820"	/>	<point	x="918"	y="820"	/>	<point	x="917"	y="819"	/>	<point	x="916"	y="818"	/>	<point	x="915"	y="817"	/>	<point	x="915"	y="816"	/>	<point	x="915"	y="815"	/>	<point	x="914"	y="814"	/>	<point	x="915"	y="812"	/>	<point	x="914"	y="813"	/>	<point	x="915"	y="811"	/>	<point	x="915"	y="810"	/>	<point	x="916"	y="809"	/>	<point	x="916"	y="808"	/>	<point	x="917"	y="807"	/>	<point	x="918"	y="806"	/>	<point	x="919"	y="804"	/>	<point	x="918"	y="805"	/>	<point	x="920"	y="803"	/>	<point	x="920"	y="802"	/>	<point	x="921"	y="801"	/>	<point	x="922"	y="800"	/>	<point	x="923"	y="799"	/>	<point	x="924"	y="798"	/>	<point	x="925"	y="797"	/>	<point	x="927"	y="796"	/>	<point	x="928"	y="796"	/>	<point	x="941"	y="796"	/>	<point	x="941"	y="795"	/>	<point	x="940"	y="794"	/>	<point	x="929"	y="795"	/>	<point	x="930"	y="794"	/>	<point	x="939"	y="793"	/>	<point	x="938"	y="792"	/>	<point	x="937"	y="792"	/>	<point	x="931"	y="793"	/>	<point	x="932"	y="792"	/>	<point	x="933"	y="792"	/>	<point	x="934"	y="792"	/>	<point	x="926"	y="796"	/>
</particle>
	<particle	cx="739"	cy="820"	value="1.0"	area="311.0"	primeter="67.73401871576773"	width="24.08318915758459"	height="15.0"	orientation="0.17733019532126343"	isdummy="false"	MinorAxisAnchorPoint1_x="827"	MinorAxisAnchorPoint1_y="744"	MinorAxisAnchorPoint2_x="812"	MinorAxisAnchorPoint2_y="744"	MajorAxisAnchorPoint1_x="819"	MajorAxisAnchorPoint1_y="751"	MajorAxisAnchorPoint2_x="821"	MajorAxisAnchorPoint2_y="727"	compactness="0.90835631120645"	circularity="0.8518371299204424"	ellipticity="0.9907024574528189"	isfixed="false">

	<point	x="743"	y="812"	/>	<point	x="743"	y="812"	/>	<point	x="751"	y="820"	/>	<point	x="750"	y="821"	/>	<point	x="750"	y="822"	/>	<point	x="750"	y="823"	/>	<point	x="749"	y="824"	/>	<point	x="748"	y="825"	/>	<point	x="747"	y="826"	/>	<point	x="746"	y="826"	/>	<point	x="745"	y="826"	/>	<point	x="744"	y="827"	/>	<point	x="743"	y="827"	/>	<point	x="742"	y="827"	/>	<point	x="741"	y="827"	/>	<point	x="740"	y="828"	/>	<point	x="739"	y="828"	/>	<point	x="738"	y="828"	/>	<point	x="737"	y="828"	/>	<point	x="736"	y="828"	/>	<point	x="735"	y="828"	/>	<point	x="734"	y="828"	/>	<point	x="733"	y="827"	/>	<point	x="732"	y="827"	/>	<point	x="731"	y="827"	/>	<point	x="730"	y="826"	/>	<point	x="729"	y="825"	/>	<point	x="728"	y="824"	/>	<point	x="728"	y="823"	/>	<point	x="750"	y="818"	/>	<point	x="751"	y="819"	/>	<point	x="750"	y="817"	/>	<point	x="728"	y="822"	/>	<point	x="727"	y="821"	/>	<point	x="728"	y="820"	/>	<point	x="750"	y="816"	/>	<point	x="749"	y="815"	/>	<point	x="728"	y="819"	/>	<point	x="729"	y="817"	/>	<point	x="728"	y="818"	/>	<point	x="730"	y="816"	/>	<point	x="745"	y="813"	/>	<point	x="748"	y="814"	/>	<point	x="747"	y="813"	/>	<point	x="746"	y="813"	/>	<point	x="744"	y="812"	/>	<point	x="742"	y="813"	/>	<point	x="741"	y="813"	/>	<point	x="738"	y="814"	/>	<point	x="737"	y="814"	/>	<point	x="736"	y="814"	/>	<point	x="735"	y="814"	/>	<point	x="733"	y="815"	/>	<point	x="732"	y="815"	/>	<point	x="731"	y="815"	/>	<point	x="734"	y="814"	/>	<point	x="739"	y="813"	/>	<point	x="740"	y="813"	/>
</particle>
	<particle	cx="1390"	cy="824"	value="1.0"	area="345.0"	primeter="72.18376618407356"	width="26.0"	height="16.0312195418814"	orientation="-0.002775243263365694"	isdummy="false"	MinorAxisAnchorPoint1_x="821"	MinorAxisAnchorPoint1_y="1399"	MinorAxisAnchorPoint2_x="820"	MinorAxisAnchorPoint2_y="1383"	MajorAxisAnchorPoint1_x="812"	MajorAxisAnchorPoint1_y="1391"	MajorAxisAnchorPoint2_x="838"	MajorAxisAnchorPoint2_y="1391"	compactness="0.901879013829537"	circularity="0.8320508792864739"	ellipticity="0.9951581564438494"	isfixed="false">

	<point	x="1391"	y="812"	/>	<point	x="1391"	y="812"	/>	<point	x="1392"	y="813"	/>	<point	x="1398"	y="819"	/>	<point	x="1398"	y="820"	/>	<point	x="1399"	y="821"	/>	<point	x="1399"	y="822"	/>	<point	x="1398"	y="823"	/>	<point	x="1398"	y="824"	/>	<point	x="1398"	y="825"	/>	<point	x="1398"	y="826"	/>	<point	x="1398"	y="827"	/>	<point	x="1398"	y="828"	/>	<point	x="1398"	y="829"	/>	<point	x="1398"	y="830"	/>	<point	x="1398"	y="831"	/>	<point	x="1397"	y="832"	/>	<point	x="1397"	y="833"	/>	<point	x="1397"	y="834"	/>	<point	x="1396"	y="835"	/>	<point	x="1395"	y="836"	/>	<point	x="1394"	y="837"	/>	<point	x="1393"	y="837"	/>	<point	x="1392"	y="837"	/>	<point	x="1391"	y="838"	/>	<point	x="1390"	y="837"	/>	<point	x="1389"	y="837"	/>	<point	x="1388"	y="837"	/>	<point	x="1387"	y="836"	/>	<point	x="1386"	y="835"	/>	<point	x="1385"	y="834"	/>	<point	x="1385"	y="833"	/>	<point	x="1384"	y="832"	/>	<point	x="1384"	y="831"	/>	<point	x="1384"	y="830"	/>	<point	x="1383"	y="829"	/>	<point	x="1383"	y="828"	/>	<point	x="1383"	y="827"	/>	<point	x="1383"	y="826"	/>	<point	x="1383"	y="825"	/>	<point	x="1384"	y="824"	/>	<point	x="1383"	y="823"	/>	<point	x="1383"	y="822"	/>	<point	x="1383"	y="821"	/>	<point	x="1384"	y="819"	/>	<point	x="1383"	y="820"	/>	<point	x="1397"	y="817"	/>	<point	x="1398"	y="818"	/>	<point	x="1397"	y="816"	/>	<point	x="1384"	y="818"	/>	<point	x="1384"	y="817"	/>	<point	x="1385"	y="816"	/>	<point	x="1396"	y="815"	/>	<point	x="1395"	y="814"	/>	<point	x="1386"	y="815"	/>	<point	x="1387"	y="814"	/>	<point	x="1393"	y="813"	/>	<point	x="1394"	y="813"	/>	<point	x="1390"	y="813"	/>	<point	x="1389"	y="813"	/>	<point	x="1388"	y="813"	/>
</particle>
	<particle	cx="1074"	cy="825"	value="1.0"	area="598.0"	primeter="96.18376618407356"	width="35.05709628591621"	height="19.235384061671343"	orientation="-0.023925793704642484"	isdummy="false"	MinorAxisAnchorPoint1_x="835"	MinorAxisAnchorPoint1_y="1081"	MinorAxisAnchorPoint2_x="816"	MinorAxisAnchorPoint2_y="1084"	MajorAxisAnchorPoint1_x="828"	MajorAxisAnchorPoint1_y="1092"	MajorAxisAnchorPoint2_x="826"	MajorAxisAnchorPoint2_y="1057"	compactness="0.8553400723224196"	circularity="0.8122832378364364"	ellipticity="0.9763323810785053"	isfixed="false">

	<point	x="1070"	y="815"	/>	<point	x="1070"	y="815"	/>	<point	x="1071"	y="816"	/>	<point	x="1088"	y="834"	/>	<point	x="1087"	y="834"	/>	<point	x="1086"	y="834"	/>	<point	x="1085"	y="835"	/>	<point	x="1084"	y="835"	/>	<point	x="1083"	y="835"	/>	<point	x="1082"	y="835"	/>	<point	x="1081"	y="835"	/>	<point	x="1080"	y="835"	/>	<point	x="1079"	y="835"	/>	<point	x="1078"	y="835"	/>	<point	x="1089"	y="833"	/>	<point	x="1090"	y="832"	/>	<point	x="1091"	y="831"	/>	<point	x="1091"	y="830"	/>	<point	x="1077"	y="834"	/>	<point	x="1076"	y="834"	/>	<point	x="1075"	y="834"	/>	<point	x="1074"	y="834"	/>	<point	x="1073"	y="834"	/>	<point	x="1072"	y="834"	/>	<point	x="1071"	y="834"	/>	<point	x="1070"	y="834"	/>	<point	x="1069"	y="834"	/>	<point	x="1068"	y="834"	/>	<point	x="1067"	y="834"	/>	<point	x="1066"	y="834"	/>	<point	x="1065"	y="834"	/>	<point	x="1064"	y="834"	/>	<point	x="1063"	y="833"	/>	<point	x="1062"	y="833"	/>	<point	x="1061"	y="833"	/>	<point	x="1091"	y="829"	/>	<point	x="1092"	y="828"	/>	<point	x="1091"	y="827"	/>	<point	x="1091"	y="826"	/>	<point	x="1060"	y="832"	/>	<point	x="1059"	y="831"	/>	<point	x="1091"	y="825"	/>	<point	x="1091"	y="824"	/>	<point	x="1058"	y="830"	/>	<point	x="1058"	y="829"	/>	<point	x="1091"	y="823"	/>	<point	x="1090"	y="822"	/>	<point	x="1058"	y="828"	/>	<point	x="1057"	y="827"	/>	<point	x="1058"	y="825"	/>	<point	x="1057"	y="826"	/>	<point	x="1090"	y="821"	/>	<point	x="1090"	y="820"	/>	<point	x="1089"	y="819"	/>	<point	x="1058"	y="824"	/>	<point	x="1058"	y="823"	/>	<point	x="1059"	y="822"	/>	<point	x="1088"	y="818"	/>	<point	x="1087"	y="817"	/>	<point	x="1059"	y="821"	/>	<point	x="1060"	y="820"	/>	<point	x="1085"	y="817"	/>	<point	x="1086"	y="817"	/>	<point	x="1084"	y="816"	/>	<point	x="1083"	y="816"	/>	<point	x="1082"	y="816"	/>	<point	x="1081"	y="816"	/>	<point	x="1080"	y="816"	/>	<point	x="1061"	y="819"	/>	<point	x="1062"	y="818"	/>	<point	x="1065"	y="817"	/>	<point	x="1072"	y="816"	/>	<point	x="1073"	y="816"	/>	<point	x="1074"	y="816"	/>	<point	x="1075"	y="816"	/>	<point	x="1076"	y="816"	/>	<point	x="1077"	y="816"	/>	<point	x="1078"	y="816"	/>	<point	x="1079"	y="816"	/>	<point	x="1069"	y="816"	/>	<point	x="1068"	y="816"	/>	<point	x="1067"	y="816"	/>	<point	x="1066"	y="816"	/>	<point	x="1064"	y="817"	/>	<point	x="1063"	y="817"	/>
</particle>
	<particle	cx="980"	cy="827"	value="1.0"	area="574.0"	primeter="100.2193000900063"	width="39.319206502675"	height="16.278820596099706"	orientation="-0.18127216485238865"	isdummy="false"	MinorAxisAnchorPoint1_x="835"	MinorAxisAnchorPoint1_y="976"	MinorAxisAnchorPoint2_x="819"	MinorAxisAnchorPoint2_y="979"	MajorAxisAnchorPoint1_x="830"	MajorAxisAnchorPoint1_y="1000"	MajorAxisAnchorPoint2_x="825"	MajorAxisAnchorPoint2_y="961"	compactness="0.7166986375295883"	circularity="0.7181563842743095"	ellipticity="0.9786523363283856"	isfixed="false">

	<point	x="968"	y="818"	/>	<point	x="968"	y="818"	/>	<point	x="986"	y="836"	/>	<point	x="987"	y="836"	/>	<point	x="988"	y="836"	/>	<point	x="989"	y="837"	/>	<point	x="990"	y="837"	/>	<point	x="991"	y="837"	/>	<point	x="992"	y="837"	/>	<point	x="993"	y="837"	/>	<point	x="994"	y="836"	/>	<point	x="995"	y="836"	/>	<point	x="996"	y="836"	/>	<point	x="997"	y="835"	/>	<point	x="998"	y="834"	/>	<point	x="999"	y="833"	/>	<point	x="985"	y="836"	/>	<point	x="984"	y="836"	/>	<point	x="983"	y="835"	/>	<point	x="982"	y="835"	/>	<point	x="981"	y="835"	/>	<point	x="980"	y="835"	/>	<point	x="979"	y="835"	/>	<point	x="978"	y="835"	/>	<point	x="977"	y="835"	/>	<point	x="976"	y="835"	/>	<point	x="975"	y="835"	/>	<point	x="999"	y="832"	/>	<point	x="999"	y="831"	/>	<point	x="1000"	y="830"	/>	<point	x="999"	y="829"	/>	<point	x="974"	y="834"	/>	<point	x="973"	y="834"	/>	<point	x="972"	y="834"	/>	<point	x="971"	y="834"	/>	<point	x="970"	y="834"	/>	<point	x="999"	y="828"	/>	<point	x="999"	y="827"	/>	<point	x="969"	y="833"	/>	<point	x="968"	y="833"	/>	<point	x="967"	y="833"	/>	<point	x="998"	y="826"	/>	<point	x="997"	y="825"	/>	<point	x="966"	y="832"	/>	<point	x="965"	y="832"	/>	<point	x="996"	y="824"	/>	<point	x="995"	y="823"	/>	<point	x="994"	y="823"	/>	<point	x="964"	y="831"	/>	<point	x="963"	y="830"	/>	<point	x="962"	y="829"	/>	<point	x="962"	y="828"	/>	<point	x="993"	y="822"	/>	<point	x="992"	y="822"	/>	<point	x="991"	y="822"	/>	<point	x="990"	y="821"	/>	<point	x="989"	y="821"	/>	<point	x="988"	y="821"	/>	<point	x="987"	y="821"	/>	<point	x="986"	y="821"	/>	<point	x="962"	y="827"	/>	<point	x="961"	y="826"	/>	<point	x="984"	y="821"	/>	<point	x="985"	y="821"	/>	<point	x="983"	y="820"	/>	<point	x="982"	y="820"	/>	<point	x="981"	y="820"	/>	<point	x="980"	y="820"	/>	<point	x="962"	y="824"	/>	<point	x="961"	y="825"	/>	<point	x="962"	y="823"	/>	<point	x="962"	y="822"	/>	<point	x="963"	y="821"	/>	<point	x="977"	y="819"	/>	<point	x="978"	y="819"	/>	<point	x="979"	y="819"	/>	<point	x="976"	y="819"	/>	<point	x="972"	y="818"	/>	<point	x="973"	y="818"	/>	<point	x="974"	y="818"	/>	<point	x="975"	y="818"	/>	<point	x="971"	y="818"	/>	<point	x="970"	y="818"	/>	<point	x="969"	y="818"	/>	<point	x="964"	y="820"	/>	<point	x="965"	y="819"	/>	<point	x="966"	y="819"	/>	<point	x="967"	y="819"	/>
</particle>
	<particle	cx="1133"	cy="843"	value="2.0"	area="880.0"	primeter="161.2731239591687"	width="62.20128616033595"	height="16.64331697709324"	orientation="-0.7301887803140249"	isdummy="false"	MinorAxisAnchorPoint1_x="822"	MinorAxisAnchorPoint1_y="1141"	MinorAxisAnchorPoint2_x="831"	MinorAxisAnchorPoint2_y="1155"	MajorAxisAnchorPoint1_x="869"	MajorAxisAnchorPoint1_y="1114"	MajorAxisAnchorPoint2_x="819"	MajorAxisAnchorPoint2_y="1151"	compactness="0.4112569782770132"	circularity="0.42517580143879513"	ellipticity="0.7878630619925772"	isfixed="false">

	<point	x="1147"	y="818"	/>	<point	x="1147"	y="818"	/>	<point	x="1156"	y="827"	/>	<point	x="1156"	y="828"	/>	<point	x="1155"	y="829"	/>	<point	x="1155"	y="830"	/>	<point	x="1155"	y="831"	/>	<point	x="1154"	y="832"	/>	<point	x="1153"	y="833"	/>	<point	x="1152"	y="834"	/>	<point	x="1152"	y="835"	/>	<point	x="1151"	y="836"	/>	<point	x="1150"	y="837"	/>	<point	x="1150"	y="838"	/>	<point	x="1149"	y="839"	/>	<point	x="1148"	y="840"	/>	<point	x="1147"	y="841"	/>	<point	x="1146"	y="842"	/>	<point	x="1145"	y="843"	/>	<point	x="1144"	y="844"	/>	<point	x="1143"	y="845"	/>	<point	x="1142"	y="846"	/>	<point	x="1141"	y="846"	/>	<point	x="1140"	y="846"	/>	<point	x="1139"	y="847"	/>	<point	x="1138"	y="847"	/>	<point	x="1137"	y="846"	/>	<point	x="1136"	y="846"	/>	<point	x="1135"	y="846"	/>	<point	x="1134"	y="845"	/>	<point	x="1133"	y="846"	/>	<point	x="1133"	y="847"	/>	<point	x="1133"	y="848"	/>	<point	x="1134"	y="849"	/>	<point	x="1134"	y="850"	/>	<point	x="1134"	y="851"	/>	<point	x="1133"	y="852"	/>	<point	x="1133"	y="853"	/>	<point	x="1133"	y="854"	/>	<point	x="1132"	y="855"	/>	<point	x="1131"	y="856"	/>	<point	x="1130"	y="857"	/>	<point	x="1130"	y="858"	/>	<point	x="1129"	y="859"	/>	<point	x="1128"	y="860"	/>	<point	x="1128"	y="861"	/>	<point	x="1127"	y="862"	/>	<point	x="1126"	y="863"	/>	<point	x="1125"	y="864"	/>	<point	x="1124"	y="865"	/>	<point	x="1123"	y="866"	/>	<point	x="1122"	y="867"	/>	<point	x="1121"	y="868"	/>	<point	x="1120"	y="869"	/>	<point	x="1119"	y="869"	/>	<point	x="1118"	y="869"	/>	<point	x="1117"	y="870"	/>	<point	x="1116"	y="869"	/>	<point	x="1115"	y="869"	/>	<point	x="1114"	y="869"	/>	<point	x="1113"	y="868"	/>	<point	x="1112"	y="867"	/>	<point	x="1111"	y="866"	/>	<point	x="1111"	y="865"	/>	<point	x="1111"	y="864"	/>	<point	x="1110"	y="863"	/>	<point	x="1111"	y="861"	/>	<point	x="1110"	y="862"	/>	<point	x="1111"	y="860"	/>	<point	x="1111"	y="859"	/>	<point	x="1112"	y="858"	/>	<point	x="1112"	y="857"	/>	<point	x="1113"	y="856"	/>	<point	x="1114"	y="855"	/>	<point	x="1115"	y="853"	/>	<point	x="1114"	y="854"	/>	<point	x="1116"	y="851"	/>	<point	x="1115"	y="852"	/>	<point	x="1117"	y="849"	/>	<point	x="1116"	y="850"	/>	<point	x="1118"	y="848"	/>	<point	x="1119"	y="847"	/>	<point	x="1120"	y="846"	/>	<point	x="1132"	y="845"	/>	<point	x="1121"	y="845"	/>	<point	x="1122"	y="844"	/>	<point	x="1131"	y="844"	/>	<point	x="1132"	y="843"	/>	<point	x="1133"	y="844"	/>	<point	x="1132"	y="842"	/>	<point	x="1132"	y="841"	/>	<point	x="1131"	y="840"	/>	<point	x="1132"	y="839"	/>	<point	x="1132"	y="838"	/>	<point	x="1132"	y="837"	/>	<point	x="1133"	y="836"	/>	<point	x="1134"	y="835"	/>	<point	x="1135"	y="834"	/>	<point	x="1136"	y="832"	/>	<point	x="1135"	y="833"	/>	<point	x="1137"	y="831"	/>	<point	x="1137"	y="830"	/>	<point	x="1138"	y="828"	/>	<point	x="1137"	y="829"	/>	<point	x="1156"	y="826"	/>	<point	x="1155"	y="825"	/>	<point	x="1139"	y="826"	/>	<point	x="1138"	y="827"	/>	<point	x="1155"	y="824"	/>	<point	x="1155"	y="823"	/>	<point	x="1140"	y="824"	/>	<point	x="1139"	y="825"	/>	<point	x="1141"	y="823"	/>	<point	x="1154"	y="822"	/>	<point	x="1153"	y="821"	/>	<point	x="1141"	y="822"	/>	<point	x="1142"	y="821"	/>	<point	x="1152"	y="820"	/>	<point	x="1151"	y="819"	/>	<point	x="1150"	y="819"	/>	<point	x="1149"	y="819"	/>	<point	x="1143"	y="820"	/>	<point	x="1144"	y="819"	/>	<point	x="1145"	y="819"	/>	<point	x="1146"	y="819"	/>	<point	x="1148"	y="818"	/>	<point	x="1130"	y="843"	/>	<point	x="1129"	y="843"	/>	<point	x="1128"	y="843"	/>	<point	x="1125"	y="843"	/>	<point	x="1124"	y="843"	/>	<point	x="1123"	y="843"	/>	<point	x="1126"	y="842"	/>	<point	x="1127"	y="842"	/>
</particle>
	<particle	cx="1027"	cy="826"	value="1.0"	area="522.0"	primeter="91.14823227814082"	width="36.05551275463989"	height="16.1245154965971"	orientation="-0.06782277282297944"	isdummy="false"	MinorAxisAnchorPoint1_x="835"	MinorAxisAnchorPoint1_y="1033"	MinorAxisAnchorPoint2_x="819"	MinorAxisAnchorPoint2_y="1035"	MajorAxisAnchorPoint1_x="828"	MajorAxisAnchorPoint1_y="1046"	MajorAxisAnchorPoint2_x="826"	MajorAxisAnchorPoint2_y="1010"	compactness="0.7833215858050661"	circularity="0.7895576872093522"	ellipticity="0.9938050585805777"	isfixed="false">

	<point	x="1017"	y="819"	/>	<point	x="1017"	y="819"	/>	<point	x="1033"	y="835"	/>	<point	x="1034"	y="835"	/>	<point	x="1035"	y="835"	/>	<point	x="1036"	y="835"	/>	<point	x="1037"	y="835"	/>	<point	x="1038"	y="835"	/>	<point	x="1039"	y="835"	/>	<point	x="1040"	y="834"	/>	<point	x="1041"	y="834"	/>	<point	x="1042"	y="834"	/>	<point	x="1043"	y="833"	/>	<point	x="1032"	y="835"	/>	<point	x="1031"	y="835"	/>	<point	x="1030"	y="835"	/>	<point	x="1029"	y="835"	/>	<point	x="1028"	y="835"	/>	<point	x="1027"	y="835"	/>	<point	x="1026"	y="835"	/>	<point	x="1025"	y="835"	/>	<point	x="1024"	y="835"	/>	<point	x="1023"	y="835"	/>	<point	x="1022"	y="835"	/>	<point	x="1021"	y="835"	/>	<point	x="1020"	y="835"	/>	<point	x="1044"	y="832"	/>	<point	x="1045"	y="831"	/>	<point	x="1019"	y="834"	/>	<point	x="1018"	y="834"	/>	<point	x="1017"	y="834"	/>	<point	x="1045"	y="830"	/>	<point	x="1045"	y="829"	/>	<point	x="1016"	y="833"	/>	<point	x="1015"	y="833"	/>	<point	x="1046"	y="828"	/>	<point	x="1045"	y="827"	/>	<point	x="1014"	y="832"	/>	<point	x="1013"	y="831"	/>	<point	x="1045"	y="826"	/>	<point	x="1045"	y="825"	/>	<point	x="1012"	y="830"	/>	<point	x="1011"	y="829"	/>	<point	x="1044"	y="824"	/>	<point	x="1043"	y="823"	/>	<point	x="1011"	y="828"	/>	<point	x="1011"	y="827"	/>	<point	x="1010"	y="826"	/>	<point	x="1011"	y="825"	/>	<point	x="1042"	y="822"	/>	<point	x="1041"	y="821"	/>	<point	x="1040"	y="821"	/>	<point	x="1039"	y="821"	/>	<point	x="1038"	y="820"	/>	<point	x="1037"	y="820"	/>	<point	x="1036"	y="820"	/>	<point	x="1011"	y="824"	/>	<point	x="1011"	y="823"	/>	<point	x="1012"	y="822"	/>	<point	x="1013"	y="821"	/>	<point	x="1014"	y="820"	/>	<point	x="1015"	y="820"	/>	<point	x="1016"	y="820"	/>	<point	x="1018"	y="819"	/>	<point	x="1023"	y="819"	/>	<point	x="1024"	y="819"	/>	<point	x="1025"	y="819"	/>	<point	x="1026"	y="819"	/>	<point	x="1027"	y="819"	/>	<point	x="1028"	y="819"	/>	<point	x="1029"	y="819"	/>	<point	x="1030"	y="819"	/>	<point	x="1031"	y="819"	/>	<point	x="1032"	y="819"	/>	<point	x="1033"	y="819"	/>	<point	x="1034"	y="819"	/>	<point	x="1035"	y="819"	/>	<point	x="1022"	y="819"	/>	<point	x="1021"	y="819"	/>	<point	x="1020"	y="819"	/>	<point	x="1019"	y="819"	/>
</particle>
	<particle	cx="657"	cy="828"	value="1.0"	area="576.0"	primeter="98.46194077712559"	width="38.05259518088089"	height="18.110770276274835"	orientation="-0.08736618320130908"	isdummy="false"	MinorAxisAnchorPoint1_x="838"	MinorAxisAnchorPoint1_y="656"	MinorAxisAnchorPoint2_x="820"	MinorAxisAnchorPoint2_y="658"	MajorAxisAnchorPoint1_x="829"	MajorAxisAnchorPoint1_y="677"	MajorAxisAnchorPoint2_x="827"	MajorAxisAnchorPoint2_y="639"	compactness="0.778644063131357"	circularity="0.7466130277191688"	ellipticity="0.980104306886537"	isfixed="false">

	<point	x="646"	y="820"	/>	<point	x="646"	y="820"	/>	<point	x="664"	y="838"	/>	<point	x="665"	y="838"	/>	<point	x="666"	y="838"	/>	<point	x="667"	y="837"	/>	<point	x="668"	y="837"	/>	<point	x="669"	y="837"	/>	<point	x="670"	y="836"	/>	<point	x="671"	y="836"	/>	<point	x="672"	y="836"	/>	<point	x="673"	y="835"	/>	<point	x="663"	y="838"	/>	<point	x="662"	y="838"	/>	<point	x="661"	y="838"	/>	<point	x="660"	y="838"	/>	<point	x="659"	y="838"	/>	<point	x="658"	y="838"	/>	<point	x="657"	y="838"	/>	<point	x="656"	y="838"	/>	<point	x="655"	y="838"	/>	<point	x="674"	y="834"	/>	<point	x="675"	y="833"	/>	<point	x="654"	y="837"	/>	<point	x="653"	y="837"	/>	<point	x="652"	y="837"	/>	<point	x="651"	y="837"	/>	<point	x="676"	y="832"	/>	<point	x="676"	y="831"	/>	<point	x="650"	y="836"	/>	<point	x="649"	y="836"	/>	<point	x="648"	y="836"	/>	<point	x="676"	y="830"	/>	<point	x="677"	y="829"	/>	<point	x="647"	y="835"	/>	<point	x="646"	y="835"	/>	<point	x="645"	y="835"	/>	<point	x="644"	y="834"	/>	<point	x="643"	y="833"	/>	<point	x="676"	y="828"	/>	<point	x="676"	y="827"	/>	<point	x="676"	y="826"	/>	<point	x="675"	y="825"	/>	<point	x="642"	y="832"	/>	<point	x="641"	y="831"	/>	<point	x="674"	y="824"	/>	<point	x="673"	y="823"	/>	<point	x="640"	y="830"	/>	<point	x="640"	y="829"	/>	<point	x="640"	y="828"	/>	<point	x="639"	y="827"	/>	<point	x="640"	y="826"	/>	<point	x="670"	y="822"	/>	<point	x="671"	y="822"	/>	<point	x="672"	y="822"	/>	<point	x="662"	y="822"	/>	<point	x="663"	y="822"	/>	<point	x="664"	y="822"	/>	<point	x="665"	y="822"	/>	<point	x="666"	y="822"	/>	<point	x="667"	y="821"	/>	<point	x="668"	y="821"	/>	<point	x="669"	y="821"	/>	<point	x="661"	y="821"	/>	<point	x="660"	y="821"	/>	<point	x="659"	y="821"	/>	<point	x="640"	y="825"	/>	<point	x="641"	y="823"	/>	<point	x="640"	y="824"	/>	<point	x="642"	y="822"	/>	<point	x="654"	y="821"	/>	<point	x="655"	y="821"	/>	<point	x="658"	y="820"	/>	<point	x="657"	y="820"	/>	<point	x="656"	y="820"	/>	<point	x="653"	y="820"	/>	<point	x="650"	y="820"	/>	<point	x="651"	y="820"	/>	<point	x="652"	y="820"	/>	<point	x="649"	y="820"	/>	<point	x="648"	y="820"	/>	<point	x="647"	y="820"	/>	<point	x="645"	y="821"	/>	<point	x="644"	y="821"	/>	<point	x="643"	y="821"	/>
</particle>
	<particle	cx="1245"	cy="836"	value="1.0"	area="478.0"	primeter="92.32590180780451"	width="34.92849839314596"	height="15.524174696260024"	orientation="0.4058332776257994"	isdummy="false"	MinorAxisAnchorPoint1_x="832"	MinorAxisAnchorPoint1_y="1252"	MinorAxisAnchorPoint2_x="836"	MinorAxisAnchorPoint2_y="1237"	MajorAxisAnchorPoint1_x="820"	MajorAxisAnchorPoint1_y="1242"	MajorAxisAnchorPoint2_x="854"	MajorAxisAnchorPoint2_y="1250"	compactness="0.7343543531240987"	circularity="0.7046778877219826"	ellipticity="0.9808085043952685"	isfixed="false">

	<point	x="1242"	y="820"	/>	<point	x="1242"	y="820"	/>	<point	x="1243"	y="821"	/>	<point	x="1249"	y="827"	/>	<point	x="1249"	y="828"	/>	<point	x="1250"	y="829"	/>	<point	x="1250"	y="830"	/>	<point	x="1251"	y="831"	/>	<point	x="1252"	y="832"	/>	<point	x="1252"	y="833"	/>	<point	x="1252"	y="834"	/>	<point	x="1253"	y="835"	/>	<point	x="1253"	y="836"	/>	<point	x="1254"	y="837"	/>	<point	x="1254"	y="838"	/>	<point	x="1254"	y="839"	/>	<point	x="1255"	y="840"	/>	<point	x="1255"	y="841"	/>	<point	x="1255"	y="842"	/>	<point	x="1256"	y="843"	/>	<point	x="1256"	y="844"	/>	<point	x="1256"	y="845"	/>	<point	x="1257"	y="846"	/>	<point	x="1257"	y="847"	/>	<point	x="1256"	y="848"	/>	<point	x="1256"	y="849"	/>	<point	x="1256"	y="850"	/>	<point	x="1255"	y="851"	/>	<point	x="1254"	y="852"	/>	<point	x="1253"	y="853"	/>	<point	x="1252"	y="853"	/>	<point	x="1251"	y="853"	/>	<point	x="1250"	y="854"	/>	<point	x="1249"	y="853"	/>	<point	x="1248"	y="853"	/>	<point	x="1247"	y="853"	/>	<point	x="1246"	y="852"	/>	<point	x="1245"	y="851"	/>	<point	x="1244"	y="850"	/>	<point	x="1244"	y="849"	/>	<point	x="1244"	y="848"	/>	<point	x="1243"	y="847"	/>	<point	x="1243"	y="846"	/>	<point	x="1242"	y="845"	/>	<point	x="1241"	y="844"	/>	<point	x="1241"	y="843"	/>	<point	x="1240"	y="842"	/>	<point	x="1239"	y="841"	/>	<point	x="1239"	y="840"	/>	<point	x="1238"	y="839"	/>	<point	x="1238"	y="838"	/>	<point	x="1237"	y="837"	/>	<point	x="1237"	y="836"	/>	<point	x="1237"	y="835"	/>	<point	x="1236"	y="834"	/>	<point	x="1236"	y="833"	/>	<point	x="1236"	y="832"	/>	<point	x="1236"	y="831"	/>	<point	x="1235"	y="830"	/>	<point	x="1235"	y="829"	/>	<point	x="1235"	y="828"	/>	<point	x="1235"	y="827"	/>	<point	x="1236"	y="826"	/>	<point	x="1248"	y="825"	/>	<point	x="1249"	y="826"	/>	<point	x="1248"	y="824"	/>	<point	x="1236"	y="825"	/>	<point	x="1247"	y="823"	/>	<point	x="1246"	y="822"	/>	<point	x="1237"	y="823"	/>	<point	x="1236"	y="824"	/>	<point	x="1238"	y="822"	/>	<point	x="1244"	y="821"	/>	<point	x="1245"	y="821"	/>	<point	x="1241"	y="821"	/>	<point	x="1240"	y="821"	/>	<point	x="1239"	y="821"	/>
</particle>
	<particle	cx="896"	cy="836"	value="1.0"	area="537.0"	primeter="93.77564927611036"	width="34.66987164671943"	height="18.35755975068582"	orientation="-0.5777716313559693"	isdummy="false"	MinorAxisAnchorPoint1_x="836"	MinorAxisAnchorPoint1_y="886"	MinorAxisAnchorPoint2_x="845"	MinorAxisAnchorPoint2_y="902"	MajorAxisAnchorPoint1_x="851"	MajorAxisAnchorPoint1_y="887"	MajorAxisAnchorPoint2_x="822"	MajorAxisAnchorPoint2_y="906"	compactness="0.8072041961936005"	circularity="0.7673685397224126"	ellipticity="0.9747475423178682"	isfixed="false">

	<point	x="901"	y="821"	/>	<point	x="901"	y="821"	/>	<point	x="909"	y="829"	/>	<point	x="909"	y="830"	/>	<point	x="909"	y="831"	/>	<point	x="908"	y="832"	/>	<point	x="907"	y="833"	/>	<point	x="906"	y="834"	/>	<point	x="905"	y="835"	/>	<point	x="904"	y="836"	/>	<point	x="904"	y="837"	/>	<point	x="904"	y="838"	/>	<point	x="903"	y="839"	/>	<point	x="903"	y="840"	/>	<point	x="903"	y="841"	/>	<point	x="903"	y="842"	/>	<point	x="902"	y="843"	/>	<point	x="902"	y="844"	/>	<point	x="902"	y="845"	/>	<point	x="901"	y="846"	/>	<point	x="900"	y="847"	/>	<point	x="899"	y="848"	/>	<point	x="898"	y="849"	/>	<point	x="897"	y="849"	/>	<point	x="896"	y="850"	/>	<point	x="895"	y="851"	/>	<point	x="894"	y="851"	/>	<point	x="893"	y="851"	/>	<point	x="892"	y="852"	/>	<point	x="891"	y="852"	/>	<point	x="890"	y="852"	/>	<point	x="889"	y="851"	/>	<point	x="888"	y="851"	/>	<point	x="887"	y="851"	/>	<point	x="886"	y="850"	/>	<point	x="885"	y="849"	/>	<point	x="884"	y="848"	/>	<point	x="884"	y="847"	/>	<point	x="884"	y="846"	/>	<point	x="883"	y="845"	/>	<point	x="883"	y="844"	/>	<point	x="883"	y="843"	/>	<point	x="884"	y="842"	/>	<point	x="884"	y="841"	/>	<point	x="885"	y="839"	/>	<point	x="884"	y="840"	/>	<point	x="886"	y="837"	/>	<point	x="885"	y="838"	/>	<point	x="887"	y="835"	/>	<point	x="886"	y="836"	/>	<point	x="888"	y="833"	/>	<point	x="887"	y="834"	/>	<point	x="889"	y="831"	/>	<point	x="888"	y="832"	/>	<point	x="889"	y="830"	/>	<point	x="890"	y="829"	/>	<point	x="910"	y="828"	/>	<point	x="909"	y="827"	/>	<point	x="909"	y="826"	/>	<point	x="891"	y="828"	/>	<point	x="892"	y="827"	/>	<point	x="893"	y="826"	/>	<point	x="909"	y="825"	/>	<point	x="908"	y="824"	/>	<point	x="894"	y="825"	/>	<point	x="895"	y="824"	/>	<point	x="907"	y="823"	/>	<point	x="906"	y="822"	/>	<point	x="905"	y="822"	/>	<point	x="904"	y="822"	/>	<point	x="897"	y="823"	/>	<point	x="896"	y="823"	/>	<point	x="898"	y="822"	/>	<point	x="899"	y="822"	/>	<point	x="900"	y="822"	/>	<point	x="902"	y="821"	/>	<point	x="903"	y="821"	/>
</particle>
	<particle	cx="700"	cy="833"	value="1.0"	area="377.0"	primeter="75.97665940288701"	width="28.071337695236398"	height="16.1245154965971"	orientation="0.1756685898212054"	isdummy="false"	MinorAxisAnchorPoint1_x="826"	MinorAxisAnchorPoint1_y="696"	MinorAxisAnchorPoint2_x="842"	MinorAxisAnchorPoint2_y="698"	MajorAxisAnchorPoint1_x="832"	MajorAxisAnchorPoint1_y="714"	MajorAxisAnchorPoint2_x="834"	MajorAxisAnchorPoint2_y="686"	compactness="0.872418624080406"	circularity="0.8207120797823796"	ellipticity="0.9940845041869824"	isfixed="false">

	<point	x="702"	y="825"	/>	<point	x="702"	y="825"	/>	<point	x="712"	y="836"	/>	<point	x="711"	y="837"	/>	<point	x="710"	y="838"	/>	<point	x="709"	y="838"	/>	<point	x="708"	y="839"	/>	<point	x="707"	y="839"	/>	<point	x="706"	y="839"	/>	<point	x="705"	y="840"	/>	<point	x="704"	y="840"	/>	<point	x="703"	y="840"	/>	<point	x="702"	y="841"	/>	<point	x="701"	y="841"	/>	<point	x="700"	y="841"	/>	<point	x="699"	y="841"	/>	<point	x="698"	y="842"	/>	<point	x="697"	y="842"	/>	<point	x="696"	y="842"	/>	<point	x="695"	y="842"	/>	<point	x="694"	y="841"	/>	<point	x="693"	y="841"	/>	<point	x="692"	y="841"	/>	<point	x="713"	y="835"	/>	<point	x="713"	y="834"	/>	<point	x="713"	y="833"	/>	<point	x="691"	y="840"	/>	<point	x="690"	y="840"	/>	<point	x="689"	y="839"	/>	<point	x="688"	y="838"	/>	<point	x="714"	y="832"	/>	<point	x="713"	y="831"	/>	<point	x="713"	y="830"	/>	<point	x="713"	y="829"	/>	<point	x="687"	y="837"	/>	<point	x="687"	y="836"	/>	<point	x="687"	y="835"	/>	<point	x="686"	y="834"	/>	<point	x="687"	y="833"	/>	<point	x="712"	y="828"	/>	<point	x="711"	y="827"	/>	<point	x="710"	y="826"	/>	<point	x="709"	y="826"	/>	<point	x="708"	y="826"	/>	<point	x="687"	y="832"	/>	<point	x="688"	y="830"	/>	<point	x="687"	y="831"	/>	<point	x="689"	y="829"	/>	<point	x="699"	y="826"	/>	<point	x="700"	y="826"	/>	<point	x="701"	y="826"	/>	<point	x="703"	y="825"	/>	<point	x="707"	y="825"	/>	<point	x="706"	y="825"	/>	<point	x="705"	y="825"	/>	<point	x="704"	y="825"	/>	<point	x="698"	y="826"	/>	<point	x="697"	y="826"	/>	<point	x="696"	y="826"	/>	<point	x="695"	y="827"	/>	<point	x="694"	y="827"	/>	<point	x="693"	y="827"	/>	<point	x="692"	y="828"	/>	<point	x="691"	y="828"	/>	<point	x="690"	y="828"	/>
</particle>
	<particle	cx="1348"	cy="853"	value="1.0"	area="456.0"	primeter="88.5685424949238"	width="33.12099032335839"	height="15.652475842498529"	orientation="-0.5184033428103787"	isdummy="false"	MinorAxisAnchorPoint1_x="853"	MinorAxisAnchorPoint1_y="1340"	MinorAxisAnchorPoint2_x="860"	MinorAxisAnchorPoint2_y="1354"	MajorAxisAnchorPoint1_x="868"	MajorAxisAnchorPoint1_y="1340"	MajorAxisAnchorPoint2_x="839"	MajorAxisAnchorPoint2_y="1356"	compactness="0.7677048507113032"	circularity="0.7304924151400203"	ellipticity="0.9857522261730847"	isfixed="false">

	<point	x="1353"	y="838"	/>	<point	x="1353"	y="838"	/>	<point	x="1354"	y="839"	/>	<point	x="1359"	y="844"	/>	<point	x="1360"	y="845"	/>	<point	x="1359"	y="846"	/>	<point	x="1359"	y="847"	/>	<point	x="1359"	y="848"	/>	<point	x="1358"	y="849"	/>	<point	x="1358"	y="850"	/>	<point	x="1358"	y="851"	/>	<point	x="1358"	y="852"	/>	<point	x="1357"	y="853"	/>	<point	x="1357"	y="854"	/>	<point	x="1357"	y="855"	/>	<point	x="1356"	y="856"	/>	<point	x="1355"	y="857"	/>	<point	x="1355"	y="858"	/>	<point	x="1354"	y="859"	/>	<point	x="1354"	y="860"	/>	<point	x="1353"	y="861"	/>	<point	x="1352"	y="862"	/>	<point	x="1351"	y="863"	/>	<point	x="1351"	y="864"	/>	<point	x="1350"	y="865"	/>	<point	x="1349"	y="866"	/>	<point	x="1348"	y="867"	/>	<point	x="1347"	y="868"	/>	<point	x="1346"	y="868"	/>	<point	x="1345"	y="868"	/>	<point	x="1344"	y="869"	/>	<point	x="1343"	y="869"	/>	<point	x="1342"	y="868"	/>	<point	x="1341"	y="868"	/>	<point	x="1340"	y="868"	/>	<point	x="1339"	y="867"	/>	<point	x="1338"	y="866"	/>	<point	x="1337"	y="865"	/>	<point	x="1337"	y="864"	/>	<point	x="1337"	y="863"	/>	<point	x="1336"	y="862"	/>	<point	x="1337"	y="861"	/>	<point	x="1337"	y="860"	/>	<point	x="1338"	y="858"	/>	<point	x="1337"	y="859"	/>	<point	x="1339"	y="856"	/>	<point	x="1338"	y="857"	/>	<point	x="1340"	y="854"	/>	<point	x="1339"	y="855"	/>	<point	x="1341"	y="852"	/>	<point	x="1340"	y="853"	/>	<point	x="1342"	y="851"	/>	<point	x="1342"	y="850"	/>	<point	x="1343"	y="849"	/>	<point	x="1343"	y="848"	/>	<point	x="1344"	y="847"	/>	<point	x="1345"	y="846"	/>	<point	x="1346"	y="844"	/>	<point	x="1345"	y="845"	/>	<point	x="1347"	y="843"	/>	<point	x="1359"	y="843"	/>	<point	x="1359"	y="842"	/>	<point	x="1358"	y="841"	/>	<point	x="1347"	y="842"	/>	<point	x="1348"	y="841"	/>	<point	x="1357"	y="840"	/>	<point	x="1356"	y="839"	/>	<point	x="1355"	y="839"	/>	<point	x="1349"	y="840"	/>	<point	x="1350"	y="839"	/>	<point	x="1351"	y="839"	/>	<point	x="1352"	y="839"	/>
</particle>
	<particle	cx="125"	cy="869"	value="1.0"	area="642.0"	primeter="105.33199846221439"	width="40.80441152620633"	height="18.439088914585774"	orientation="0.7237417644193817"	isdummy="false"	MinorAxisAnchorPoint1_x="863"	MinorAxisAnchorPoint1_y="120"	MinorAxisAnchorPoint2_x="877"	MinorAxisAnchorPoint2_y="132"	MajorAxisAnchorPoint1_x="882"	MajorAxisAnchorPoint1_y="109"	MajorAxisAnchorPoint2_x="858"	MajorAxisAnchorPoint2_y="142"	compactness="0.7430836706702723"	circularity="0.7271503941116431"	ellipticity="0.9916553689909402"	isfixed="false">

	<point	x="135"	y="854"	/>	<point	x="135"	y="854"	/>	<point	x="143"	y="862"	/>	<point	x="142"	y="863"	/>	<point	x="142"	y="864"	/>	<point	x="142"	y="865"	/>	<point	x="141"	y="866"	/>	<point	x="140"	y="867"	/>	<point	x="140"	y="868"	/>	<point	x="140"	y="869"	/>	<point	x="139"	y="870"	/>	<point	x="138"	y="871"	/>	<point	x="137"	y="872"	/>	<point	x="136"	y="873"	/>	<point	x="135"	y="874"	/>	<point	x="134"	y="875"	/>	<point	x="133"	y="876"	/>	<point	x="132"	y="877"	/>	<point	x="131"	y="877"	/>	<point	x="130"	y="878"	/>	<point	x="129"	y="879"	/>	<point	x="128"	y="880"	/>	<point	x="127"	y="880"	/>	<point	x="126"	y="881"	/>	<point	x="125"	y="882"	/>	<point	x="124"	y="882"	/>	<point	x="123"	y="883"	/>	<point	x="122"	y="883"	/>	<point	x="121"	y="884"	/>	<point	x="120"	y="884"	/>	<point	x="119"	y="885"	/>	<point	x="118"	y="885"	/>	<point	x="117"	y="885"	/>	<point	x="116"	y="886"	/>	<point	x="115"	y="886"	/>	<point	x="114"	y="885"	/>	<point	x="113"	y="885"	/>	<point	x="112"	y="885"	/>	<point	x="111"	y="884"	/>	<point	x="110"	y="883"	/>	<point	x="109"	y="882"	/>	<point	x="109"	y="881"	/>	<point	x="109"	y="880"	/>	<point	x="108"	y="879"	/>	<point	x="109"	y="878"	/>	<point	x="109"	y="877"	/>	<point	x="110"	y="875"	/>	<point	x="109"	y="876"	/>	<point	x="111"	y="874"	/>	<point	x="112"	y="873"	/>	<point	x="113"	y="872"	/>	<point	x="114"	y="871"	/>	<point	x="115"	y="869"	/>	<point	x="114"	y="870"	/>	<point	x="116"	y="868"	/>	<point	x="117"	y="867"	/>	<point	x="143"	y="861"	/>	<point	x="142"	y="860"	/>	<point	x="118"	y="865"	/>	<point	x="117"	y="866"	/>	<point	x="119"	y="864"	/>	<point	x="120"	y="863"	/>	<point	x="142"	y="859"	/>	<point	x="142"	y="858"	/>	<point	x="124"	y="860"	/>	<point	x="123"	y="861"	/>	<point	x="122"	y="861"	/>	<point	x="121"	y="862"	/>	<point	x="125"	y="859"	/>	<point	x="141"	y="857"	/>	<point	x="140"	y="856"	/>	<point	x="127"	y="858"	/>	<point	x="126"	y="858"	/>	<point	x="128"	y="857"	/>	<point	x="131"	y="856"	/>	<point	x="137"	y="855"	/>	<point	x="138"	y="855"	/>	<point	x="139"	y="855"	/>	<point	x="136"	y="854"	/>	<point	x="134"	y="855"	/>	<point	x="133"	y="855"	/>	<point	x="132"	y="855"	/>	<point	x="130"	y="856"	/>	<point	x="129"	y="856"	/>
</particle>
	<particle	cx="864"	cy="869"	value="1.0"	area="467.0"	primeter="85.39696961966999"	width="31.400636936215164"	height="16.64331697709324"	orientation="0.7815201515567766"	isdummy="false"	MinorAxisAnchorPoint1_x="868"	MinorAxisAnchorPoint1_y="855"	MinorAxisAnchorPoint2_x="877"	MinorAxisAnchorPoint2_y="869"	MajorAxisAnchorPoint1_x="882"	MajorAxisAnchorPoint1_y="855"	MajorAxisAnchorPoint2_x="857"	MajorAxisAnchorPoint2_y="874"	compactness="0.8297498371071326"	circularity="0.8047144969883785"	ellipticity="0.991130769919837"	isfixed="false">

	<point	x="871"	y="856"	/>	<point	x="871"	y="856"	/>	<point	x="872"	y="857"	/>	<point	x="877"	y="862"	/>	<point	x="878"	y="863"	/>	<point	x="878"	y="864"	/>	<point	x="878"	y="865"	/>	<point	x="877"	y="866"	/>	<point	x="877"	y="867"	/>	<point	x="877"	y="868"	/>	<point	x="876"	y="869"	/>	<point	x="875"	y="870"	/>	<point	x="875"	y="871"	/>	<point	x="874"	y="872"	/>	<point	x="873"	y="873"	/>	<point	x="872"	y="874"	/>	<point	x="871"	y="875"	/>	<point	x="870"	y="876"	/>	<point	x="869"	y="877"	/>	<point	x="868"	y="878"	/>	<point	x="867"	y="879"	/>	<point	x="866"	y="880"	/>	<point	x="865"	y="881"	/>	<point	x="864"	y="881"	/>	<point	x="863"	y="882"	/>	<point	x="862"	y="882"	/>	<point	x="861"	y="882"	/>	<point	x="860"	y="883"	/>	<point	x="859"	y="883"	/>	<point	x="858"	y="883"	/>	<point	x="857"	y="882"	/>	<point	x="856"	y="882"	/>	<point	x="855"	y="882"	/>	<point	x="854"	y="881"	/>	<point	x="853"	y="880"	/>	<point	x="852"	y="879"	/>	<point	x="852"	y="878"	/>	<point	x="852"	y="877"	/>	<point	x="851"	y="876"	/>	<point	x="852"	y="874"	/>	<point	x="851"	y="875"	/>	<point	x="852"	y="873"	/>	<point	x="852"	y="872"	/>	<point	x="853"	y="871"	/>	<point	x="854"	y="870"	/>	<point	x="855"	y="869"	/>	<point	x="855"	y="868"	/>	<point	x="856"	y="867"	/>	<point	x="857"	y="866"	/>	<point	x="858"	y="865"	/>	<point	x="859"	y="864"	/>	<point	x="877"	y="861"	/>	<point	x="877"	y="860"	/>	<point	x="861"	y="862"	/>	<point	x="860"	y="863"	/>	<point	x="862"	y="861"	/>	<point	x="864"	y="860"	/>	<point	x="876"	y="859"	/>	<point	x="875"	y="858"	/>	<point	x="866"	y="859"	/>	<point	x="865"	y="859"	/>	<point	x="867"	y="858"	/>	<point	x="873"	y="857"	/>	<point	x="874"	y="857"	/>	<point	x="870"	y="857"	/>	<point	x="869"	y="857"	/>	<point	x="868"	y="857"	/>	<point	x="863"	y="860"	/>
</particle>
	<particle	cx="774"	cy="870"	value="1.0"	area="491.0"	primeter="88.60407640085654"	width="33.015148038438355"	height="17.029386365926403"	orientation="0.7471353862755126"	isdummy="false"	MinorAxisAnchorPoint1_x="866"	MinorAxisAnchorPoint1_y="767"	MinorAxisAnchorPoint2_x="879"	MinorAxisAnchorPoint2_y="778"	MajorAxisAnchorPoint1_x="881"	MajorAxisAnchorPoint1_y="761"	MajorAxisAnchorPoint2_x="862"	MajorAxisAnchorPoint2_y="788"	compactness="0.8123237289372714"	circularity="0.7859301513886265"	ellipticity="0.9900351320809708"	isfixed="false">

	<point	x="779"	y="858"	/>	<point	x="779"	y="858"	/>	<point	x="788"	y="867"	/>	<point	x="788"	y="868"	/>	<point	x="787"	y="869"	/>	<point	x="786"	y="870"	/>	<point	x="785"	y="871"	/>	<point	x="784"	y="872"	/>	<point	x="783"	y="873"	/>	<point	x="783"	y="874"	/>	<point	x="782"	y="875"	/>	<point	x="781"	y="876"	/>	<point	x="780"	y="877"	/>	<point	x="779"	y="878"	/>	<point	x="778"	y="879"	/>	<point	x="777"	y="880"	/>	<point	x="776"	y="880"	/>	<point	x="775"	y="881"	/>	<point	x="774"	y="882"	/>	<point	x="773"	y="883"	/>	<point	x="772"	y="883"	/>	<point	x="771"	y="884"	/>	<point	x="770"	y="884"	/>	<point	x="769"	y="884"	/>	<point	x="768"	y="885"	/>	<point	x="767"	y="885"	/>	<point	x="766"	y="884"	/>	<point	x="765"	y="884"	/>	<point	x="764"	y="884"	/>	<point	x="763"	y="883"	/>	<point	x="762"	y="882"	/>	<point	x="761"	y="881"	/>	<point	x="761"	y="880"	/>	<point	x="761"	y="879"	/>	<point	x="760"	y="878"	/>	<point	x="761"	y="876"	/>	<point	x="760"	y="877"	/>	<point	x="761"	y="875"	/>	<point	x="761"	y="874"	/>	<point	x="762"	y="873"	/>	<point	x="762"	y="872"	/>	<point	x="763"	y="871"	/>	<point	x="764"	y="870"	/>	<point	x="765"	y="869"	/>	<point	x="788"	y="866"	/>	<point	x="789"	y="865"	/>	<point	x="766"	y="868"	/>	<point	x="767"	y="867"	/>	<point	x="788"	y="864"	/>	<point	x="788"	y="863"	/>	<point	x="767"	y="866"	/>	<point	x="768"	y="865"	/>	<point	x="788"	y="862"	/>	<point	x="787"	y="861"	/>	<point	x="769"	y="864"	/>	<point	x="770"	y="863"	/>	<point	x="771"	y="863"	/>	<point	x="772"	y="862"	/>	<point	x="773"	y="862"	/>	<point	x="786"	y="860"	/>	<point	x="785"	y="859"	/>	<point	x="784"	y="859"	/>	<point	x="783"	y="859"	/>	<point	x="774"	y="861"	/>	<point	x="775"	y="860"	/>	<point	x="776"	y="859"	/>	<point	x="777"	y="859"	/>	<point	x="778"	y="859"	/>	<point	x="780"	y="858"	/>	<point	x="781"	y="858"	/>	<point	x="782"	y="858"	/>
</particle>
	<particle	cx="653"	cy="871"	value="1.0"	area="637.0"	primeter="106.70458146424488"	width="41.43669871020132"	height="18.439088914585774"	orientation="0.1955619504241449"	isdummy="false"	MinorAxisAnchorPoint1_x="863"	MinorAxisAnchorPoint1_y="649"	MinorAxisAnchorPoint2_x="881"	MinorAxisAnchorPoint2_y="653"	MajorAxisAnchorPoint1_x="868"	MajorAxisAnchorPoint1_y="674"	MajorAxisAnchorPoint2_x="874"	MajorAxisAnchorPoint2_y="633"	compactness="0.7299203789349973"	circularity="0.7030450632680719"	ellipticity="0.9815303675435807"	isfixed="false">

	<point	x="666"	y="861"	/>	<point	x="666"	y="861"	/>	<point	x="674"	y="869"	/>	<point	x="673"	y="870"	/>	<point	x="673"	y="871"	/>	<point	x="673"	y="872"	/>	<point	x="672"	y="873"	/>	<point	x="671"	y="874"	/>	<point	x="670"	y="875"	/>	<point	x="669"	y="875"	/>	<point	x="668"	y="876"	/>	<point	x="667"	y="876"	/>	<point	x="666"	y="876"	/>	<point	x="665"	y="877"	/>	<point	x="664"	y="877"	/>	<point	x="663"	y="878"	/>	<point	x="662"	y="878"	/>	<point	x="661"	y="878"	/>	<point	x="660"	y="879"	/>	<point	x="659"	y="879"	/>	<point	x="658"	y="879"	/>	<point	x="657"	y="879"	/>	<point	x="656"	y="880"	/>	<point	x="655"	y="880"	/>	<point	x="654"	y="880"	/>	<point	x="653"	y="881"	/>	<point	x="652"	y="881"	/>	<point	x="651"	y="881"	/>	<point	x="650"	y="881"	/>	<point	x="649"	y="881"	/>	<point	x="648"	y="881"	/>	<point	x="647"	y="882"	/>	<point	x="646"	y="882"	/>	<point	x="645"	y="882"	/>	<point	x="644"	y="882"	/>	<point	x="643"	y="881"	/>	<point	x="642"	y="881"	/>	<point	x="641"	y="881"	/>	<point	x="640"	y="881"	/>	<point	x="639"	y="880"	/>	<point	x="638"	y="880"	/>	<point	x="637"	y="880"	/>	<point	x="636"	y="879"	/>	<point	x="635"	y="878"	/>	<point	x="673"	y="867"	/>	<point	x="674"	y="868"	/>	<point	x="673"	y="866"	/>	<point	x="634"	y="877"	/>	<point	x="634"	y="876"	/>	<point	x="673"	y="865"	/>	<point	x="672"	y="864"	/>	<point	x="634"	y="875"	/>	<point	x="633"	y="874"	/>	<point	x="634"	y="873"	/>	<point	x="634"	y="872"	/>	<point	x="668"	y="862"	/>	<point	x="671"	y="863"	/>	<point	x="670"	y="862"	/>	<point	x="669"	y="862"	/>	<point	x="667"	y="861"	/>	<point	x="635"	y="870"	/>	<point	x="634"	y="871"	/>	<point	x="636"	y="869"	/>	<point	x="661"	y="863"	/>	<point	x="662"	y="863"	/>	<point	x="664"	y="862"	/>	<point	x="665"	y="862"	/>	<point	x="663"	y="862"	/>	<point	x="660"	y="863"	/>	<point	x="659"	y="863"	/>	<point	x="658"	y="863"	/>	<point	x="657"	y="863"	/>	<point	x="637"	y="868"	/>	<point	x="638"	y="867"	/>	<point	x="653"	y="864"	/>	<point	x="654"	y="863"	/>	<point	x="655"	y="863"	/>	<point	x="656"	y="863"	/>	<point	x="652"	y="863"	/>	<point	x="651"	y="863"	/>	<point	x="650"	y="863"	/>	<point	x="649"	y="863"	/>	<point	x="648"	y="863"	/>	<point	x="647"	y="864"	/>	<point	x="646"	y="864"	/>	<point	x="645"	y="864"	/>	<point	x="643"	y="865"	/>	<point	x="642"	y="865"	/>	<point	x="641"	y="865"	/>	<point	x="640"	y="866"	/>	<point	x="639"	y="866"	/>	<point	x="644"	y="864"	/>
</particle>
	<particle	cx="1259"	cy="877"	value="1.0"	area="366.0"	primeter="75.84062043356595"	width="27.459060435491963"	height="15.297058540778355"	orientation="0.39071051156449876"	isdummy="false"	MinorAxisAnchorPoint1_x="875"	MinorAxisAnchorPoint1_y="1267"	MinorAxisAnchorPoint2_x="878"	MinorAxisAnchorPoint2_y="1252"	MajorAxisAnchorPoint1_x="864"	MajorAxisAnchorPoint1_y="1257"	MajorAxisAnchorPoint2_x="891"	MajorAxisAnchorPoint2_y="1262"	compactness="0.8539811025904059"	circularity="0.799626530572644"	ellipticity="0.9904454775845123"	isfixed="false">

	<point	x="1257"	y="864"	/>	<point	x="1257"	y="864"	/>	<point	x="1258"	y="865"	/>	<point	x="1264"	y="871"	/>	<point	x="1265"	y="872"	/>	<point	x="1265"	y="873"	/>	<point	x="1266"	y="874"	/>	<point	x="1267"	y="875"	/>	<point	x="1267"	y="876"	/>	<point	x="1267"	y="877"	/>	<point	x="1268"	y="878"	/>	<point	x="1268"	y="879"	/>	<point	x="1268"	y="880"	/>	<point	x="1269"	y="881"	/>	<point	x="1269"	y="882"	/>	<point	x="1269"	y="883"	/>	<point	x="1269"	y="884"	/>	<point	x="1268"	y="885"	/>	<point	x="1268"	y="886"	/>	<point	x="1268"	y="887"	/>	<point	x="1267"	y="888"	/>	<point	x="1266"	y="889"	/>	<point	x="1265"	y="890"	/>	<point	x="1264"	y="890"	/>	<point	x="1263"	y="890"	/>	<point	x="1262"	y="891"	/>	<point	x="1261"	y="890"	/>	<point	x="1260"	y="890"	/>	<point	x="1259"	y="890"	/>	<point	x="1258"	y="889"	/>	<point	x="1257"	y="888"	/>	<point	x="1256"	y="887"	/>	<point	x="1256"	y="886"	/>	<point	x="1255"	y="885"	/>	<point	x="1254"	y="884"	/>	<point	x="1254"	y="883"	/>	<point	x="1254"	y="882"	/>	<point	x="1253"	y="881"	/>	<point	x="1253"	y="880"	/>	<point	x="1252"	y="879"	/>	<point	x="1252"	y="878"	/>	<point	x="1252"	y="877"	/>	<point	x="1251"	y="876"	/>	<point	x="1251"	y="875"	/>	<point	x="1251"	y="874"	/>	<point	x="1250"	y="873"	/>	<point	x="1250"	y="872"	/>	<point	x="1264"	y="870"	/>	<point	x="1264"	y="869"	/>	<point	x="1251"	y="870"	/>	<point	x="1250"	y="871"	/>	<point	x="1263"	y="868"	/>	<point	x="1262"	y="867"	/>	<point	x="1251"	y="869"	/>	<point	x="1251"	y="868"	/>	<point	x="1252"	y="867"	/>	<point	x="1261"	y="866"	/>	<point	x="1260"	y="865"	/>	<point	x="1259"	y="865"	/>	<point	x="1253"	y="866"	/>	<point	x="1254"	y="865"	/>	<point	x="1255"	y="865"	/>	<point	x="1256"	y="865"	/>
</particle>
	<particle	cx="1317"	cy="887"	value="1.0"	area="497.0"	primeter="91.67514421272202"	width="35.0"	height="15.811388300841896"	orientation="-0.7424915590310462"	isdummy="false"	MinorAxisAnchorPoint1_x="888"	MinorAxisAnchorPoint1_y="1307"	MinorAxisAnchorPoint2_x="897"	MinorAxisAnchorPoint2_y="1320"	MajorAxisAnchorPoint1_x="902"	MajorAxisAnchorPoint1_y="1307"	MajorAxisAnchorPoint2_x="874"	MajorAxisAnchorPoint2_y="1328"	compactness="0.7500193492711604"	circularity="0.743127014255922"	ellipticity="0.9880435944759854"	isfixed="false">

	<point	x="1324"	y="873"	/>	<point	x="1324"	y="873"	/>	<point	x="1331"	y="881"	/>	<point	x="1331"	y="882"	/>	<point	x="1331"	y="883"	/>	<point	x="1330"	y="884"	/>	<point	x="1329"	y="885"	/>	<point	x="1329"	y="886"	/>	<point	x="1328"	y="887"	/>	<point	x="1328"	y="888"	/>	<point	x="1327"	y="889"	/>	<point	x="1326"	y="890"	/>	<point	x="1325"	y="891"	/>	<point	x="1325"	y="892"	/>	<point	x="1324"	y="893"	/>	<point	x="1323"	y="894"	/>	<point	x="1322"	y="895"	/>	<point	x="1321"	y="896"	/>	<point	x="1320"	y="897"	/>	<point	x="1319"	y="898"	/>	<point	x="1318"	y="898"	/>	<point	x="1317"	y="899"	/>	<point	x="1316"	y="900"	/>	<point	x="1315"	y="901"	/>	<point	x="1314"	y="901"	/>	<point	x="1313"	y="902"	/>	<point	x="1312"	y="902"	/>	<point	x="1311"	y="902"	/>	<point	x="1310"	y="903"	/>	<point	x="1309"	y="902"	/>	<point	x="1308"	y="902"	/>	<point	x="1307"	y="902"	/>	<point	x="1306"	y="901"	/>	<point	x="1305"	y="900"	/>	<point	x="1304"	y="899"	/>	<point	x="1304"	y="898"	/>	<point	x="1304"	y="897"	/>	<point	x="1303"	y="896"	/>	<point	x="1304"	y="895"	/>	<point	x="1304"	y="894"	/>	<point	x="1305"	y="892"	/>	<point	x="1304"	y="893"	/>	<point	x="1306"	y="890"	/>	<point	x="1305"	y="891"	/>	<point	x="1307"	y="889"	/>	<point	x="1307"	y="888"	/>	<point	x="1308"	y="887"	/>	<point	x="1309"	y="886"	/>	<point	x="1310"	y="885"	/>	<point	x="1311"	y="884"	/>	<point	x="1312"	y="883"	/>	<point	x="1314"	y="881"	/>	<point	x="1313"	y="882"	/>	<point	x="1315"	y="880"	/>	<point	x="1331"	y="879"	/>	<point	x="1332"	y="880"	/>	<point	x="1331"	y="878"	/>	<point	x="1331"	y="877"	/>	<point	x="1316"	y="879"	/>	<point	x="1317"	y="878"	/>	<point	x="1318"	y="877"	/>	<point	x="1330"	y="876"	/>	<point	x="1329"	y="875"	/>	<point	x="1319"	y="876"	/>	<point	x="1320"	y="875"	/>	<point	x="1326"	y="874"	/>	<point	x="1327"	y="874"	/>	<point	x="1328"	y="874"	/>	<point	x="1325"	y="873"	/>	<point	x="1323"	y="874"	/>	<point	x="1322"	y="874"	/>	<point	x="1321"	y="874"	/>
</particle>
	<particle	cx="1183"	cy="887"	value="1.0"	area="316.0"	primeter="68.18376618407356"	width="23.345235059857504"	height="15.524174696260024"	orientation="-0.3569120315967138"	isdummy="false"	MinorAxisAnchorPoint1_x="889"	MinorAxisAnchorPoint1_y="1191"	MinorAxisAnchorPoint2_x="885"	MinorAxisAnchorPoint2_y="1176"	MajorAxisAnchorPoint1_x="876"	MajorAxisAnchorPoint1_y="1185"	MajorAxisAnchorPoint2_x="899"	MajorAxisAnchorPoint2_y="1181"	compactness="0.9259736152304697"	circularity="0.8541516306576818"	ellipticity="0.9918424256792705"	isfixed="false">

	<point	x="1185"	y="876"	/>	<point	x="1185"	y="876"	/>	<point	x="1186"	y="877"	/>	<point	x="1191"	y="882"	/>	<point	x="1192"	y="883"	/>	<point	x="1192"	y="884"	/>	<point	x="1192"	y="885"	/>	<point	x="1191"	y="886"	/>	<point	x="1191"	y="887"	/>	<point	x="1191"	y="888"	/>	<point	x="1191"	y="889"	/>	<point	x="1190"	y="890"	/>	<point	x="1190"	y="891"	/>	<point	x="1190"	y="892"	/>	<point	x="1189"	y="893"	/>	<point	x="1189"	y="894"	/>	<point	x="1189"	y="895"	/>	<point	x="1188"	y="896"	/>	<point	x="1187"	y="897"	/>	<point	x="1186"	y="898"	/>	<point	x="1185"	y="898"	/>	<point	x="1184"	y="898"	/>	<point	x="1183"	y="899"	/>	<point	x="1182"	y="899"	/>	<point	x="1181"	y="899"	/>	<point	x="1180"	y="898"	/>	<point	x="1179"	y="898"	/>	<point	x="1178"	y="898"	/>	<point	x="1177"	y="897"	/>	<point	x="1176"	y="896"	/>	<point	x="1175"	y="895"	/>	<point	x="1175"	y="894"	/>	<point	x="1175"	y="893"	/>	<point	x="1174"	y="892"	/>	<point	x="1175"	y="890"	/>	<point	x="1174"	y="891"	/>	<point	x="1175"	y="889"	/>	<point	x="1175"	y="888"	/>	<point	x="1176"	y="887"	/>	<point	x="1176"	y="886"	/>	<point	x="1177"	y="884"	/>	<point	x="1176"	y="885"	/>	<point	x="1191"	y="881"	/>	<point	x="1191"	y="880"	/>	<point	x="1190"	y="879"	/>	<point	x="1178"	y="882"	/>	<point	x="1177"	y="883"	/>	<point	x="1189"	y="878"	/>	<point	x="1188"	y="877"	/>	<point	x="1187"	y="877"	/>	<point	x="1179"	y="880"	/>	<point	x="1178"	y="881"	/>	<point	x="1180"	y="879"	/>	<point	x="1184"	y="877"	/>	<point	x="1183"	y="877"	/>	<point	x="1182"	y="877"	/>	<point	x="1181"	y="878"	/>
</particle>
	<particle	cx="602"	cy="894"	value="1.0"	area="669.0"	primeter="106.36143571373725"	width="41.23105625617661"	height="19.697715603592208"	orientation="0.36656081283332015"	isdummy="false"	MinorAxisAnchorPoint1_x="886"	MinorAxisAnchorPoint1_y="597"	MinorAxisAnchorPoint2_x="904"	MinorAxisAnchorPoint2_y="605"	MajorAxisAnchorPoint1_x="902"	MajorAxisAnchorPoint1_y="583"	MajorAxisAnchorPoint2_x="886"	MajorAxisAnchorPoint2_y="621"	compactness="0.7713313417117813"	circularity="0.7431348010046489"	ellipticity="0.9962986612624998"	isfixed="false">

	<point	x="613"	y="882"	/>	<point	x="613"	y="882"	/>	<point	x="621"	y="890"	/>	<point	x="621"	y="891"	/>	<point	x="621"	y="892"	/>	<point	x="620"	y="893"	/>	<point	x="620"	y="894"	/>	<point	x="619"	y="895"	/>	<point	x="618"	y="896"	/>	<point	x="617"	y="897"	/>	<point	x="616"	y="897"	/>	<point	x="615"	y="898"	/>	<point	x="614"	y="899"	/>	<point	x="613"	y="899"	/>	<point	x="612"	y="900"	/>	<point	x="611"	y="900"	/>	<point	x="610"	y="901"	/>	<point	x="609"	y="902"	/>	<point	x="608"	y="902"	/>	<point	x="607"	y="903"	/>	<point	x="606"	y="903"	/>	<point	x="605"	y="904"	/>	<point	x="604"	y="904"	/>	<point	x="603"	y="904"	/>	<point	x="602"	y="905"	/>	<point	x="601"	y="905"	/>	<point	x="600"	y="905"	/>	<point	x="599"	y="905"	/>	<point	x="598"	y="905"	/>	<point	x="597"	y="905"	/>	<point	x="596"	y="906"	/>	<point	x="595"	y="906"	/>	<point	x="594"	y="906"	/>	<point	x="593"	y="906"	/>	<point	x="592"	y="906"	/>	<point	x="591"	y="906"	/>	<point	x="590"	y="906"	/>	<point	x="589"	y="906"	/>	<point	x="588"	y="905"	/>	<point	x="587"	y="905"	/>	<point	x="586"	y="905"	/>	<point	x="585"	y="904"	/>	<point	x="584"	y="903"	/>	<point	x="583"	y="902"	/>	<point	x="583"	y="901"	/>	<point	x="583"	y="900"	/>	<point	x="582"	y="899"	/>	<point	x="583"	y="898"	/>	<point	x="583"	y="897"	/>	<point	x="622"	y="889"	/>	<point	x="621"	y="888"	/>	<point	x="584"	y="895"	/>	<point	x="583"	y="896"	/>	<point	x="585"	y="894"	/>	<point	x="621"	y="887"	/>	<point	x="621"	y="886"	/>	<point	x="586"	y="893"	/>	<point	x="587"	y="892"	/>	<point	x="620"	y="885"	/>	<point	x="619"	y="884"	/>	<point	x="590"	y="890"	/>	<point	x="588"	y="891"	/>	<point	x="589"	y="890"	/>	<point	x="591"	y="889"	/>	<point	x="616"	y="883"	/>	<point	x="617"	y="883"	/>	<point	x="618"	y="883"	/>	<point	x="615"	y="882"	/>	<point	x="614"	y="882"	/>	<point	x="608"	y="884"	/>	<point	x="594"	y="888"	/>	<point	x="593"	y="888"	/>	<point	x="592"	y="888"	/>	<point	x="595"	y="887"	/>	<point	x="596"	y="887"	/>	<point	x="597"	y="886"	/>	<point	x="598"	y="886"	/>	<point	x="606"	y="884"	/>	<point	x="607"	y="884"	/>	<point	x="605"	y="884"	/>	<point	x="604"	y="884"	/>	<point	x="603"	y="884"	/>	<point	x="601"	y="885"	/>	<point	x="600"	y="885"	/>	<point	x="599"	y="885"	/>	<point	x="602"	y="884"	/>	<point	x="609"	y="883"	/>	<point	x="610"	y="883"	/>	<point	x="611"	y="883"	/>	<point	x="612"	y="883"	/>
</particle>
	<particle	cx="1089"	cy="894"	value="1.0"	area="640.0"	primeter="104.60407640085654"	width="39.81205847478876"	height="19.72308292331602"	orientation="0.4340883480245883"	isdummy="false"	MinorAxisAnchorPoint1_x="887"	MinorAxisAnchorPoint1_y="1083"	MinorAxisAnchorPoint2_x="904"	MinorAxisAnchorPoint2_y="1093"	MajorAxisAnchorPoint1_x="903"	MajorAxisAnchorPoint1_y="1071"	MajorAxisAnchorPoint2_x="886"	MajorAxisAnchorPoint2_y="1107"	compactness="0.7689105539352061"	circularity="0.7350089366947041"	ellipticity="0.9882606486753931"	isfixed="false">

	<point	x="1099"	y="882"	/>	<point	x="1099"	y="882"	/>	<point	x="1107"	y="890"	/>	<point	x="1107"	y="891"	/>	<point	x="1107"	y="892"	/>	<point	x="1106"	y="893"	/>	<point	x="1106"	y="894"	/>	<point	x="1105"	y="895"	/>	<point	x="1104"	y="896"	/>	<point	x="1103"	y="897"	/>	<point	x="1102"	y="898"	/>	<point	x="1101"	y="898"	/>	<point	x="1100"	y="898"	/>	<point	x="1099"	y="899"	/>	<point	x="1098"	y="900"	/>	<point	x="1097"	y="901"	/>	<point	x="1096"	y="902"	/>	<point	x="1095"	y="902"	/>	<point	x="1094"	y="903"	/>	<point	x="1093"	y="904"	/>	<point	x="1092"	y="904"	/>	<point	x="1091"	y="904"	/>	<point	x="1090"	y="905"	/>	<point	x="1089"	y="905"	/>	<point	x="1088"	y="905"	/>	<point	x="1087"	y="906"	/>	<point	x="1086"	y="906"	/>	<point	x="1085"	y="906"	/>	<point	x="1084"	y="907"	/>	<point	x="1083"	y="907"	/>	<point	x="1082"	y="907"	/>	<point	x="1081"	y="907"	/>	<point	x="1080"	y="907"	/>	<point	x="1079"	y="908"	/>	<point	x="1078"	y="908"	/>	<point	x="1077"	y="907"	/>	<point	x="1076"	y="907"	/>	<point	x="1075"	y="907"	/>	<point	x="1074"	y="906"	/>	<point	x="1073"	y="905"	/>	<point	x="1072"	y="904"	/>	<point	x="1071"	y="903"	/>	<point	x="1071"	y="902"	/>	<point	x="1071"	y="901"	/>	<point	x="1070"	y="900"	/>	<point	x="1070"	y="899"	/>	<point	x="1071"	y="898"	/>	<point	x="1071"	y="897"	/>	<point	x="1072"	y="895"	/>	<point	x="1071"	y="896"	/>	<point	x="1073"	y="894"	/>	<point	x="1074"	y="893"	/>	<point	x="1075"	y="892"	/>	<point	x="1076"	y="892"	/>	<point	x="1108"	y="889"	/>	<point	x="1107"	y="888"	/>	<point	x="1107"	y="887"	/>	<point	x="1077"	y="891"	/>	<point	x="1078"	y="890"	/>	<point	x="1079"	y="890"	/>	<point	x="1107"	y="886"	/>	<point	x="1106"	y="885"	/>	<point	x="1081"	y="889"	/>	<point	x="1080"	y="889"	/>	<point	x="1082"	y="888"	/>	<point	x="1085"	y="887"	/>	<point	x="1088"	y="886"	/>	<point	x="1089"	y="886"	/>	<point	x="1091"	y="885"	/>	<point	x="1092"	y="885"	/>	<point	x="1093"	y="885"	/>	<point	x="1105"	y="884"	/>	<point	x="1104"	y="883"	/>	<point	x="1103"	y="883"	/>	<point	x="1102"	y="883"	/>	<point	x="1095"	y="884"	/>	<point	x="1094"	y="884"	/>	<point	x="1096"	y="883"	/>	<point	x="1097"	y="883"	/>	<point	x="1098"	y="883"	/>	<point	x="1100"	y="882"	/>	<point	x="1101"	y="882"	/>	<point	x="1090"	y="885"	/>	<point	x="1087"	y="886"	/>	<point	x="1086"	y="886"	/>	<point	x="1084"	y="887"	/>	<point	x="1083"	y="887"	/>
</particle>
	<particle	cx="828"	cy="900"	value="1.0"	area="608.0"	primeter="101.05382386916237"	width="38.58756276314948"	height="18.601075237738275"	orientation="0.5929310886059347"	isdummy="false"	MinorAxisAnchorPoint1_x="896"	MinorAxisAnchorPoint1_y="819"	MinorAxisAnchorPoint2_x="911"	MinorAxisAnchorPoint2_y="830"	MajorAxisAnchorPoint1_x="910"	MajorAxisAnchorPoint1_y="812"	MajorAxisAnchorPoint2_x="890"	MajorAxisAnchorPoint2_y="845"	compactness="0.7835409006849523"	circularity="0.7481831784245705"	ellipticity="0.9940574781266089"	isfixed="false">

	<point	x="839"	y="886"	/>	<point	x="839"	y="886"	/>	<point	x="840"	y="887"	/>	<point	x="845"	y="892"	/>	<point	x="846"	y="893"	/>	<point	x="845"	y="894"	/>	<point	x="845"	y="895"	/>	<point	x="845"	y="896"	/>	<point	x="844"	y="897"	/>	<point	x="844"	y="898"	/>	<point	x="843"	y="899"	/>	<point	x="842"	y="900"	/>	<point	x="842"	y="901"	/>	<point	x="841"	y="902"	/>	<point	x="840"	y="903"	/>	<point	x="839"	y="904"	/>	<point	x="838"	y="905"	/>	<point	x="837"	y="906"	/>	<point	x="836"	y="907"	/>	<point	x="835"	y="907"	/>	<point	x="834"	y="908"	/>	<point	x="833"	y="909"	/>	<point	x="832"	y="910"	/>	<point	x="831"	y="910"	/>	<point	x="830"	y="911"	/>	<point	x="829"	y="911"	/>	<point	x="828"	y="911"	/>	<point	x="827"	y="912"	/>	<point	x="826"	y="912"	/>	<point	x="825"	y="913"	/>	<point	x="824"	y="913"	/>	<point	x="823"	y="913"	/>	<point	x="822"	y="914"	/>	<point	x="821"	y="914"	/>	<point	x="820"	y="914"	/>	<point	x="819"	y="914"	/>	<point	x="818"	y="914"	/>	<point	x="817"	y="913"	/>	<point	x="816"	y="913"	/>	<point	x="815"	y="913"	/>	<point	x="814"	y="912"	/>	<point	x="813"	y="911"	/>	<point	x="812"	y="910"	/>	<point	x="812"	y="909"	/>	<point	x="812"	y="908"	/>	<point	x="811"	y="907"	/>	<point	x="812"	y="906"	/>	<point	x="812"	y="905"	/>	<point	x="813"	y="903"	/>	<point	x="812"	y="904"	/>	<point	x="814"	y="901"	/>	<point	x="813"	y="902"	/>	<point	x="815"	y="900"	/>	<point	x="816"	y="899"	/>	<point	x="817"	y="898"	/>	<point	x="845"	y="891"	/>	<point	x="845"	y="890"	/>	<point	x="820"	y="896"	/>	<point	x="819"	y="896"	/>	<point	x="818"	y="897"	/>	<point	x="821"	y="895"	/>	<point	x="823"	y="894"	/>	<point	x="844"	y="889"	/>	<point	x="843"	y="888"	/>	<point	x="828"	y="891"	/>	<point	x="826"	y="892"	/>	<point	x="824"	y="893"	/>	<point	x="825"	y="892"	/>	<point	x="827"	y="891"	/>	<point	x="829"	y="890"	/>	<point	x="830"	y="890"	/>	<point	x="831"	y="889"	/>	<point	x="832"	y="889"	/>	<point	x="835"	y="888"	/>	<point	x="841"	y="887"	/>	<point	x="842"	y="887"	/>	<point	x="838"	y="887"	/>	<point	x="837"	y="887"	/>	<point	x="836"	y="887"	/>	<point	x="834"	y="888"	/>	<point	x="833"	y="888"	/>	<point	x="822"	y="894"	/>
</particle>
	<particle	cx="226"	cy="915"	value="1.0"	area="488.0"	primeter="89.35533905932738"	width="35.014282800023196"	height="16.0312195418814"	orientation="-0.042560528438821715"	isdummy="false"	MinorAxisAnchorPoint1_x="913"	MinorAxisAnchorPoint1_y="235"	MinorAxisAnchorPoint2_x="912"	MinorAxisAnchorPoint2_y="219"	MajorAxisAnchorPoint1_x="898"	MajorAxisAnchorPoint1_y="227"	MajorAxisAnchorPoint2_x="933"	MajorAxisAnchorPoint2_y="226"	compactness="0.7764285000742451"	circularity="0.7680485469171798"	ellipticity="0.9942135073467213"	isfixed="false">

	<point	x="227"	y="898"	/>	<point	x="227"	y="898"	/>	<point	x="228"	y="899"	/>	<point	x="233"	y="904"	/>	<point	x="234"	y="905"	/>	<point	x="234"	y="906"	/>	<point	x="234"	y="907"	/>	<point	x="234"	y="908"	/>	<point	x="234"	y="909"	/>	<point	x="234"	y="910"	/>	<point	x="234"	y="911"	/>	<point	x="234"	y="912"	/>	<point	x="235"	y="913"	/>	<point	x="235"	y="914"	/>	<point	x="235"	y="915"	/>	<point	x="235"	y="916"	/>	<point	x="235"	y="917"	/>	<point	x="235"	y="918"	/>	<point	x="235"	y="919"	/>	<point	x="235"	y="920"	/>	<point	x="234"	y="921"	/>	<point	x="234"	y="922"	/>	<point	x="234"	y="923"	/>	<point	x="234"	y="924"	/>	<point	x="233"	y="925"	/>	<point	x="233"	y="926"	/>	<point	x="233"	y="927"	/>	<point	x="232"	y="928"	/>	<point	x="232"	y="929"	/>	<point	x="231"	y="930"	/>	<point	x="230"	y="931"	/>	<point	x="229"	y="932"	/>	<point	x="228"	y="932"	/>	<point	x="227"	y="932"	/>	<point	x="226"	y="933"	/>	<point	x="225"	y="932"	/>	<point	x="224"	y="932"	/>	<point	x="223"	y="932"	/>	<point	x="222"	y="931"	/>	<point	x="221"	y="930"	/>	<point	x="220"	y="929"	/>	<point	x="220"	y="928"	/>	<point	x="220"	y="927"	/>	<point	x="219"	y="926"	/>	<point	x="219"	y="925"	/>	<point	x="219"	y="924"	/>	<point	x="219"	y="923"	/>	<point	x="219"	y="922"	/>	<point	x="219"	y="921"	/>	<point	x="219"	y="920"	/>	<point	x="219"	y="919"	/>	<point	x="219"	y="918"	/>	<point	x="219"	y="917"	/>	<point	x="219"	y="916"	/>	<point	x="219"	y="915"	/>	<point	x="219"	y="914"	/>	<point	x="219"	y="913"	/>	<point	x="219"	y="912"	/>	<point	x="220"	y="910"	/>	<point	x="219"	y="911"	/>	<point	x="220"	y="909"	/>	<point	x="220"	y="908"	/>	<point	x="220"	y="907"	/>	<point	x="220"	y="906"	/>	<point	x="221"	y="904"	/>	<point	x="220"	y="905"	/>	<point	x="233"	y="903"	/>	<point	x="233"	y="902"	/>	<point	x="232"	y="901"	/>	<point	x="221"	y="903"	/>	<point	x="221"	y="902"	/>	<point	x="222"	y="901"	/>	<point	x="231"	y="900"	/>	<point	x="230"	y="899"	/>	<point	x="229"	y="899"	/>	<point	x="223"	y="900"	/>	<point	x="224"	y="899"	/>	<point	x="225"	y="899"	/>	<point	x="226"	y="899"	/>
</particle>
	<particle	cx="1268"	cy="925"	value="1.0"	area="573.0"	primeter="98.08326112068522"	width="37.21558813185679"	height="18.110770276274835"	orientation="0.1859582361879153"	isdummy="false"	MinorAxisAnchorPoint1_x="927"	MinorAxisAnchorPoint1_y="1279"	MinorAxisAnchorPoint2_x="929"	MinorAxisAnchorPoint2_y="1261"	MajorAxisAnchorPoint1_x="907"	MajorAxisAnchorPoint1_y="1267"	MajorAxisAnchorPoint2_x="944"	MajorAxisAnchorPoint2_y="1271"	compactness="0.7936947466623562"	circularity="0.748470506939975"	ellipticity="0.9899171615878591"	isfixed="false">

	<point	x="1267"	y="907"	/>	<point	x="1267"	y="907"	/>	<point	x="1268"	y="908"	/>	<point	x="1273"	y="913"	/>	<point	x="1274"	y="914"	/>	<point	x="1275"	y="915"	/>	<point	x="1275"	y="916"	/>	<point	x="1275"	y="917"	/>	<point	x="1276"	y="918"	/>	<point	x="1276"	y="919"	/>	<point	x="1276"	y="920"	/>	<point	x="1277"	y="921"	/>	<point	x="1277"	y="922"	/>	<point	x="1277"	y="923"	/>	<point	x="1278"	y="924"	/>	<point	x="1278"	y="925"	/>	<point	x="1278"	y="926"	/>	<point	x="1279"	y="927"	/>	<point	x="1279"	y="928"	/>	<point	x="1279"	y="929"	/>	<point	x="1279"	y="930"	/>	<point	x="1279"	y="931"	/>	<point	x="1279"	y="932"	/>	<point	x="1279"	y="933"	/>	<point	x="1278"	y="934"	/>	<point	x="1278"	y="935"	/>	<point	x="1278"	y="936"	/>	<point	x="1278"	y="937"	/>	<point	x="1277"	y="938"	/>	<point	x="1277"	y="939"	/>	<point	x="1277"	y="940"	/>	<point	x="1276"	y="941"	/>	<point	x="1275"	y="942"	/>	<point	x="1274"	y="943"	/>	<point	x="1273"	y="943"	/>	<point	x="1272"	y="943"	/>	<point	x="1271"	y="944"	/>	<point	x="1270"	y="944"	/>	<point	x="1269"	y="943"	/>	<point	x="1268"	y="943"	/>	<point	x="1267"	y="943"	/>	<point	x="1266"	y="942"	/>	<point	x="1265"	y="941"	/>	<point	x="1264"	y="940"	/>	<point	x="1264"	y="939"	/>	<point	x="1263"	y="938"	/>	<point	x="1263"	y="937"	/>	<point	x="1263"	y="936"	/>	<point	x="1262"	y="935"	/>	<point	x="1262"	y="934"	/>	<point	x="1262"	y="933"	/>	<point	x="1261"	y="932"	/>	<point	x="1261"	y="931"	/>	<point	x="1261"	y="930"	/>	<point	x="1261"	y="929"	/>	<point	x="1261"	y="928"	/>	<point	x="1261"	y="927"	/>	<point	x="1261"	y="926"	/>	<point	x="1260"	y="925"	/>	<point	x="1260"	y="924"	/>	<point	x="1260"	y="923"	/>	<point	x="1259"	y="922"	/>	<point	x="1259"	y="921"	/>	<point	x="1260"	y="920"	/>	<point	x="1260"	y="919"	/>	<point	x="1259"	y="918"	/>	<point	x="1259"	y="917"	/>	<point	x="1259"	y="916"	/>	<point	x="1259"	y="915"	/>	<point	x="1260"	y="914"	/>	<point	x="1260"	y="913"	/>	<point	x="1273"	y="912"	/>	<point	x="1273"	y="911"	/>	<point	x="1272"	y="910"	/>	<point	x="1261"	y="911"	/>	<point	x="1260"	y="912"	/>	<point	x="1262"	y="910"	/>	<point	x="1271"	y="909"	/>	<point	x="1270"	y="908"	/>	<point	x="1269"	y="908"	/>	<point	x="1263"	y="909"	/>	<point	x="1264"	y="908"	/>	<point	x="1265"	y="908"	/>	<point	x="1266"	y="908"	/>
</particle>
	<particle	cx="543"	cy="924"	value="1.0"	area="265.0"	primeter="62.80508652763321"	width="21.470910553583888"	height="13.416407864998739"	orientation="0.5479929508360786"	isdummy="false"	MinorAxisAnchorPoint1_x="929"	MinorAxisAnchorPoint1_y="550"	MinorAxisAnchorPoint2_x="917"	MinorAxisAnchorPoint2_y="544"	MajorAxisAnchorPoint1_x="930"	MajorAxisAnchorPoint1_y="534"	MajorAxisAnchorPoint2_x="920"	MajorAxisAnchorPoint2_y="553"	compactness="0.919010251188086"	circularity="0.8442403426437838"	ellipticity="0.9899713431657748"	isfixed="false">

	<point	x="546"	y="916"	/>	<point	x="546"	y="916"	/>	<point	x="553"	y="924"	/>	<point	x="553"	y="925"	/>	<point	x="553"	y="926"	/>	<point	x="552"	y="927"	/>	<point	x="551"	y="928"	/>	<point	x="550"	y="929"	/>	<point	x="549"	y="929"	/>	<point	x="548"	y="930"	/>	<point	x="547"	y="931"	/>	<point	x="546"	y="931"	/>	<point	x="545"	y="932"	/>	<point	x="544"	y="932"	/>	<point	x="543"	y="933"	/>	<point	x="542"	y="933"	/>	<point	x="541"	y="933"	/>	<point	x="540"	y="934"	/>	<point	x="539"	y="933"	/>	<point	x="538"	y="933"	/>	<point	x="537"	y="933"	/>	<point	x="536"	y="932"	/>	<point	x="535"	y="931"	/>	<point	x="534"	y="930"	/>	<point	x="534"	y="929"	/>	<point	x="534"	y="928"	/>	<point	x="533"	y="927"	/>	<point	x="534"	y="926"	/>	<point	x="534"	y="925"	/>	<point	x="553"	y="922"	/>	<point	x="554"	y="923"	/>	<point	x="553"	y="921"	/>	<point	x="553"	y="920"	/>	<point	x="535"	y="923"	/>	<point	x="534"	y="924"	/>	<point	x="536"	y="922"	/>	<point	x="552"	y="919"	/>	<point	x="551"	y="918"	/>	<point	x="538"	y="921"	/>	<point	x="537"	y="921"	/>	<point	x="539"	y="920"	/>	<point	x="548"	y="917"	/>	<point	x="549"	y="917"	/>	<point	x="550"	y="917"	/>	<point	x="547"	y="916"	/>	<point	x="541"	y="919"	/>	<point	x="540"	y="919"	/>	<point	x="542"	y="918"	/>	<point	x="544"	y="917"	/>	<point	x="545"	y="917"	/>	<point	x="543"	y="917"	/>
</particle>
	<particle	cx="978"	cy="928"	value="1.0"	area="535.0"	primeter="91.29036790187178"	width="34.36568055487916"	height="20.396078054371138"	orientation="0.23171184587319385"	isdummy="false"	MinorAxisAnchorPoint1_x="920"	MinorAxisAnchorPoint1_y="976"	MinorAxisAnchorPoint2_x="940"	MinorAxisAnchorPoint2_y="980"	MajorAxisAnchorPoint1_x="926"	MajorAxisAnchorPoint1_y="995"	MajorAxisAnchorPoint2_x="931"	MajorAxisAnchorPoint2_y="961"	compactness="0.8611123931779383"	circularity="0.8067031103969923"	ellipticity="0.985780361389518"	isfixed="false">

	<point	x="981"	y="919"	/>	<point	x="981"	y="919"	/>	<point	x="992"	y="931"	/>	<point	x="991"	y="932"	/>	<point	x="990"	y="933"	/>	<point	x="989"	y="934"	/>	<point	x="988"	y="935"	/>	<point	x="987"	y="936"	/>	<point	x="986"	y="936"	/>	<point	x="985"	y="937"	/>	<point	x="984"	y="938"	/>	<point	x="983"	y="939"	/>	<point	x="982"	y="939"	/>	<point	x="981"	y="939"	/>	<point	x="980"	y="940"	/>	<point	x="979"	y="939"	/>	<point	x="978"	y="939"	/>	<point	x="977"	y="939"	/>	<point	x="976"	y="938"	/>	<point	x="975"	y="938"	/>	<point	x="974"	y="938"	/>	<point	x="973"	y="938"	/>	<point	x="972"	y="938"	/>	<point	x="971"	y="938"	/>	<point	x="970"	y="938"	/>	<point	x="969"	y="938"	/>	<point	x="968"	y="938"	/>	<point	x="967"	y="937"	/>	<point	x="966"	y="937"	/>	<point	x="965"	y="937"	/>	<point	x="964"	y="936"	/>	<point	x="963"	y="935"	/>	<point	x="962"	y="934"	/>	<point	x="962"	y="933"	/>	<point	x="993"	y="930"	/>	<point	x="994"	y="929"	/>	<point	x="994"	y="928"	/>	<point	x="994"	y="927"	/>	<point	x="995"	y="926"	/>	<point	x="962"	y="932"	/>	<point	x="961"	y="931"	/>	<point	x="962"	y="930"	/>	<point	x="994"	y="925"	/>	<point	x="994"	y="924"	/>	<point	x="962"	y="929"	/>	<point	x="963"	y="927"	/>	<point	x="962"	y="928"	/>	<point	x="964"	y="926"	/>	<point	x="994"	y="923"	/>	<point	x="993"	y="922"	/>	<point	x="992"	y="921"	/>	<point	x="965"	y="925"	/>	<point	x="966"	y="924"	/>	<point	x="989"	y="920"	/>	<point	x="990"	y="920"	/>	<point	x="991"	y="920"	/>	<point	x="988"	y="919"	/>	<point	x="971"	y="922"	/>	<point	x="970"	y="922"	/>	<point	x="969"	y="922"	/>	<point	x="968"	y="923"	/>	<point	x="967"	y="923"	/>	<point	x="972"	y="921"	/>	<point	x="973"	y="921"	/>	<point	x="974"	y="921"	/>	<point	x="975"	y="921"	/>	<point	x="978"	y="920"	/>	<point	x="979"	y="920"	/>	<point	x="980"	y="920"	/>	<point	x="982"	y="919"	/>	<point	x="983"	y="919"	/>	<point	x="984"	y="919"	/>	<point	x="985"	y="919"	/>	<point	x="986"	y="919"	/>	<point	x="987"	y="919"	/>	<point	x="977"	y="920"	/>	<point	x="976"	y="920"	/>
</particle>
	<particle	cx="1161"	cy="934"	value="1.0"	area="403.0"	primeter="79.0477272147525"	width="28.178005607210743"	height="15.652475842498529"	orientation="-0.4402632830282645"	isdummy="false"	MinorAxisAnchorPoint1_x="932"	MinorAxisAnchorPoint1_y="1171"	MinorAxisAnchorPoint2_x="925"	MinorAxisAnchorPoint2_y="1157"	MajorAxisAnchorPoint1_x="947"	MajorAxisAnchorPoint1_y="1155"	MajorAxisAnchorPoint2_x="922"	MajorAxisAnchorPoint2_y="1168"	compactness="0.8639982580813874"	circularity="0.8104684905698692"	ellipticity="0.9870288497759561"	isfixed="false">

	<point	x="1163"	y="921"	/>	<point	x="1163"	y="921"	/>	<point	x="1172"	y="930"	/>	<point	x="1171"	y="931"	/>	<point	x="1171"	y="932"	/>	<point	x="1171"	y="933"	/>	<point	x="1170"	y="934"	/>	<point	x="1170"	y="935"	/>	<point	x="1169"	y="936"	/>	<point	x="1169"	y="937"	/>	<point	x="1168"	y="938"	/>	<point	x="1167"	y="939"	/>	<point	x="1167"	y="940"	/>	<point	x="1167"	y="941"	/>	<point	x="1166"	y="942"	/>	<point	x="1166"	y="943"	/>	<point	x="1165"	y="944"	/>	<point	x="1164"	y="945"	/>	<point	x="1163"	y="946"	/>	<point	x="1162"	y="947"	/>	<point	x="1161"	y="947"	/>	<point	x="1160"	y="947"	/>	<point	x="1159"	y="948"	/>	<point	x="1158"	y="948"	/>	<point	x="1157"	y="947"	/>	<point	x="1156"	y="947"	/>	<point	x="1155"	y="947"	/>	<point	x="1154"	y="946"	/>	<point	x="1153"	y="945"	/>	<point	x="1152"	y="944"	/>	<point	x="1152"	y="943"	/>	<point	x="1152"	y="942"	/>	<point	x="1151"	y="941"	/>	<point	x="1152"	y="939"	/>	<point	x="1151"	y="940"	/>	<point	x="1152"	y="938"	/>	<point	x="1152"	y="937"	/>	<point	x="1153"	y="936"	/>	<point	x="1153"	y="935"	/>	<point	x="1154"	y="933"	/>	<point	x="1153"	y="934"	/>	<point	x="1154"	y="932"	/>	<point	x="1154"	y="931"	/>	<point	x="1155"	y="930"	/>	<point	x="1172"	y="929"	/>	<point	x="1172"	y="928"	/>	<point	x="1155"	y="929"	/>	<point	x="1156"	y="928"	/>	<point	x="1171"	y="927"	/>	<point	x="1171"	y="926"	/>	<point	x="1157"	y="927"	/>	<point	x="1171"	y="925"	/>	<point	x="1170"	y="924"	/>	<point	x="1157"	y="926"	/>	<point	x="1157"	y="925"	/>	<point	x="1158"	y="924"	/>	<point	x="1169"	y="923"	/>	<point	x="1168"	y="922"	/>	<point	x="1167"	y="922"	/>	<point	x="1166"	y="922"	/>	<point	x="1159"	y="923"	/>	<point	x="1160"	y="922"	/>	<point	x="1161"	y="922"	/>	<point	x="1162"	y="922"	/>	<point	x="1164"	y="921"	/>	<point	x="1165"	y="921"	/>
</particle>
	<particle	cx="141"	cy="941"	value="1.0"	area="621.0"	primeter="103.04772721475248"	width="40.19950248448356"	height="18.110770276274835"	orientation="-0.1650959761818859"	isdummy="false"	MinorAxisAnchorPoint1_x="951"	MinorAxisAnchorPoint1_y="141"	MinorAxisAnchorPoint2_x="933"	MinorAxisAnchorPoint2_y="143"	MajorAxisAnchorPoint1_x="943"	MajorAxisAnchorPoint1_y="161"	MajorAxisAnchorPoint2_x="939"	MajorAxisAnchorPoint2_y="121"	compactness="0.7486575388626714"	circularity="0.7348938772084896"	ellipticity="0.9813549632373355"	isfixed="false">

	<point	x="128"	y="932"	/>	<point	x="128"	y="932"	/>	<point	x="147"	y="951"	/>	<point	x="148"	y="952"	/>	<point	x="149"	y="952"	/>	<point	x="150"	y="952"	/>	<point	x="151"	y="952"	/>	<point	x="152"	y="951"	/>	<point	x="153"	y="951"	/>	<point	x="154"	y="951"	/>	<point	x="155"	y="950"	/>	<point	x="156"	y="950"	/>	<point	x="157"	y="949"	/>	<point	x="158"	y="948"	/>	<point	x="159"	y="947"	/>	<point	x="146"	y="951"	/>	<point	x="145"	y="951"	/>	<point	x="144"	y="951"	/>	<point	x="143"	y="951"	/>	<point	x="142"	y="951"	/>	<point	x="141"	y="951"	/>	<point	x="160"	y="946"	/>	<point	x="160"	y="945"	/>	<point	x="140"	y="950"	/>	<point	x="139"	y="950"	/>	<point	x="138"	y="950"	/>	<point	x="160"	y="944"	/>	<point	x="161"	y="943"	/>	<point	x="137"	y="949"	/>	<point	x="136"	y="949"	/>	<point	x="135"	y="949"	/>	<point	x="134"	y="949"	/>	<point	x="133"	y="948"	/>	<point	x="132"	y="948"	/>	<point	x="131"	y="948"	/>	<point	x="161"	y="942"	/>	<point	x="160"	y="941"	/>	<point	x="160"	y="940"	/>	<point	x="160"	y="939"	/>	<point	x="130"	y="947"	/>	<point	x="129"	y="947"	/>	<point	x="128"	y="947"	/>	<point	x="127"	y="946"	/>	<point	x="126"	y="945"	/>	<point	x="125"	y="945"	/>	<point	x="159"	y="938"	/>	<point	x="158"	y="937"	/>	<point	x="155"	y="936"	/>	<point	x="156"	y="936"	/>	<point	x="157"	y="936"	/>	<point	x="124"	y="944"	/>	<point	x="123"	y="943"	/>	<point	x="122"	y="942"	/>	<point	x="122"	y="941"	/>	<point	x="152"	y="935"	/>	<point	x="153"	y="935"	/>	<point	x="154"	y="935"	/>	<point	x="151"	y="935"	/>	<point	x="150"	y="935"	/>	<point	x="149"	y="934"	/>	<point	x="148"	y="934"	/>	<point	x="147"	y="934"	/>	<point	x="146"	y="934"	/>	<point	x="145"	y="934"	/>	<point	x="144"	y="934"	/>	<point	x="122"	y="940"	/>	<point	x="121"	y="939"	/>	<point	x="122"	y="938"	/>	<point	x="122"	y="937"	/>	<point	x="143"	y="933"	/>	<point	x="142"	y="933"	/>	<point	x="141"	y="933"	/>	<point	x="140"	y="933"	/>	<point	x="137"	y="933"	/>	<point	x="138"	y="933"	/>	<point	x="139"	y="933"	/>	<point	x="136"	y="933"	/>	<point	x="135"	y="933"	/>	<point	x="123"	y="935"	/>	<point	x="122"	y="936"	/>	<point	x="124"	y="934"	/>	<point	x="134"	y="932"	/>	<point	x="133"	y="932"	/>	<point	x="132"	y="932"	/>	<point	x="131"	y="932"	/>	<point	x="130"	y="932"	/>	<point	x="129"	y="932"	/>	<point	x="127"	y="933"	/>	<point	x="126"	y="933"	/>	<point	x="125"	y="933"	/>
</particle>
	<particle	cx="499"	cy="950"	value="1.0"	area="319.0"	primeter="70.66904755831214"	width="25.059928172283335"	height="14.317821063276353"	orientation="0.5685084089909171"	isdummy="false"	MinorAxisAnchorPoint1_x="956"	MinorAxisAnchorPoint1_y="504"	MinorAxisAnchorPoint2_x="943"	MinorAxisAnchorPoint2_y="498"	MajorAxisAnchorPoint1_x="957"	MajorAxisAnchorPoint1_y="488"	MajorAxisAnchorPoint2_x="945"	MajorAxisAnchorPoint2_y="510"	compactness="0.864469384166463"	circularity="0.8026793138850419"	ellipticity="0.9864321083128726"	isfixed="false">

	<point	x="504"	y="941"	/>	<point	x="504"	y="941"	/>	<point	x="505"	y="942"	/>	<point	x="510"	y="947"	/>	<point	x="511"	y="948"	/>	<point	x="510"	y="949"	/>	<point	x="510"	y="950"	/>	<point	x="510"	y="951"	/>	<point	x="509"	y="952"	/>	<point	x="508"	y="953"	/>	<point	x="507"	y="954"	/>	<point	x="506"	y="954"	/>	<point	x="505"	y="955"	/>	<point	x="504"	y="956"	/>	<point	x="503"	y="956"	/>	<point	x="502"	y="957"	/>	<point	x="501"	y="958"	/>	<point	x="500"	y="959"	/>	<point	x="499"	y="959"	/>	<point	x="498"	y="960"	/>	<point	x="497"	y="960"	/>	<point	x="496"	y="960"	/>	<point	x="495"	y="961"	/>	<point	x="494"	y="961"	/>	<point	x="493"	y="960"	/>	<point	x="492"	y="960"	/>	<point	x="491"	y="960"	/>	<point	x="490"	y="959"	/>	<point	x="489"	y="958"	/>	<point	x="488"	y="957"	/>	<point	x="488"	y="956"	/>	<point	x="488"	y="955"	/>	<point	x="487"	y="954"	/>	<point	x="488"	y="953"	/>	<point	x="488"	y="952"	/>	<point	x="489"	y="950"	/>	<point	x="488"	y="951"	/>	<point	x="490"	y="949"	/>	<point	x="510"	y="946"	/>	<point	x="510"	y="945"	/>	<point	x="492"	y="948"	/>	<point	x="491"	y="948"	/>	<point	x="493"	y="947"	/>	<point	x="509"	y="944"	/>	<point	x="508"	y="943"	/>	<point	x="494"	y="946"	/>	<point	x="495"	y="945"	/>	<point	x="496"	y="945"	/>	<point	x="506"	y="942"	/>	<point	x="507"	y="942"	/>	<point	x="503"	y="942"	/>	<point	x="500"	y="943"	/>	<point	x="499"	y="943"	/>	<point	x="497"	y="944"	/>	<point	x="498"	y="943"	/>	<point	x="501"	y="942"	/>	<point	x="502"	y="942"	/>
</particle>
	<particle	cx="929"	cy="951"	value="1.0"	area="449.0"	primeter="85.53300858899107"	width="31.76476034853718"	height="16.64331697709324"	orientation="0.5407875768992422"	isdummy="false"	MinorAxisAnchorPoint1_x="946"	MinorAxisAnchorPoint1_y="923"	MinorAxisAnchorPoint2_x="960"	MinorAxisAnchorPoint2_y="932"	MajorAxisAnchorPoint1_x="960"	MajorAxisAnchorPoint1_y="916"	MajorAxisAnchorPoint2_x="945"	MajorAxisAnchorPoint2_y="944"	compactness="0.8130647683881584"	circularity="0.7712385122089401"	ellipticity="0.985261852059159"	isfixed="false">

	<point	x="934"	y="941"	/>	<point	x="934"	y="941"	/>	<point	x="944"	y="951"	/>	<point	x="943"	y="952"	/>	<point	x="942"	y="953"	/>	<point	x="941"	y="954"	/>	<point	x="940"	y="954"	/>	<point	x="939"	y="955"	/>	<point	x="938"	y="956"	/>	<point	x="937"	y="956"	/>	<point	x="936"	y="957"	/>	<point	x="935"	y="957"	/>	<point	x="934"	y="958"	/>	<point	x="933"	y="959"	/>	<point	x="932"	y="960"	/>	<point	x="931"	y="960"	/>	<point	x="930"	y="961"	/>	<point	x="929"	y="961"	/>	<point	x="928"	y="962"	/>	<point	x="927"	y="962"	/>	<point	x="926"	y="963"	/>	<point	x="925"	y="963"	/>	<point	x="924"	y="963"	/>	<point	x="923"	y="964"	/>	<point	x="922"	y="964"	/>	<point	x="921"	y="963"	/>	<point	x="920"	y="963"	/>	<point	x="919"	y="963"	/>	<point	x="918"	y="962"	/>	<point	x="917"	y="961"	/>	<point	x="916"	y="960"	/>	<point	x="916"	y="959"	/>	<point	x="916"	y="958"	/>	<point	x="915"	y="957"	/>	<point	x="916"	y="956"	/>	<point	x="944"	y="950"	/>	<point	x="944"	y="949"	/>	<point	x="916"	y="955"	/>	<point	x="945"	y="948"	/>	<point	x="944"	y="947"	/>	<point	x="917"	y="953"	/>	<point	x="916"	y="954"	/>	<point	x="918"	y="952"	/>	<point	x="944"	y="946"	/>	<point	x="944"	y="945"	/>	<point	x="919"	y="951"	/>	<point	x="920"	y="949"	/>	<point	x="919"	y="950"	/>	<point	x="921"	y="948"	/>	<point	x="943"	y="944"	/>	<point	x="942"	y="943"	/>	<point	x="939"	y="942"	/>	<point	x="940"	y="942"	/>	<point	x="941"	y="942"	/>	<point	x="922"	y="947"	/>	<point	x="923"	y="946"	/>	<point	x="924"	y="946"	/>	<point	x="927"	y="945"	/>	<point	x="929"	y="944"	/>	<point	x="933"	y="942"	/>	<point	x="932"	y="942"	/>	<point	x="931"	y="942"	/>	<point	x="930"	y="943"	/>	<point	x="935"	y="941"	/>	<point	x="936"	y="941"	/>	<point	x="937"	y="941"	/>	<point	x="938"	y="941"	/>	<point	x="928"	y="944"	/>	<point	x="926"	y="945"	/>	<point	x="925"	y="945"	/>
</particle>
	<particle	cx="74"	cy="973"	value="1.0"	area="610.0"	primeter="100.26093065034891"	width="38.27531841800928"	height="19.4164878389476"	orientation="-0.6419502797445678"	isdummy="false"	MinorAxisAnchorPoint1_x="984"	MinorAxisAnchorPoint1_y="72"	MinorAxisAnchorPoint2_x="968"	MinorAxisAnchorPoint2_y="83"	MajorAxisAnchorPoint1_x="985"	MajorAxisAnchorPoint1_y="90"	MajorAxisAnchorPoint2_x="964"	MajorAxisAnchorPoint2_y="58"	compactness="0.7864154325388296"	circularity="0.7625638897409363"	ellipticity="0.986074061025594"	isfixed="false">

	<point	x="64"	y="960"	/>	<point	x="64"	y="960"	/>	<point	x="89"	y="986"	/>	<point	x="88"	y="987"	/>	<point	x="87"	y="988"	/>	<point	x="86"	y="988"	/>	<point	x="85"	y="988"	/>	<point	x="84"	y="989"	/>	<point	x="83"	y="989"	/>	<point	x="82"	y="989"	/>	<point	x="81"	y="988"	/>	<point	x="80"	y="988"	/>	<point	x="79"	y="988"	/>	<point	x="90"	y="985"	/>	<point	x="90"	y="984"	/>	<point	x="90"	y="983"	/>	<point	x="78"	y="987"	/>	<point	x="77"	y="987"	/>	<point	x="91"	y="982"	/>	<point	x="91"	y="981"	/>	<point	x="76"	y="986"	/>	<point	x="75"	y="985"	/>	<point	x="74"	y="985"	/>	<point	x="73"	y="984"	/>	<point	x="72"	y="984"	/>	<point	x="71"	y="983"	/>	<point	x="70"	y="982"	/>	<point	x="91"	y="980"	/>	<point	x="90"	y="979"	/>	<point	x="90"	y="978"	/>	<point	x="90"	y="977"	/>	<point	x="69"	y="981"	/>	<point	x="68"	y="980"	/>	<point	x="67"	y="979"	/>	<point	x="66"	y="978"	/>	<point	x="89"	y="976"	/>	<point	x="89"	y="975"	/>	<point	x="88"	y="974"	/>	<point	x="88"	y="973"	/>	<point	x="65"	y="977"	/>	<point	x="64"	y="976"	/>	<point	x="87"	y="972"	/>	<point	x="86"	y="971"	/>	<point	x="63"	y="975"	/>	<point	x="62"	y="974"	/>	<point	x="61"	y="973"	/>	<point	x="60"	y="972"	/>	<point	x="85"	y="970"	/>	<point	x="84"	y="969"	/>	<point	x="82"	y="968"	/>	<point	x="83"	y="968"	/>	<point	x="59"	y="971"	/>	<point	x="58"	y="970"	/>	<point	x="81"	y="967"	/>	<point	x="80"	y="966"	/>	<point	x="79"	y="966"	/>	<point	x="58"	y="969"	/>	<point	x="58"	y="968"	/>	<point	x="77"	y="965"	/>	<point	x="78"	y="965"	/>	<point	x="57"	y="967"	/>	<point	x="58"	y="966"	/>	<point	x="75"	y="964"	/>	<point	x="76"	y="964"	/>	<point	x="74"	y="963"	/>	<point	x="73"	y="963"	/>	<point	x="72"	y="963"	/>	<point	x="58"	y="965"	/>	<point	x="58"	y="964"	/>	<point	x="59"	y="963"	/>	<point	x="69"	y="962"	/>	<point	x="70"	y="962"	/>	<point	x="71"	y="962"	/>	<point	x="68"	y="961"	/>	<point	x="67"	y="961"	/>	<point	x="66"	y="961"	/>	<point	x="60"	y="962"	/>	<point	x="61"	y="961"	/>	<point	x="62"	y="961"	/>	<point	x="63"	y="961"	/>	<point	x="65"	y="960"	/>
</particle>
	<particle	cx="882"	cy="974"	value="1.0"	area="512.0"	primeter="90.94722215136414"	width="33.12099032335839"	height="19.235384061671343"	orientation="0.5257907555522668"	isdummy="false"	MinorAxisAnchorPoint1_x="982"	MinorAxisAnchorPoint1_y="886"	MinorAxisAnchorPoint2_x="965"	MinorAxisAnchorPoint2_y="877"	MajorAxisAnchorPoint1_x="983"	MajorAxisAnchorPoint1_y="868"	MajorAxisAnchorPoint2_x="967"	MajorAxisAnchorPoint2_y="897"	compactness="0.8465732032134317"	circularity="0.7778591192899942"	ellipticity="0.9721980421902605"	isfixed="false">

	<point	x="890"	y="963"	/>	<point	x="890"	y="963"	/>	<point	x="898"	y="971"	/>	<point	x="897"	y="972"	/>	<point	x="897"	y="973"	/>	<point	x="897"	y="974"	/>	<point	x="896"	y="975"	/>	<point	x="895"	y="976"	/>	<point	x="894"	y="977"	/>	<point	x="893"	y="977"	/>	<point	x="892"	y="978"	/>	<point	x="891"	y="979"	/>	<point	x="890"	y="979"	/>	<point	x="889"	y="980"	/>	<point	x="888"	y="981"	/>	<point	x="887"	y="981"	/>	<point	x="886"	y="982"	/>	<point	x="885"	y="982"	/>	<point	x="884"	y="983"	/>	<point	x="883"	y="983"	/>	<point	x="882"	y="984"	/>	<point	x="881"	y="985"	/>	<point	x="880"	y="985"	/>	<point	x="879"	y="986"	/>	<point	x="878"	y="986"	/>	<point	x="877"	y="986"	/>	<point	x="876"	y="987"	/>	<point	x="875"	y="987"	/>	<point	x="874"	y="987"	/>	<point	x="873"	y="986"	/>	<point	x="872"	y="986"	/>	<point	x="871"	y="986"	/>	<point	x="870"	y="985"	/>	<point	x="869"	y="984"	/>	<point	x="868"	y="983"	/>	<point	x="868"	y="982"	/>	<point	x="868"	y="981"	/>	<point	x="867"	y="980"	/>	<point	x="868"	y="978"	/>	<point	x="867"	y="979"	/>	<point	x="868"	y="977"	/>	<point	x="868"	y="976"	/>	<point	x="869"	y="975"	/>	<point	x="897"	y="969"	/>	<point	x="898"	y="970"	/>	<point	x="897"	y="968"	/>	<point	x="870"	y="974"	/>	<point	x="871"	y="973"	/>	<point	x="897"	y="967"	/>	<point	x="896"	y="966"	/>	<point	x="872"	y="972"	/>	<point	x="873"	y="971"	/>	<point	x="895"	y="965"	/>	<point	x="894"	y="964"	/>	<point	x="893"	y="964"	/>	<point	x="892"	y="964"	/>	<point	x="873"	y="970"	/>	<point	x="873"	y="969"	/>	<point	x="874"	y="968"	/>	<point	x="885"	y="965"	/>	<point	x="886"	y="965"	/>	<point	x="887"	y="964"	/>	<point	x="888"	y="964"	/>	<point	x="889"	y="964"	/>	<point	x="891"	y="963"	/>	<point	x="875"	y="967"	/>	<point	x="876"	y="966"	/>	<point	x="877"	y="965"	/>	<point	x="878"	y="965"	/>	<point	x="879"	y="965"	/>	<point	x="880"	y="964"	/>	<point	x="881"	y="964"	/>	<point	x="882"	y="964"	/>	<point	x="883"	y="964"	/>	<point	x="884"	y="964"	/>
</particle>
	<particle	cx="423"	cy="984"	value="1.0"	area="533.0"	primeter="92.8111831820431"	width="34.0"	height="18.027756377319946"	orientation="0.5390718767081637"	isdummy="false"	MinorAxisAnchorPoint1_x="981"	MinorAxisAnchorPoint1_y="412"	MinorAxisAnchorPoint2_x="996"	MinorAxisAnchorPoint2_y="422"	MajorAxisAnchorPoint1_x="992"	MajorAxisAnchorPoint1_y="408"	MajorAxisAnchorPoint2_x="976"	MajorAxisAnchorPoint2_y="438"	compactness="0.8242395943867176"	circularity="0.7775645539534878"	ellipticity="0.9809230925335485"	isfixed="false">

	<point	x="432"	y="972"	/>	<point	x="432"	y="972"	/>	<point	x="433"	y="973"	/>	<point	x="438"	y="978"	/>	<point	x="439"	y="979"	/>	<point	x="439"	y="980"	/>	<point	x="438"	y="981"	/>	<point	x="438"	y="982"	/>	<point	x="438"	y="983"	/>	<point	x="437"	y="984"	/>	<point	x="436"	y="985"	/>	<point	x="435"	y="986"	/>	<point	x="434"	y="987"	/>	<point	x="433"	y="988"	/>	<point	x="432"	y="989"	/>	<point	x="431"	y="990"	/>	<point	x="430"	y="991"	/>	<point	x="429"	y="992"	/>	<point	x="428"	y="992"	/>	<point	x="427"	y="993"	/>	<point	x="426"	y="993"	/>	<point	x="425"	y="994"	/>	<point	x="424"	y="994"	/>	<point	x="423"	y="995"	/>	<point	x="422"	y="996"	/>	<point	x="421"	y="996"	/>	<point	x="420"	y="997"	/>	<point	x="419"	y="997"	/>	<point	x="418"	y="997"	/>	<point	x="417"	y="998"	/>	<point	x="416"	y="998"	/>	<point	x="415"	y="997"	/>	<point	x="414"	y="997"	/>	<point	x="413"	y="997"	/>	<point	x="412"	y="996"	/>	<point	x="411"	y="995"	/>	<point	x="410"	y="994"	/>	<point	x="409"	y="993"	/>	<point	x="408"	y="992"	/>	<point	x="408"	y="991"	/>	<point	x="408"	y="990"	/>	<point	x="407"	y="989"	/>	<point	x="408"	y="987"	/>	<point	x="407"	y="988"	/>	<point	x="408"	y="986"	/>	<point	x="408"	y="985"	/>	<point	x="409"	y="984"	/>	<point	x="410"	y="983"	/>	<point	x="411"	y="982"	/>	<point	x="413"	y="981"	/>	<point	x="412"	y="981"	/>	<point	x="414"	y="980"	/>	<point	x="438"	y="977"	/>	<point	x="438"	y="976"	/>	<point	x="437"	y="975"	/>	<point	x="416"	y="979"	/>	<point	x="415"	y="979"	/>	<point	x="417"	y="978"	/>	<point	x="418"	y="978"	/>	<point	x="419"	y="978"	/>	<point	x="436"	y="974"	/>	<point	x="435"	y="973"	/>	<point	x="434"	y="973"	/>	<point	x="428"	y="974"	/>	<point	x="422"	y="976"	/>	<point	x="421"	y="976"	/>	<point	x="420"	y="977"	/>	<point	x="423"	y="975"	/>	<point	x="424"	y="975"	/>	<point	x="425"	y="975"	/>	<point	x="426"	y="974"	/>	<point	x="427"	y="974"	/>	<point	x="429"	y="973"	/>	<point	x="430"	y="973"	/>	<point	x="431"	y="973"	/>
</particle>
	<particle	cx="1211"	cy="993"	value="1.0"	area="329.0"	primeter="71.01219330881976"	width="25.317977802344327"	height="15.132745950421556"	orientation="0.35342224359634433"	isdummy="false"	MinorAxisAnchorPoint1_x="992"	MinorAxisAnchorPoint1_y="1219"	MinorAxisAnchorPoint2_x="994"	MinorAxisAnchorPoint2_y="1204"	MajorAxisAnchorPoint1_x="981"	MajorAxisAnchorPoint1_y="1209"	MajorAxisAnchorPoint2_x="1006"	MajorAxisAnchorPoint2_y="1213"	compactness="0.8834220708700068"	circularity="0.819860397354884"	ellipticity="0.9903582851466303"	isfixed="false">

	<point	x="1209"	y="981"	/>	<point	x="1209"	y="981"	/>	<point	x="1210"	y="982"	/>	<point	x="1217"	y="989"	/>	<point	x="1218"	y="990"	/>	<point	x="1218"	y="991"	/>	<point	x="1219"	y="992"	/>	<point	x="1219"	y="993"	/>	<point	x="1219"	y="994"	/>	<point	x="1220"	y="995"	/>	<point	x="1220"	y="996"	/>	<point	x="1220"	y="997"	/>	<point	x="1220"	y="998"	/>	<point	x="1220"	y="999"	/>	<point	x="1219"	y="1000"	/>	<point	x="1219"	y="1001"	/>	<point	x="1219"	y="1002"	/>	<point	x="1218"	y="1003"	/>	<point	x="1217"	y="1004"	/>	<point	x="1216"	y="1005"	/>	<point	x="1215"	y="1005"	/>	<point	x="1214"	y="1005"	/>	<point	x="1213"	y="1006"	/>	<point	x="1212"	y="1005"	/>	<point	x="1211"	y="1005"	/>	<point	x="1210"	y="1005"	/>	<point	x="1209"	y="1004"	/>	<point	x="1208"	y="1003"	/>	<point	x="1207"	y="1002"	/>	<point	x="1206"	y="1001"	/>	<point	x="1206"	y="1000"	/>	<point	x="1206"	y="999"	/>	<point	x="1205"	y="998"	/>	<point	x="1205"	y="997"	/>	<point	x="1205"	y="996"	/>	<point	x="1205"	y="995"	/>	<point	x="1204"	y="994"	/>	<point	x="1204"	y="993"	/>	<point	x="1204"	y="992"	/>	<point	x="1203"	y="991"	/>	<point	x="1203"	y="990"	/>	<point	x="1203"	y="989"	/>	<point	x="1216"	y="987"	/>	<point	x="1217"	y="988"	/>	<point	x="1216"	y="986"	/>	<point	x="1202"	y="988"	/>	<point	x="1203"	y="987"	/>	<point	x="1215"	y="985"	/>	<point	x="1214"	y="984"	/>	<point	x="1203"	y="986"	/>	<point	x="1203"	y="985"	/>	<point	x="1204"	y="984"	/>	<point	x="1213"	y="983"	/>	<point	x="1212"	y="982"	/>	<point	x="1211"	y="982"	/>	<point	x="1205"	y="983"	/>	<point	x="1206"	y="982"	/>	<point	x="1207"	y="982"	/>	<point	x="1208"	y="982"	/>
</particle>
	<particle	cx="140"	cy="996"	value="1.0"	area="631.0"	primeter="103.08935777509511"	width="39.96248240537617"	height="18.601075237738275"	orientation="0.6181126194153383"	isdummy="false"	MinorAxisAnchorPoint1_x="989"	MinorAxisAnchorPoint1_y="136"	MinorAxisAnchorPoint2_x="1004"	MinorAxisAnchorPoint2_y="147"	MajorAxisAnchorPoint1_x="1008"	MajorAxisAnchorPoint1_y="124"	MajorAxisAnchorPoint2_x="987"	MajorAxisAnchorPoint2_y="158"	compactness="0.7573623034262975"	circularity="0.7461249368223246"	ellipticity="0.9915146732508735"	isfixed="false">

	<point	x="147"	y="983"	/>	<point	x="147"	y="983"	/>	<point	x="157"	y="994"	/>	<point	x="156"	y="995"	/>	<point	x="155"	y="996"	/>	<point	x="154"	y="997"	/>	<point	x="153"	y="998"	/>	<point	x="152"	y="999"	/>	<point	x="151"	y="1000"	/>	<point	x="150"	y="1001"	/>	<point	x="149"	y="1002"	/>	<point	x="148"	y="1003"	/>	<point	x="147"	y="1004"	/>	<point	x="146"	y="1004"	/>	<point	x="145"	y="1005"	/>	<point	x="144"	y="1005"	/>	<point	x="143"	y="1006"	/>	<point	x="142"	y="1006"	/>	<point	x="141"	y="1007"	/>	<point	x="140"	y="1008"	/>	<point	x="139"	y="1008"	/>	<point	x="138"	y="1009"	/>	<point	x="137"	y="1009"	/>	<point	x="136"	y="1010"	/>	<point	x="135"	y="1010"	/>	<point	x="134"	y="1011"	/>	<point	x="133"	y="1011"	/>	<point	x="132"	y="1011"	/>	<point	x="131"	y="1012"	/>	<point	x="130"	y="1012"	/>	<point	x="129"	y="1011"	/>	<point	x="128"	y="1011"	/>	<point	x="127"	y="1011"	/>	<point	x="126"	y="1010"	/>	<point	x="125"	y="1009"	/>	<point	x="124"	y="1008"	/>	<point	x="124"	y="1007"	/>	<point	x="124"	y="1006"	/>	<point	x="123"	y="1005"	/>	<point	x="124"	y="1003"	/>	<point	x="123"	y="1004"	/>	<point	x="124"	y="1002"	/>	<point	x="124"	y="1001"	/>	<point	x="125"	y="1000"	/>	<point	x="125"	y="999"	/>	<point	x="126"	y="998"	/>	<point	x="158"	y="993"	/>	<point	x="158"	y="992"	/>	<point	x="158"	y="991"	/>	<point	x="127"	y="997"	/>	<point	x="128"	y="996"	/>	<point	x="159"	y="990"	/>	<point	x="158"	y="989"	/>	<point	x="129"	y="995"	/>	<point	x="130"	y="994"	/>	<point	x="158"	y="988"	/>	<point	x="158"	y="987"	/>	<point	x="132"	y="993"	/>	<point	x="131"	y="993"	/>	<point	x="133"	y="992"	/>	<point	x="157"	y="986"	/>	<point	x="156"	y="985"	/>	<point	x="135"	y="990"	/>	<point	x="134"	y="991"	/>	<point	x="136"	y="989"	/>	<point	x="137"	y="988"	/>	<point	x="138"	y="988"	/>	<point	x="139"	y="987"	/>	<point	x="140"	y="987"	/>	<point	x="153"	y="984"	/>	<point	x="154"	y="984"	/>	<point	x="155"	y="984"	/>	<point	x="152"	y="983"	/>	<point	x="151"	y="983"	/>	<point	x="150"	y="983"	/>	<point	x="149"	y="983"	/>	<point	x="148"	y="983"	/>	<point	x="146"	y="984"	/>	<point	x="141"	y="986"	/>	<point	x="142"	y="985"	/>	<point	x="143"	y="985"	/>	<point	x="144"	y="984"	/>	<point	x="145"	y="984"	/>
</particle>
	<particle	cx="198"	cy="998"	value="1.0"	area="672.0"	primeter="109.43250352560273"	width="42.20189569201838"	height="18.439088914585774"	orientation="-0.40710559347540815"	isdummy="false"	MinorAxisAnchorPoint1_x="993"	MinorAxisAnchorPoint1_y="209"	MinorAxisAnchorPoint2_x="1011"	MinorAxisAnchorPoint2_y="205"	MajorAxisAnchorPoint1_x="1004"	MajorAxisAnchorPoint1_y="219"	MajorAxisAnchorPoint2_x="994"	MajorAxisAnchorPoint2_y="178"	compactness="0.7257467046541989"	circularity="0.7051580488069594"	ellipticity="0.9774722072727049"	isfixed="false">

	<point	x="186"	y="986"	/>	<point	x="186"	y="986"	/>	<point	x="211"	y="1011"	/>	<point	x="210"	y="1012"	/>	<point	x="209"	y="1012"	/>	<point	x="208"	y="1012"	/>	<point	x="212"	y="1011"	/>	<point	x="213"	y="1011"	/>	<point	x="214"	y="1010"	/>	<point	x="215"	y="1010"	/>	<point	x="216"	y="1009"	/>	<point	x="207"	y="1011"	/>	<point	x="206"	y="1011"	/>	<point	x="205"	y="1011"	/>	<point	x="204"	y="1010"	/>	<point	x="203"	y="1010"	/>	<point	x="217"	y="1008"	/>	<point	x="218"	y="1007"	/>	<point	x="218"	y="1006"	/>	<point	x="218"	y="1005"	/>	<point	x="202"	y="1009"	/>	<point	x="201"	y="1008"	/>	<point	x="200"	y="1007"	/>	<point	x="199"	y="1007"	/>	<point	x="198"	y="1007"	/>	<point	x="197"	y="1007"	/>	<point	x="219"	y="1004"	/>	<point	x="218"	y="1003"	/>	<point	x="218"	y="1002"	/>	<point	x="218"	y="1001"	/>	<point	x="196"	y="1006"	/>	<point	x="195"	y="1006"	/>	<point	x="194"	y="1006"	/>	<point	x="193"	y="1005"	/>	<point	x="192"	y="1004"	/>	<point	x="191"	y="1004"	/>	<point	x="190"	y="1004"	/>	<point	x="217"	y="1000"	/>	<point	x="216"	y="999"	/>	<point	x="215"	y="998"	/>	<point	x="214"	y="997"	/>	<point	x="189"	y="1003"	/>	<point	x="188"	y="1003"	/>	<point	x="213"	y="996"	/>	<point	x="212"	y="995"	/>	<point	x="211"	y="995"	/>	<point	x="187"	y="1002"	/>	<point	x="186"	y="1002"	/>	<point	x="185"	y="1002"	/>	<point	x="184"	y="1001"	/>	<point	x="183"	y="1000"	/>	<point	x="182"	y="1000"	/>	<point	x="210"	y="994"	/>	<point	x="207"	y="993"	/>	<point	x="208"	y="993"	/>	<point	x="209"	y="993"	/>	<point	x="181"	y="999"	/>	<point	x="180"	y="998"	/>	<point	x="205"	y="992"	/>	<point	x="206"	y="992"	/>	<point	x="204"	y="991"	/>	<point	x="179"	y="997"	/>	<point	x="179"	y="996"	/>	<point	x="203"	y="991"	/>	<point	x="202"	y="990"	/>	<point	x="179"	y="995"	/>	<point	x="178"	y="994"	/>	<point	x="179"	y="993"	/>	<point	x="179"	y="992"	/>	<point	x="180"	y="990"	/>	<point	x="179"	y="991"	/>	<point	x="181"	y="989"	/>	<point	x="199"	y="989"	/>	<point	x="200"	y="989"	/>	<point	x="201"	y="989"	/>	<point	x="196"	y="988"	/>	<point	x="197"	y="988"	/>	<point	x="198"	y="988"	/>	<point	x="195"	y="987"	/>	<point	x="194"	y="987"	/>	<point	x="193"	y="987"	/>	<point	x="192"	y="987"	/>	<point	x="182"	y="988"	/>	<point	x="183"	y="987"	/>	<point	x="184"	y="987"	/>	<point	x="185"	y="987"	/>	<point	x="187"	y="986"	/>	<point	x="188"	y="986"	/>	<point	x="189"	y="986"	/>	<point	x="190"	y="986"	/>	<point	x="191"	y="986"	/>
</particle>
	<particle	cx="382"	cy="997"	value="1.0"	area="587.0"	primeter="98.36143571373725"	width="37.12142238654117"	height="18.867962264113206"	orientation="0.4730566093493234"	isdummy="false"	MinorAxisAnchorPoint1_x="990"	MinorAxisAnchorPoint1_y="376"	MinorAxisAnchorPoint2_x="1006"	MinorAxisAnchorPoint2_y="386"	MajorAxisAnchorPoint1_x="1007"	MajorAxisAnchorPoint1_y="366"	MajorAxisAnchorPoint2_x="990"	MajorAxisAnchorPoint2_y="399"	compactness="0.80695035654664"	circularity="0.7624269634511442"	ellipticity="0.9910692011153647"	isfixed="false">

	<point	x="387"	y="986"	/>	<point	x="387"	y="986"	/>	<point	x="398"	y="997"	/>	<point	x="397"	y="998"	/>	<point	x="396"	y="999"	/>	<point	x="395"	y="1000"	/>	<point	x="394"	y="1001"	/>	<point	x="393"	y="1002"	/>	<point	x="392"	y="1002"	/>	<point	x="391"	y="1003"	/>	<point	x="390"	y="1004"	/>	<point	x="389"	y="1004"	/>	<point	x="388"	y="1005"	/>	<point	x="387"	y="1005"	/>	<point	x="386"	y="1006"	/>	<point	x="385"	y="1006"	/>	<point	x="384"	y="1006"	/>	<point	x="383"	y="1007"	/>	<point	x="382"	y="1008"	/>	<point	x="381"	y="1008"	/>	<point	x="380"	y="1008"	/>	<point	x="379"	y="1009"	/>	<point	x="378"	y="1009"	/>	<point	x="377"	y="1009"	/>	<point	x="376"	y="1010"	/>	<point	x="375"	y="1010"	/>	<point	x="374"	y="1010"	/>	<point	x="373"	y="1011"	/>	<point	x="372"	y="1011"	/>	<point	x="371"	y="1010"	/>	<point	x="370"	y="1010"	/>	<point	x="369"	y="1010"	/>	<point	x="368"	y="1009"	/>	<point	x="367"	y="1008"	/>	<point	x="366"	y="1007"	/>	<point	x="366"	y="1006"	/>	<point	x="366"	y="1005"	/>	<point	x="365"	y="1004"	/>	<point	x="366"	y="1003"	/>	<point	x="366"	y="1002"	/>	<point	x="399"	y="996"	/>	<point	x="399"	y="995"	/>	<point	x="367"	y="1000"	/>	<point	x="366"	y="1001"	/>	<point	x="399"	y="994"	/>	<point	x="400"	y="993"	/>	<point	x="367"	y="999"	/>	<point	x="367"	y="998"	/>	<point	x="368"	y="997"	/>	<point	x="399"	y="992"	/>	<point	x="399"	y="991"	/>	<point	x="368"	y="996"	/>	<point	x="369"	y="995"	/>	<point	x="399"	y="990"	/>	<point	x="398"	y="989"	/>	<point	x="370"	y="994"	/>	<point	x="371"	y="993"	/>	<point	x="372"	y="993"	/>	<point	x="374"	y="992"	/>	<point	x="373"	y="992"	/>	<point	x="375"	y="991"	/>	<point	x="377"	y="990"	/>	<point	x="378"	y="990"	/>	<point	x="380"	y="989"	/>	<point	x="397"	y="988"	/>	<point	x="396"	y="987"	/>	<point	x="395"	y="987"	/>	<point	x="394"	y="987"	/>	<point	x="391"	y="986"	/>	<point	x="392"	y="986"	/>	<point	x="393"	y="986"	/>	<point	x="390"	y="986"	/>	<point	x="389"	y="986"	/>	<point	x="388"	y="986"	/>	<point	x="383"	y="988"	/>	<point	x="382"	y="988"	/>	<point	x="381"	y="988"	/>	<point	x="384"	y="987"	/>	<point	x="385"	y="987"	/>	<point	x="386"	y="987"	/>	<point	x="379"	y="989"	/>	<point	x="376"	y="990"	/>
</particle>
	<particle	cx="889"	cy="1019"	value="1.0"	area="738.0"	primeter="114.74621202458749"	width="44.28317965096906"	height="21.540659228538015"	orientation="0.49538599904684255"	isdummy="false"	MinorAxisAnchorPoint1_x="1033"	MinorAxisAnchorPoint1_y="889"	MinorAxisAnchorPoint2_x="1013"	MinorAxisAnchorPoint2_y="881"	MajorAxisAnchorPoint1_x="1028"	MajorAxisAnchorPoint1_y="869"	MajorAxisAnchorPoint2_x="1009"	MajorAxisAnchorPoint2_y="909"	compactness="0.75508777043461"	circularity="0.7043516083230478"	ellipticity="0.9588597526287304"	isfixed="false">

	<point	x="900"	y="1005"	/>	<point	x="900"	y="1005"	/>	<point	x="909"	y="1014"	/>	<point	x="909"	y="1015"	/>	<point	x="908"	y="1016"	/>	<point	x="907"	y="1017"	/>	<point	x="906"	y="1018"	/>	<point	x="905"	y="1018"	/>	<point	x="904"	y="1019"	/>	<point	x="903"	y="1020"	/>	<point	x="902"	y="1021"	/>	<point	x="901"	y="1022"	/>	<point	x="900"	y="1023"	/>	<point	x="899"	y="1024"	/>	<point	x="898"	y="1025"	/>	<point	x="897"	y="1026"	/>	<point	x="896"	y="1027"	/>	<point	x="895"	y="1028"	/>	<point	x="894"	y="1029"	/>	<point	x="893"	y="1030"	/>	<point	x="892"	y="1030"	/>	<point	x="891"	y="1031"	/>	<point	x="890"	y="1032"	/>	<point	x="889"	y="1033"	/>	<point	x="888"	y="1033"	/>	<point	x="887"	y="1033"	/>	<point	x="886"	y="1034"	/>	<point	x="885"	y="1034"	/>	<point	x="884"	y="1033"	/>	<point	x="883"	y="1033"	/>	<point	x="882"	y="1033"	/>	<point	x="881"	y="1032"	/>	<point	x="880"	y="1031"	/>	<point	x="879"	y="1031"	/>	<point	x="878"	y="1031"	/>	<point	x="877"	y="1031"	/>	<point	x="876"	y="1031"	/>	<point	x="875"	y="1032"	/>	<point	x="874"	y="1031"	/>	<point	x="873"	y="1031"	/>	<point	x="872"	y="1031"	/>	<point	x="871"	y="1030"	/>	<point	x="870"	y="1029"	/>	<point	x="869"	y="1028"	/>	<point	x="869"	y="1027"	/>	<point	x="869"	y="1026"	/>	<point	x="868"	y="1025"	/>	<point	x="869"	y="1024"	/>	<point	x="869"	y="1023"	/>	<point	x="870"	y="1021"	/>	<point	x="869"	y="1022"	/>	<point	x="871"	y="1020"	/>	<point	x="872"	y="1019"	/>	<point	x="873"	y="1018"	/>	<point	x="874"	y="1018"	/>	<point	x="876"	y="1017"	/>	<point	x="875"	y="1017"	/>	<point	x="877"	y="1016"	/>	<point	x="879"	y="1015"	/>	<point	x="878"	y="1015"	/>	<point	x="880"	y="1014"	/>	<point	x="909"	y="1013"	/>	<point	x="910"	y="1012"	/>	<point	x="909"	y="1011"	/>	<point	x="882"	y="1013"	/>	<point	x="881"	y="1013"	/>	<point	x="883"	y="1012"	/>	<point	x="884"	y="1012"	/>	<point	x="909"	y="1010"	/>	<point	x="909"	y="1009"	/>	<point	x="885"	y="1011"	/>	<point	x="886"	y="1010"	/>	<point	x="887"	y="1010"	/>	<point	x="908"	y="1008"	/>	<point	x="907"	y="1007"	/>	<point	x="892"	y="1008"	/>	<point	x="889"	y="1009"	/>	<point	x="888"	y="1009"	/>	<point	x="890"	y="1008"	/>	<point	x="891"	y="1008"	/>	<point	x="893"	y="1007"	/>	<point	x="894"	y="1007"	/>	<point	x="895"	y="1007"	/>	<point	x="904"	y="1006"	/>	<point	x="905"	y="1006"	/>	<point	x="906"	y="1006"	/>	<point	x="903"	y="1005"	/>	<point	x="902"	y="1005"	/>	<point	x="901"	y="1005"	/>	<point	x="899"	y="1006"	/>	<point	x="898"	y="1006"	/>	<point	x="897"	y="1006"	/>	<point	x="896"	y="1006"	/>
</particle>
	<particle	cx="1219"	cy="1034"	value="1.0"	area="402.0"	primeter="77.59797974644667"	width="27.459060435491963"	height="17.26267650163207"	orientation="0.3163072271412103"	isdummy="false"	MinorAxisAnchorPoint1_x="1032"	MinorAxisAnchorPoint1_y="1228"	MinorAxisAnchorPoint2_x="1035"	MinorAxisAnchorPoint2_y="1211"	MajorAxisAnchorPoint1_x="1021"	MajorAxisAnchorPoint1_y="1217"	MajorAxisAnchorPoint2_x="1048"	MajorAxisAnchorPoint2_y="1222"	compactness="0.9117150379682578"	circularity="0.83894808662967"	ellipticity="0.9909876093107847"	isfixed="false">

	<point	x="1217"	y="1021"	/>	<point	x="1217"	y="1021"	/>	<point	x="1218"	y="1022"	/>	<point	x="1228"	y="1032"	/>	<point	x="1228"	y="1033"	/>	<point	x="1228"	y="1034"	/>	<point	x="1228"	y="1035"	/>	<point	x="1228"	y="1036"	/>	<point	x="1228"	y="1037"	/>	<point	x="1229"	y="1038"	/>	<point	x="1229"	y="1039"	/>	<point	x="1229"	y="1040"	/>	<point	x="1229"	y="1041"	/>	<point	x="1228"	y="1042"	/>	<point	x="1228"	y="1043"	/>	<point	x="1228"	y="1044"	/>	<point	x="1227"	y="1045"	/>	<point	x="1226"	y="1046"	/>	<point	x="1225"	y="1047"	/>	<point	x="1224"	y="1047"	/>	<point	x="1223"	y="1047"	/>	<point	x="1222"	y="1048"	/>	<point	x="1221"	y="1047"	/>	<point	x="1220"	y="1047"	/>	<point	x="1219"	y="1047"	/>	<point	x="1218"	y="1046"	/>	<point	x="1217"	y="1046"	/>	<point	x="1216"	y="1045"	/>	<point	x="1215"	y="1044"	/>	<point	x="1214"	y="1043"	/>	<point	x="1214"	y="1042"	/>	<point	x="1213"	y="1041"	/>	<point	x="1213"	y="1040"	/>	<point	x="1213"	y="1039"	/>	<point	x="1212"	y="1038"	/>	<point	x="1212"	y="1037"	/>	<point	x="1212"	y="1036"	/>	<point	x="1211"	y="1035"	/>	<point	x="1211"	y="1034"	/>	<point	x="1228"	y="1031"	/>	<point	x="1228"	y="1030"	/>	<point	x="1211"	y="1033"	/>	<point	x="1211"	y="1032"	/>	<point	x="1227"	y="1029"	/>	<point	x="1227"	y="1028"	/>	<point	x="1210"	y="1031"	/>	<point	x="1210"	y="1030"	/>	<point	x="1227"	y="1027"	/>	<point	x="1226"	y="1026"	/>	<point	x="1210"	y="1029"	/>	<point	x="1210"	y="1028"	/>	<point	x="1211"	y="1027"	/>	<point	x="1225"	y="1025"	/>	<point	x="1224"	y="1024"	/>	<point	x="1223"	y="1024"	/>	<point	x="1222"	y="1024"	/>	<point	x="1211"	y="1026"	/>	<point	x="1212"	y="1024"	/>	<point	x="1211"	y="1025"	/>	<point	x="1213"	y="1023"	/>	<point	x="1219"	y="1022"	/>	<point	x="1221"	y="1023"	/>	<point	x="1220"	y="1022"	/>	<point	x="1216"	y="1022"	/>	<point	x="1215"	y="1022"	/>	<point	x="1214"	y="1022"	/>
</particle>
	<particle	cx="252"	cy="1048"	value="1.0"	area="615.0"	primeter="106.8111831820431"	width="41.23105625617661"	height="17.26267650163207"	orientation="0.3897396695456213"	isdummy="false"	MinorAxisAnchorPoint1_x="1044"	MinorAxisAnchorPoint1_y="241"	MinorAxisAnchorPoint2_x="1041"	MinorAxisAnchorPoint2_y="258"	MajorAxisAnchorPoint1_x="1029"	MajorAxisAnchorPoint1_y="248"	MajorAxisAnchorPoint2_x="1069"	MajorAxisAnchorPoint2_y="258"	compactness="0.6939516178074556"	circularity="0.6774098822549908"	ellipticity="0.9743888349884082"	isfixed="false">

	<point	x="248"	y="1029"	/>	<point	x="248"	y="1029"	/>	<point	x="249"	y="1030"	/>	<point	x="256"	y="1037"	/>	<point	x="256"	y="1038"	/>	<point	x="257"	y="1039"	/>	<point	x="257"	y="1040"	/>	<point	x="258"	y="1041"	/>	<point	x="258"	y="1042"	/>	<point	x="259"	y="1043"	/>	<point	x="259"	y="1044"	/>	<point	x="259"	y="1045"	/>	<point	x="260"	y="1046"	/>	<point	x="261"	y="1047"	/>	<point	x="261"	y="1048"	/>	<point	x="261"	y="1049"	/>	<point	x="262"	y="1050"	/>	<point	x="262"	y="1051"	/>	<point	x="262"	y="1052"	/>	<point	x="262"	y="1053"	/>	<point	x="263"	y="1054"	/>	<point	x="263"	y="1055"	/>	<point	x="263"	y="1056"	/>	<point	x="264"	y="1057"	/>	<point	x="264"	y="1058"	/>	<point	x="264"	y="1059"	/>	<point	x="265"	y="1060"	/>	<point	x="265"	y="1061"	/>	<point	x="265"	y="1062"	/>	<point	x="264"	y="1063"	/>	<point	x="264"	y="1064"	/>	<point	x="264"	y="1065"	/>	<point	x="263"	y="1066"	/>	<point	x="262"	y="1067"	/>	<point	x="261"	y="1068"	/>	<point	x="260"	y="1068"	/>	<point	x="259"	y="1068"	/>	<point	x="258"	y="1069"	/>	<point	x="257"	y="1068"	/>	<point	x="256"	y="1068"	/>	<point	x="255"	y="1068"	/>	<point	x="254"	y="1067"	/>	<point	x="253"	y="1066"	/>	<point	x="252"	y="1065"	/>	<point	x="251"	y="1064"	/>	<point	x="250"	y="1063"	/>	<point	x="249"	y="1062"	/>	<point	x="249"	y="1061"	/>	<point	x="248"	y="1060"	/>	<point	x="248"	y="1059"	/>	<point	x="248"	y="1058"	/>	<point	x="247"	y="1057"	/>	<point	x="247"	y="1056"	/>	<point	x="247"	y="1055"	/>	<point	x="246"	y="1054"	/>	<point	x="246"	y="1053"	/>	<point	x="246"	y="1052"	/>	<point	x="245"	y="1051"	/>	<point	x="245"	y="1050"	/>	<point	x="245"	y="1049"	/>	<point	x="244"	y="1048"	/>	<point	x="244"	y="1047"	/>	<point	x="243"	y="1046"	/>	<point	x="242"	y="1045"	/>	<point	x="241"	y="1044"	/>	<point	x="241"	y="1043"	/>	<point	x="241"	y="1042"	/>	<point	x="240"	y="1041"	/>	<point	x="240"	y="1040"	/>	<point	x="240"	y="1039"	/>	<point	x="240"	y="1038"	/>	<point	x="241"	y="1037"	/>	<point	x="256"	y="1036"	/>	<point	x="255"	y="1035"	/>	<point	x="241"	y="1036"	/>	<point	x="254"	y="1034"	/>	<point	x="254"	y="1033"	/>	<point	x="242"	y="1034"	/>	<point	x="241"	y="1035"	/>	<point	x="253"	y="1032"	/>	<point	x="252"	y="1031"	/>	<point	x="243"	y="1032"	/>	<point	x="242"	y="1033"	/>	<point	x="244"	y="1031"	/>	<point	x="250"	y="1030"	/>	<point	x="251"	y="1030"	/>	<point	x="247"	y="1030"	/>	<point	x="246"	y="1030"	/>	<point	x="245"	y="1030"	/>
</particle>
	<particle	cx="226"	cy="1060"	value="1.0"	area="552.0"	primeter="96.11879502661796"	width="36.24913792078372"	height="17.46424919657298"	orientation="-0.38454593399055814"	isdummy="false"	MinorAxisAnchorPoint1_x="1064"	MinorAxisAnchorPoint1_y="234"	MinorAxisAnchorPoint2_x="1057"	MinorAxisAnchorPoint2_y="218"	MajorAxisAnchorPoint1_x="1078"	MajorAxisAnchorPoint1_y="219"	MajorAxisAnchorPoint2_x="1045"	MajorAxisAnchorPoint2_y="234"	compactness="0.7808984075741852"	circularity="0.7508139035997327"	ellipticity="0.9906073535052435"	isfixed="false">

	<point	x="229"	y="1044"	/>	<point	x="229"	y="1044"	/>	<point	x="237"	y="1053"	/>	<point	x="237"	y="1054"	/>	<point	x="237"	y="1055"	/>	<point	x="236"	y="1056"	/>	<point	x="236"	y="1057"	/>	<point	x="236"	y="1058"	/>	<point	x="235"	y="1059"	/>	<point	x="235"	y="1060"	/>	<point	x="235"	y="1061"	/>	<point	x="234"	y="1062"	/>	<point	x="234"	y="1063"	/>	<point	x="234"	y="1064"	/>	<point	x="233"	y="1065"	/>	<point	x="233"	y="1066"	/>	<point	x="232"	y="1067"	/>	<point	x="232"	y="1068"	/>	<point	x="232"	y="1069"	/>	<point	x="231"	y="1070"	/>	<point	x="231"	y="1071"	/>	<point	x="230"	y="1072"	/>	<point	x="229"	y="1073"	/>	<point	x="229"	y="1074"	/>	<point	x="228"	y="1075"	/>	<point	x="227"	y="1076"	/>	<point	x="226"	y="1077"	/>	<point	x="225"	y="1078"	/>	<point	x="224"	y="1078"	/>	<point	x="223"	y="1078"	/>	<point	x="222"	y="1079"	/>	<point	x="221"	y="1078"	/>	<point	x="220"	y="1078"	/>	<point	x="219"	y="1078"	/>	<point	x="218"	y="1077"	/>	<point	x="217"	y="1076"	/>	<point	x="216"	y="1075"	/>	<point	x="216"	y="1074"	/>	<point	x="216"	y="1073"	/>	<point	x="215"	y="1072"	/>	<point	x="215"	y="1071"	/>	<point	x="215"	y="1070"	/>	<point	x="215"	y="1069"	/>	<point	x="215"	y="1068"	/>	<point	x="215"	y="1067"	/>	<point	x="215"	y="1066"	/>	<point	x="216"	y="1065"	/>	<point	x="216"	y="1064"	/>	<point	x="217"	y="1062"	/>	<point	x="216"	y="1063"	/>	<point	x="217"	y="1061"	/>	<point	x="217"	y="1060"	/>	<point	x="218"	y="1059"	/>	<point	x="218"	y="1058"	/>	<point	x="219"	y="1056"	/>	<point	x="218"	y="1057"	/>	<point	x="220"	y="1054"	/>	<point	x="219"	y="1055"	/>	<point	x="221"	y="1052"	/>	<point	x="220"	y="1053"	/>	<point	x="238"	y="1052"	/>	<point	x="238"	y="1051"	/>	<point	x="237"	y="1050"	/>	<point	x="237"	y="1049"	/>	<point	x="222"	y="1050"	/>	<point	x="221"	y="1051"	/>	<point	x="223"	y="1049"	/>	<point	x="237"	y="1048"	/>	<point	x="236"	y="1047"	/>	<point	x="223"	y="1048"	/>	<point	x="224"	y="1047"	/>	<point	x="235"	y="1046"	/>	<point	x="234"	y="1045"	/>	<point	x="233"	y="1045"	/>	<point	x="232"	y="1045"	/>	<point	x="225"	y="1046"	/>	<point	x="226"	y="1045"	/>	<point	x="227"	y="1045"	/>	<point	x="228"	y="1045"	/>	<point	x="230"	y="1044"	/>	<point	x="231"	y="1044"	/>
</particle>
	<particle	cx="79"	cy="1070"	value="1.0"	area="568.0"	primeter="99.01219330881975"	width="39.05124837953327"	height="17.11724276862369"	orientation="-0.1009838987340287"	isdummy="false"	MinorAxisAnchorPoint1_x="1070"	MinorAxisAnchorPoint1_y="88"	MinorAxisAnchorPoint2_x="1068"	MinorAxisAnchorPoint2_y="71"	MajorAxisAnchorPoint1_x="1051"	MajorAxisAnchorPoint1_y="81"	MajorAxisAnchorPoint2_x="1090"	MajorAxisAnchorPoint2_y="79"	compactness="0.7352217056471314"	circularity="0.7280829107469767"	ellipticity="0.9819493946963292"	isfixed="false">

	<point	x="81"	y="1051"	/>	<point	x="81"	y="1051"	/>	<point	x="82"	y="1052"	/>	<point	x="88"	y="1058"	/>	<point	x="89"	y="1059"	/>	<point	x="89"	y="1060"	/>	<point	x="89"	y="1061"	/>	<point	x="88"	y="1062"	/>	<point	x="88"	y="1063"	/>	<point	x="88"	y="1064"	/>	<point	x="88"	y="1065"	/>	<point	x="88"	y="1066"	/>	<point	x="88"	y="1067"	/>	<point	x="88"	y="1068"	/>	<point	x="88"	y="1069"	/>	<point	x="88"	y="1070"	/>	<point	x="87"	y="1071"	/>	<point	x="87"	y="1072"	/>	<point	x="87"	y="1073"	/>	<point	x="86"	y="1074"	/>	<point	x="86"	y="1075"	/>	<point	x="86"	y="1076"	/>	<point	x="86"	y="1077"	/>	<point	x="86"	y="1078"	/>	<point	x="86"	y="1079"	/>	<point	x="86"	y="1080"	/>	<point	x="86"	y="1081"	/>	<point	x="86"	y="1082"	/>	<point	x="86"	y="1083"	/>	<point	x="85"	y="1084"	/>	<point	x="85"	y="1085"	/>	<point	x="85"	y="1086"	/>	<point	x="84"	y="1087"	/>	<point	x="83"	y="1088"	/>	<point	x="82"	y="1089"	/>	<point	x="81"	y="1089"	/>	<point	x="80"	y="1089"	/>	<point	x="79"	y="1090"	/>	<point	x="78"	y="1089"	/>	<point	x="77"	y="1089"	/>	<point	x="76"	y="1089"	/>	<point	x="75"	y="1088"	/>	<point	x="74"	y="1087"	/>	<point	x="73"	y="1086"	/>	<point	x="73"	y="1085"	/>	<point	x="73"	y="1084"	/>	<point	x="72"	y="1083"	/>	<point	x="72"	y="1082"	/>	<point	x="72"	y="1081"	/>	<point	x="71"	y="1080"	/>	<point	x="71"	y="1079"	/>	<point	x="71"	y="1078"	/>	<point	x="71"	y="1077"	/>	<point	x="71"	y="1076"	/>	<point	x="71"	y="1075"	/>	<point	x="71"	y="1074"	/>	<point	x="71"	y="1073"	/>	<point	x="71"	y="1072"	/>	<point	x="71"	y="1071"	/>	<point	x="71"	y="1070"	/>	<point	x="71"	y="1069"	/>	<point	x="72"	y="1067"	/>	<point	x="71"	y="1068"	/>	<point	x="72"	y="1066"	/>	<point	x="72"	y="1065"	/>	<point	x="72"	y="1064"	/>	<point	x="72"	y="1063"	/>	<point	x="73"	y="1061"	/>	<point	x="72"	y="1062"	/>	<point	x="73"	y="1060"	/>	<point	x="73"	y="1059"	/>	<point	x="74"	y="1058"	/>	<point	x="88"	y="1057"	/>	<point	x="88"	y="1056"	/>	<point	x="74"	y="1057"	/>	<point	x="75"	y="1056"	/>	<point	x="87"	y="1055"	/>	<point	x="86"	y="1054"	/>	<point	x="75"	y="1055"	/>	<point	x="76"	y="1054"	/>	<point	x="85"	y="1053"	/>	<point	x="84"	y="1052"	/>	<point	x="83"	y="1052"	/>	<point	x="77"	y="1053"	/>	<point	x="78"	y="1052"	/>	<point	x="79"	y="1052"	/>	<point	x="80"	y="1052"	/>
</particle>
	<particle	cx="830"	cy="1065"	value="1.0"	area="449.0"	primeter="98.46803743153546"	width="35.84689665786984"	height="14.7648230602334"	orientation="0.5633481644353912"	isdummy="false"	MinorAxisAnchorPoint1_x="1074"	MinorAxisAnchorPoint1_y="832"	MinorAxisAnchorPoint2_x="1061"	MinorAxisAnchorPoint2_y="825"	MajorAxisAnchorPoint1_x="1075"	MajorAxisAnchorPoint1_y="815"	MajorAxisAnchorPoint2_x="1057"	MajorAxisAnchorPoint2_y="846"	compactness="0.6451394921996267"	circularity="0.5819231584254458"	ellipticity="0.9097554853543797"	isfixed="false">

	<point	x="840"	y="1053"	/>	<point	x="840"	y="1053"	/>	<point	x="841"	y="1054"	/>	<point	x="846"	y="1059"	/>	<point	x="847"	y="1060"	/>	<point	x="846"	y="1061"	/>	<point	x="846"	y="1062"	/>	<point	x="846"	y="1063"	/>	<point	x="845"	y="1064"	/>	<point	x="844"	y="1065"	/>	<point	x="843"	y="1066"	/>	<point	x="842"	y="1066"	/>	<point	x="841"	y="1066"	/>	<point	x="840"	y="1067"	/>	<point	x="839"	y="1066"	/>	<point	x="838"	y="1066"	/>	<point	x="837"	y="1067"	/>	<point	x="836"	y="1068"	/>	<point	x="836"	y="1069"	/>	<point	x="836"	y="1070"	/>	<point	x="835"	y="1071"	/>	<point	x="834"	y="1072"	/>	<point	x="833"	y="1073"	/>	<point	x="832"	y="1074"	/>	<point	x="831"	y="1074"	/>	<point	x="830"	y="1075"	/>	<point	x="829"	y="1075"	/>	<point	x="828"	y="1076"	/>	<point	x="827"	y="1076"	/>	<point	x="826"	y="1077"	/>	<point	x="825"	y="1077"	/>	<point	x="824"	y="1078"	/>	<point	x="823"	y="1078"	/>	<point	x="822"	y="1078"	/>	<point	x="821"	y="1079"	/>	<point	x="820"	y="1078"	/>	<point	x="819"	y="1078"	/>	<point	x="818"	y="1078"	/>	<point	x="817"	y="1077"	/>	<point	x="816"	y="1076"	/>	<point	x="815"	y="1075"	/>	<point	x="815"	y="1074"	/>	<point	x="815"	y="1073"	/>	<point	x="814"	y="1072"	/>	<point	x="815"	y="1071"	/>	<point	x="815"	y="1070"	/>	<point	x="816"	y="1068"	/>	<point	x="815"	y="1069"	/>	<point	x="817"	y="1067"	/>	<point	x="818"	y="1066"	/>	<point	x="819"	y="1065"	/>	<point	x="831"	y="1061"	/>	<point	x="832"	y="1061"	/>	<point	x="833"	y="1060"	/>	<point	x="834"	y="1059"	/>	<point	x="846"	y="1058"	/>	<point	x="846"	y="1057"	/>	<point	x="834"	y="1058"	/>	<point	x="845"	y="1056"	/>	<point	x="844"	y="1055"	/>	<point	x="835"	y="1056"	/>	<point	x="834"	y="1057"	/>	<point	x="836"	y="1055"	/>	<point	x="842"	y="1054"	/>	<point	x="843"	y="1054"	/>	<point	x="839"	y="1054"	/>	<point	x="838"	y="1054"	/>	<point	x="837"	y="1054"	/>	<point	x="821"	y="1064"	/>	<point	x="820"	y="1064"	/>	<point	x="822"	y="1063"	/>	<point	x="828"	y="1061"	/>	<point	x="829"	y="1060"	/>	<point	x="830"	y="1060"	/>	<point	x="827"	y="1060"	/>	<point	x="826"	y="1061"	/>	<point	x="825"	y="1061"	/>	<point	x="823"	y="1062"	/>	<point	x="824"	y="1061"	/>
</particle>
	<particle	cx="1237"	cy="1077"	value="1.0"	area="589.0"	primeter="97.63961030678928"	width="37.21558813185679"	height="18.867962264113206"	orientation="0.6054767379617865"	isdummy="false"	MinorAxisAnchorPoint1_x="1079"	MinorAxisAnchorPoint1_y="1227"	MinorAxisAnchorPoint2_x="1069"	MinorAxisAnchorPoint2_y="1243"	MajorAxisAnchorPoint1_x="1093"	MajorAxisAnchorPoint1_y="1248"	MajorAxisAnchorPoint2_x="1061"	MajorAxisAnchorPoint2_y="1229"	compactness="0.8014175589379268"	circularity="0.7763777560858011"	ellipticity="0.9894998187639538"	isfixed="false">

	<point	x="1232"	y="1060"	/>	<point	x="1232"	y="1060"	/>	<point	x="1233"	y="1061"	/>	<point	x="1244"	y="1072"	/>	<point	x="1245"	y="1073"	/>	<point	x="1246"	y="1074"	/>	<point	x="1247"	y="1075"	/>	<point	x="1248"	y="1076"	/>	<point	x="1249"	y="1077"	/>	<point	x="1249"	y="1078"	/>	<point	x="1249"	y="1079"	/>	<point	x="1250"	y="1080"	/>	<point	x="1250"	y="1081"	/>	<point	x="1250"	y="1082"	/>	<point	x="1251"	y="1083"	/>	<point	x="1251"	y="1084"	/>	<point	x="1251"	y="1085"	/>	<point	x="1252"	y="1086"	/>	<point	x="1252"	y="1087"	/>	<point	x="1251"	y="1088"	/>	<point	x="1251"	y="1089"	/>	<point	x="1251"	y="1090"	/>	<point	x="1250"	y="1091"	/>	<point	x="1249"	y="1092"	/>	<point	x="1248"	y="1093"	/>	<point	x="1247"	y="1093"	/>	<point	x="1246"	y="1093"	/>	<point	x="1245"	y="1094"	/>	<point	x="1244"	y="1094"	/>	<point	x="1243"	y="1093"	/>	<point	x="1242"	y="1093"	/>	<point	x="1241"	y="1093"	/>	<point	x="1240"	y="1092"	/>	<point	x="1239"	y="1091"	/>	<point	x="1238"	y="1090"	/>	<point	x="1237"	y="1090"	/>	<point	x="1236"	y="1089"	/>	<point	x="1235"	y="1088"	/>	<point	x="1234"	y="1087"	/>	<point	x="1233"	y="1086"	/>	<point	x="1232"	y="1085"	/>	<point	x="1231"	y="1084"	/>	<point	x="1230"	y="1083"	/>	<point	x="1229"	y="1082"	/>	<point	x="1229"	y="1081"	/>	<point	x="1228"	y="1080"	/>	<point	x="1227"	y="1079"	/>	<point	x="1227"	y="1078"	/>	<point	x="1227"	y="1077"	/>	<point	x="1226"	y="1076"	/>	<point	x="1226"	y="1075"	/>	<point	x="1226"	y="1074"	/>	<point	x="1244"	y="1071"	/>	<point	x="1243"	y="1070"	/>	<point	x="1225"	y="1073"	/>	<point	x="1225"	y="1072"	/>	<point	x="1243"	y="1069"	/>	<point	x="1242"	y="1068"	/>	<point	x="1225"	y="1071"	/>	<point	x="1225"	y="1070"	/>	<point	x="1225"	y="1069"	/>	<point	x="1225"	y="1068"	/>	<point	x="1241"	y="1067"	/>	<point	x="1240"	y="1066"	/>	<point	x="1239"	y="1065"	/>	<point	x="1226"	y="1066"	/>	<point	x="1225"	y="1067"	/>	<point	x="1238"	y="1064"	/>	<point	x="1237"	y="1063"	/>	<point	x="1226"	y="1065"	/>	<point	x="1226"	y="1064"	/>	<point	x="1227"	y="1063"	/>	<point	x="1236"	y="1062"	/>	<point	x="1235"	y="1061"	/>	<point	x="1234"	y="1061"	/>	<point	x="1228"	y="1062"	/>	<point	x="1229"	y="1061"	/>	<point	x="1230"	y="1061"	/>	<point	x="1231"	y="1061"	/>
</particle>
	<particle	cx="141"	cy="1091"	value="1.0"	area="642.0"	primeter="106.84671708797583"	width="41.593268686170845"	height="18.35755975068582"	orientation="0.49659987463292166"	isdummy="false"	MinorAxisAnchorPoint1_x="1080"	MinorAxisAnchorPoint1_y="142"	MinorAxisAnchorPoint2_x="1096"	MinorAxisAnchorPoint2_y="151"	MajorAxisAnchorPoint1_x="1101"	MajorAxisAnchorPoint1_y="123"	MajorAxisAnchorPoint2_x="1082"	MajorAxisAnchorPoint2_y="160"	compactness="0.7214534119194667"	circularity="0.7066795542939693"	ellipticity="0.9809137119363716"	isfixed="false">

	<point	x="148"	y="1078"	/>	<point	x="148"	y="1078"	/>	<point	x="159"	y="1090"	/>	<point	x="158"	y="1091"	/>	<point	x="157"	y="1092"	/>	<point	x="156"	y="1093"	/>	<point	x="155"	y="1093"	/>	<point	x="154"	y="1094"	/>	<point	x="153"	y="1094"	/>	<point	x="152"	y="1095"	/>	<point	x="151"	y="1096"	/>	<point	x="150"	y="1096"	/>	<point	x="149"	y="1097"	/>	<point	x="148"	y="1097"	/>	<point	x="147"	y="1098"	/>	<point	x="146"	y="1098"	/>	<point	x="145"	y="1099"	/>	<point	x="144"	y="1099"	/>	<point	x="143"	y="1100"	/>	<point	x="142"	y="1100"	/>	<point	x="141"	y="1100"	/>	<point	x="140"	y="1101"	/>	<point	x="139"	y="1101"	/>	<point	x="138"	y="1102"	/>	<point	x="137"	y="1102"	/>	<point	x="136"	y="1103"	/>	<point	x="135"	y="1103"	/>	<point	x="134"	y="1103"	/>	<point	x="133"	y="1104"	/>	<point	x="132"	y="1104"	/>	<point	x="131"	y="1104"	/>	<point	x="130"	y="1105"	/>	<point	x="129"	y="1105"	/>	<point	x="128"	y="1104"	/>	<point	x="127"	y="1104"	/>	<point	x="126"	y="1104"	/>	<point	x="125"	y="1103"	/>	<point	x="124"	y="1102"	/>	<point	x="123"	y="1101"	/>	<point	x="123"	y="1100"	/>	<point	x="123"	y="1099"	/>	<point	x="122"	y="1098"	/>	<point	x="123"	y="1097"	/>	<point	x="160"	y="1089"	/>	<point	x="160"	y="1088"	/>	<point	x="160"	y="1087"	/>	<point	x="161"	y="1086"	/>	<point	x="161"	y="1085"	/>	<point	x="123"	y="1096"	/>	<point	x="124"	y="1094"	/>	<point	x="123"	y="1095"	/>	<point	x="125"	y="1093"	/>	<point	x="160"	y="1084"	/>	<point	x="160"	y="1083"	/>	<point	x="160"	y="1082"	/>	<point	x="126"	y="1092"	/>	<point	x="127"	y="1091"	/>	<point	x="159"	y="1081"	/>	<point	x="158"	y="1080"	/>	<point	x="129"	y="1090"	/>	<point	x="128"	y="1090"	/>	<point	x="130"	y="1089"	/>	<point	x="132"	y="1088"	/>	<point	x="131"	y="1088"	/>	<point	x="133"	y="1087"	/>	<point	x="134"	y="1086"	/>	<point	x="157"	y="1079"	/>	<point	x="156"	y="1079"	/>	<point	x="155"	y="1079"	/>	<point	x="152"	y="1078"	/>	<point	x="153"	y="1078"	/>	<point	x="154"	y="1078"	/>	<point	x="151"	y="1078"	/>	<point	x="150"	y="1078"	/>	<point	x="149"	y="1078"	/>	<point	x="137"	y="1084"	/>	<point	x="135"	y="1085"	/>	<point	x="136"	y="1084"	/>	<point	x="138"	y="1083"	/>	<point	x="139"	y="1082"	/>	<point	x="141"	y="1081"	/>	<point	x="144"	y="1080"	/>	<point	x="146"	y="1079"	/>	<point	x="147"	y="1079"	/>	<point	x="145"	y="1079"	/>	<point	x="143"	y="1080"	/>	<point	x="142"	y="1080"	/>	<point	x="140"	y="1081"	/>
</particle>
	<particle	cx="290"	cy="1098"	value="1.0"	area="632.0"	primeter="103.08935777509511"	width="39.96248240537617"	height="18.601075237738275"	orientation="0.6316442824298305"	isdummy="false"	MinorAxisAnchorPoint1_x="1090"	MinorAxisAnchorPoint1_y="285"	MinorAxisAnchorPoint2_x="1105"	MinorAxisAnchorPoint2_y="296"	MajorAxisAnchorPoint1_x="1109"	MajorAxisAnchorPoint1_y="273"	MajorAxisAnchorPoint2_x="1088"	MajorAxisAnchorPoint2_y="307"	compactness="0.7621069123694134"	circularity="0.7473073852166547"	ellipticity="0.9911958568511455"	isfixed="false">

	<point	x="296"	y="1084"	/>	<point	x="296"	y="1084"	/>	<point	x="306"	y="1095"	/>	<point	x="305"	y="1096"	/>	<point	x="305"	y="1097"	/>	<point	x="304"	y="1098"	/>	<point	x="303"	y="1099"	/>	<point	x="302"	y="1100"	/>	<point	x="301"	y="1101"	/>	<point	x="300"	y="1102"	/>	<point	x="299"	y="1102"	/>	<point	x="298"	y="1103"	/>	<point	x="297"	y="1104"	/>	<point	x="296"	y="1105"	/>	<point	x="295"	y="1105"	/>	<point	x="294"	y="1106"	/>	<point	x="293"	y="1107"	/>	<point	x="292"	y="1107"	/>	<point	x="291"	y="1108"	/>	<point	x="290"	y="1108"	/>	<point	x="289"	y="1109"	/>	<point	x="288"	y="1110"	/>	<point	x="287"	y="1110"	/>	<point	x="286"	y="1110"	/>	<point	x="285"	y="1111"	/>	<point	x="284"	y="1112"	/>	<point	x="283"	y="1112"	/>	<point	x="282"	y="1112"	/>	<point	x="281"	y="1113"	/>	<point	x="280"	y="1113"	/>	<point	x="279"	y="1113"	/>	<point	x="278"	y="1112"	/>	<point	x="277"	y="1112"	/>	<point	x="276"	y="1112"	/>	<point	x="275"	y="1111"	/>	<point	x="274"	y="1110"	/>	<point	x="273"	y="1109"	/>	<point	x="273"	y="1108"	/>	<point	x="273"	y="1107"	/>	<point	x="272"	y="1106"	/>	<point	x="273"	y="1105"	/>	<point	x="273"	y="1104"	/>	<point	x="274"	y="1102"	/>	<point	x="273"	y="1103"	/>	<point	x="275"	y="1101"	/>	<point	x="275"	y="1100"	/>	<point	x="276"	y="1099"	/>	<point	x="277"	y="1098"	/>	<point	x="278"	y="1097"	/>	<point	x="307"	y="1094"	/>	<point	x="307"	y="1093"	/>	<point	x="307"	y="1092"	/>	<point	x="308"	y="1091"	/>	<point	x="307"	y="1090"	/>	<point	x="280"	y="1095"	/>	<point	x="279"	y="1096"	/>	<point	x="281"	y="1094"	/>	<point	x="282"	y="1093"	/>	<point	x="307"	y="1089"	/>	<point	x="283"	y="1092"	/>	<point	x="284"	y="1091"	/>	<point	x="307"	y="1088"	/>	<point	x="306"	y="1087"	/>	<point	x="285"	y="1090"	/>	<point	x="286"	y="1089"	/>	<point	x="287"	y="1089"	/>	<point	x="289"	y="1088"	/>	<point	x="288"	y="1088"	/>	<point	x="290"	y="1087"	/>	<point	x="292"	y="1086"	/>	<point	x="305"	y="1086"	/>	<point	x="304"	y="1085"	/>	<point	x="303"	y="1085"	/>	<point	x="302"	y="1085"	/>	<point	x="300"	y="1084"	/>	<point	x="301"	y="1084"	/>	<point	x="299"	y="1084"	/>	<point	x="298"	y="1084"	/>	<point	x="297"	y="1084"	/>	<point	x="295"	y="1085"	/>	<point	x="294"	y="1085"	/>	<point	x="293"	y="1085"	/>	<point	x="291"	y="1086"	/>
</particle>
	<particle	cx="773"	cy="1103"	value="1.0"	area="502.0"	primeter="93.39696961966999"	width="34.88552708502482"	height="17.88854381999832"	orientation="0.5030333432056872"	isdummy="false"	MinorAxisAnchorPoint1_x="1115"	MinorAxisAnchorPoint1_y="772"	MinorAxisAnchorPoint2_x="1099"	MinorAxisAnchorPoint2_y="764"	MajorAxisAnchorPoint1_x="1111"	MajorAxisAnchorPoint1_y="758"	MajorAxisAnchorPoint2_x="1095"	MajorAxisAnchorPoint2_y="789"	compactness="0.7660508588779125"	circularity="0.7231826705416604"	ellipticity="0.9591211840228464"	isfixed="false">

	<point	x="783"	y="1091"	/>	<point	x="783"	y="1091"	/>	<point	x="784"	y="1092"	/>	<point	x="789"	y="1097"	/>	<point	x="790"	y="1098"	/>	<point	x="789"	y="1099"	/>	<point	x="789"	y="1100"	/>	<point	x="789"	y="1101"	/>	<point	x="788"	y="1102"	/>	<point	x="787"	y="1103"	/>	<point	x="786"	y="1104"	/>	<point	x="785"	y="1105"	/>	<point	x="784"	y="1106"	/>	<point	x="783"	y="1106"	/>	<point	x="782"	y="1107"	/>	<point	x="781"	y="1108"	/>	<point	x="780"	y="1109"	/>	<point	x="779"	y="1109"	/>	<point	x="778"	y="1110"	/>	<point	x="777"	y="1111"	/>	<point	x="776"	y="1112"	/>	<point	x="775"	y="1113"	/>	<point	x="774"	y="1113"	/>	<point	x="773"	y="1114"	/>	<point	x="772"	y="1115"	/>	<point	x="771"	y="1115"	/>	<point	x="770"	y="1115"	/>	<point	x="769"	y="1116"	/>	<point	x="768"	y="1115"	/>	<point	x="767"	y="1115"	/>	<point	x="766"	y="1115"	/>	<point	x="765"	y="1115"	/>	<point	x="764"	y="1115"	/>	<point	x="763"	y="1114"	/>	<point	x="762"	y="1114"	/>	<point	x="761"	y="1114"	/>	<point	x="760"	y="1113"	/>	<point	x="759"	y="1112"	/>	<point	x="758"	y="1111"	/>	<point	x="758"	y="1110"	/>	<point	x="758"	y="1109"	/>	<point	x="757"	y="1108"	/>	<point	x="758"	y="1107"	/>	<point	x="758"	y="1106"	/>	<point	x="759"	y="1104"	/>	<point	x="758"	y="1105"	/>	<point	x="760"	y="1102"	/>	<point	x="759"	y="1103"	/>	<point	x="761"	y="1101"	/>	<point	x="766"	y="1099"	/>	<point	x="765"	y="1099"	/>	<point	x="763"	y="1100"	/>	<point	x="762"	y="1100"	/>	<point	x="764"	y="1099"	/>	<point	x="767"	y="1098"	/>	<point	x="768"	y="1098"	/>	<point	x="769"	y="1098"	/>	<point	x="770"	y="1098"	/>	<point	x="789"	y="1096"	/>	<point	x="789"	y="1095"	/>	<point	x="772"	y="1097"	/>	<point	x="771"	y="1097"	/>	<point	x="773"	y="1096"	/>	<point	x="788"	y="1094"	/>	<point	x="787"	y="1093"	/>	<point	x="776"	y="1095"	/>	<point	x="775"	y="1095"	/>	<point	x="774"	y="1095"	/>	<point	x="777"	y="1094"	/>	<point	x="785"	y="1092"	/>	<point	x="786"	y="1092"	/>	<point	x="779"	y="1093"	/>	<point	x="778"	y="1093"	/>	<point	x="780"	y="1092"	/>	<point	x="781"	y="1092"	/>	<point	x="782"	y="1092"	/>
</particle>
	<particle	cx="1168"	cy="1112"	value="1.0"	area="637.0"	primeter="102.91168824543142"	width="38.8329756778952"	height="19.6468827043885"	orientation="-0.2858927726063855"	isdummy="false"	MinorAxisAnchorPoint1_x="1117"	MinorAxisAnchorPoint1_y="1178"	MinorAxisAnchorPoint2_x="1112"	MinorAxisAnchorPoint2_y="1159"	MajorAxisAnchorPoint1_x="1093"	MajorAxisAnchorPoint1_y="1172"	MajorAxisAnchorPoint2_x="1131"	MajorAxisAnchorPoint2_y="1164"	compactness="0.8096717351231889"	circularity="0.7558226297825454"	ellipticity="0.9844826673753455"	isfixed="false">

	<point	x="1172"	y="1093"	/>	<point	x="1172"	y="1093"	/>	<point	x="1173"	y="1094"	/>	<point	x="1178"	y="1099"	/>	<point	x="1179"	y="1100"	/>	<point	x="1179"	y="1101"	/>	<point	x="1179"	y="1102"	/>	<point	x="1179"	y="1103"	/>	<point	x="1179"	y="1104"	/>	<point	x="1179"	y="1105"	/>	<point	x="1179"	y="1106"	/>	<point	x="1179"	y="1107"	/>	<point	x="1179"	y="1108"	/>	<point	x="1179"	y="1109"	/>	<point	x="1179"	y="1110"	/>	<point	x="1179"	y="1111"	/>	<point	x="1179"	y="1112"	/>	<point	x="1179"	y="1113"	/>	<point	x="1178"	y="1114"	/>	<point	x="1178"	y="1115"	/>	<point	x="1178"	y="1116"	/>	<point	x="1178"	y="1117"	/>	<point	x="1178"	y="1118"	/>	<point	x="1178"	y="1119"	/>	<point	x="1177"	y="1120"	/>	<point	x="1177"	y="1121"	/>	<point	x="1177"	y="1122"	/>	<point	x="1176"	y="1123"	/>	<point	x="1176"	y="1124"	/>	<point	x="1175"	y="1125"	/>	<point	x="1174"	y="1126"	/>	<point	x="1173"	y="1127"	/>	<point	x="1172"	y="1127"	/>	<point	x="1171"	y="1127"	/>	<point	x="1170"	y="1128"	/>	<point	x="1169"	y="1129"	/>	<point	x="1168"	y="1130"	/>	<point	x="1167"	y="1130"	/>	<point	x="1166"	y="1130"	/>	<point	x="1165"	y="1131"	/>	<point	x="1164"	y="1131"	/>	<point	x="1163"	y="1130"	/>	<point	x="1162"	y="1130"	/>	<point	x="1161"	y="1130"	/>	<point	x="1160"	y="1129"	/>	<point	x="1159"	y="1128"	/>	<point	x="1158"	y="1127"	/>	<point	x="1158"	y="1126"	/>	<point	x="1158"	y="1125"	/>	<point	x="1157"	y="1124"	/>	<point	x="1158"	y="1123"	/>	<point	x="1158"	y="1122"	/>	<point	x="1158"	y="1121"	/>	<point	x="1157"	y="1120"	/>	<point	x="1158"	y="1118"	/>	<point	x="1157"	y="1119"	/>	<point	x="1158"	y="1117"	/>	<point	x="1158"	y="1116"	/>	<point	x="1159"	y="1115"	/>	<point	x="1159"	y="1114"	/>	<point	x="1159"	y="1113"	/>	<point	x="1159"	y="1112"	/>	<point	x="1160"	y="1111"	/>	<point	x="1160"	y="1110"	/>	<point	x="1161"	y="1108"	/>	<point	x="1160"	y="1109"	/>	<point	x="1161"	y="1107"	/>	<point	x="1161"	y="1106"	/>	<point	x="1162"	y="1105"	/>	<point	x="1162"	y="1104"	/>	<point	x="1163"	y="1103"	/>	<point	x="1163"	y="1102"	/>	<point	x="1164"	y="1101"	/>	<point	x="1165"	y="1100"	/>	<point	x="1178"	y="1098"	/>	<point	x="1178"	y="1097"	/>	<point	x="1177"	y="1096"	/>	<point	x="1166"	y="1098"	/>	<point	x="1165"	y="1099"	/>	<point	x="1176"	y="1095"	/>	<point	x="1175"	y="1094"	/>	<point	x="1174"	y="1094"	/>	<point	x="1167"	y="1096"	/>	<point	x="1166"	y="1097"	/>	<point	x="1168"	y="1095"	/>	<point	x="1171"	y="1094"	/>	<point	x="1170"	y="1094"	/>	<point	x="1169"	y="1094"	/>
</particle>
	<particle	cx="255"	cy="1119"	value="1.0"	area="624.0"	primeter="104.66904755831214"	width="41.10960958218893"	height="18.110770276274835"	orientation="-0.14311290014667827"	isdummy="false"	MinorAxisAnchorPoint1_x="1122"	MinorAxisAnchorPoint1_y="264"	MinorAxisAnchorPoint2_x="1120"	MinorAxisAnchorPoint2_y="246"	MajorAxisAnchorPoint1_x="1099"	MajorAxisAnchorPoint1_y="257"	MajorAxisAnchorPoint2_x="1140"	MajorAxisAnchorPoint2_y="254"	compactness="0.7364546645733022"	circularity="0.7157443181377755"	ellipticity="0.9892246477699478"	isfixed="false">

	<point	x="257"	y="1099"	/>	<point	x="257"	y="1099"	/>	<point	x="258"	y="1100"	/>	<point	x="264"	y="1106"	/>	<point	x="264"	y="1107"	/>	<point	x="265"	y="1108"	/>	<point	x="265"	y="1109"	/>	<point	x="265"	y="1110"	/>	<point	x="265"	y="1111"	/>	<point	x="264"	y="1112"	/>	<point	x="264"	y="1113"	/>	<point	x="264"	y="1114"	/>	<point	x="264"	y="1115"	/>	<point	x="264"	y="1116"	/>	<point	x="264"	y="1117"	/>	<point	x="264"	y="1118"	/>	<point	x="264"	y="1119"	/>	<point	x="264"	y="1120"	/>	<point	x="264"	y="1121"	/>	<point	x="264"	y="1122"	/>	<point	x="264"	y="1123"	/>	<point	x="263"	y="1124"	/>	<point	x="263"	y="1125"	/>	<point	x="263"	y="1126"	/>	<point	x="263"	y="1127"	/>	<point	x="263"	y="1128"	/>	<point	x="262"	y="1129"	/>	<point	x="262"	y="1130"	/>	<point	x="262"	y="1131"	/>	<point	x="261"	y="1132"	/>	<point	x="261"	y="1133"	/>	<point	x="261"	y="1134"	/>	<point	x="260"	y="1135"	/>	<point	x="260"	y="1136"	/>	<point	x="259"	y="1137"	/>	<point	x="258"	y="1138"	/>	<point	x="257"	y="1139"	/>	<point	x="256"	y="1139"	/>	<point	x="255"	y="1139"	/>	<point	x="254"	y="1140"	/>	<point	x="253"	y="1139"	/>	<point	x="252"	y="1139"	/>	<point	x="251"	y="1139"	/>	<point	x="250"	y="1138"	/>	<point	x="249"	y="1137"	/>	<point	x="248"	y="1136"	/>	<point	x="247"	y="1135"	/>	<point	x="247"	y="1134"	/>	<point	x="247"	y="1133"	/>	<point	x="246"	y="1132"	/>	<point	x="246"	y="1131"	/>	<point	x="246"	y="1130"	/>	<point	x="246"	y="1129"	/>	<point	x="245"	y="1128"	/>	<point	x="245"	y="1127"	/>	<point	x="246"	y="1126"	/>	<point	x="246"	y="1125"	/>	<point	x="246"	y="1124"	/>	<point	x="246"	y="1123"	/>	<point	x="246"	y="1122"	/>	<point	x="246"	y="1121"	/>	<point	x="247"	y="1119"	/>	<point	x="246"	y="1120"	/>	<point	x="247"	y="1118"	/>	<point	x="247"	y="1117"	/>	<point	x="248"	y="1116"	/>	<point	x="248"	y="1115"	/>	<point	x="248"	y="1114"	/>	<point	x="248"	y="1113"	/>	<point	x="249"	y="1112"	/>	<point	x="249"	y="1111"	/>	<point	x="249"	y="1110"	/>	<point	x="249"	y="1109"	/>	<point	x="250"	y="1108"	/>	<point	x="250"	y="1107"	/>	<point	x="264"	y="1105"	/>	<point	x="263"	y="1104"	/>	<point	x="251"	y="1105"	/>	<point	x="250"	y="1106"	/>	<point	x="263"	y="1103"	/>	<point	x="262"	y="1102"	/>	<point	x="251"	y="1104"	/>	<point	x="251"	y="1103"	/>	<point	x="252"	y="1102"	/>	<point	x="261"	y="1101"	/>	<point	x="260"	y="1100"	/>	<point	x="259"	y="1100"	/>	<point	x="253"	y="1101"	/>	<point	x="254"	y="1100"	/>	<point	x="255"	y="1100"	/>	<point	x="256"	y="1100"	/>
</particle>
	<particle	cx="731"	cy="1150"	value="1.0"	area="697.0"	primeter="109.33199846221439"	width="41.88078318274385"	height="18.867962264113206"	orientation="-0.6545941673946328"	isdummy="false"	MinorAxisAnchorPoint1_x="1152"	MinorAxisAnchorPoint1_y="742"	MinorAxisAnchorPoint2_x="1142"	MinorAxisAnchorPoint2_y="726"	MajorAxisAnchorPoint1_x="1169"	MajorAxisAnchorPoint1_y="721"	MajorAxisAnchorPoint2_x="1134"	MajorAxisAnchorPoint2_y="744"	compactness="0.7559291681644047"	circularity="0.7327369104263126"	ellipticity="0.9803046121299196"	isfixed="false">

	<point	x="740"	y="1133"	/>	<point	x="740"	y="1133"	/>	<point	x="748"	y="1141"	/>	<point	x="747"	y="1142"	/>	<point	x="747"	y="1143"	/>	<point	x="747"	y="1144"	/>	<point	x="746"	y="1145"	/>	<point	x="746"	y="1146"	/>	<point	x="745"	y="1147"	/>	<point	x="744"	y="1148"	/>	<point	x="744"	y="1149"	/>	<point	x="743"	y="1150"	/>	<point	x="742"	y="1151"	/>	<point	x="742"	y="1152"	/>	<point	x="741"	y="1153"	/>	<point	x="740"	y="1154"	/>	<point	x="740"	y="1155"	/>	<point	x="739"	y="1156"	/>	<point	x="738"	y="1157"	/>	<point	x="737"	y="1158"	/>	<point	x="736"	y="1159"	/>	<point	x="736"	y="1160"	/>	<point	x="735"	y="1161"	/>	<point	x="734"	y="1162"	/>	<point	x="733"	y="1163"	/>	<point	x="732"	y="1164"	/>	<point	x="732"	y="1165"	/>	<point	x="731"	y="1166"	/>	<point	x="730"	y="1167"	/>	<point	x="729"	y="1168"	/>	<point	x="728"	y="1169"	/>	<point	x="727"	y="1169"	/>	<point	x="726"	y="1169"	/>	<point	x="725"	y="1170"	/>	<point	x="724"	y="1170"	/>	<point	x="723"	y="1169"	/>	<point	x="722"	y="1169"	/>	<point	x="721"	y="1169"	/>	<point	x="720"	y="1168"	/>	<point	x="719"	y="1167"	/>	<point	x="718"	y="1166"	/>	<point	x="718"	y="1165"	/>	<point	x="718"	y="1164"	/>	<point	x="717"	y="1163"	/>	<point	x="717"	y="1162"	/>	<point	x="717"	y="1161"	/>	<point	x="716"	y="1160"	/>	<point	x="716"	y="1159"	/>	<point	x="717"	y="1158"	/>	<point	x="717"	y="1157"	/>	<point	x="718"	y="1155"	/>	<point	x="717"	y="1156"	/>	<point	x="718"	y="1154"	/>	<point	x="718"	y="1153"	/>	<point	x="719"	y="1152"	/>	<point	x="719"	y="1151"	/>	<point	x="720"	y="1150"	/>	<point	x="721"	y="1149"	/>	<point	x="722"	y="1147"	/>	<point	x="721"	y="1148"	/>	<point	x="723"	y="1146"	/>	<point	x="724"	y="1145"	/>	<point	x="725"	y="1144"	/>	<point	x="725"	y="1143"	/>	<point	x="726"	y="1142"	/>	<point	x="727"	y="1141"	/>	<point	x="728"	y="1140"	/>	<point	x="729"	y="1140"	/>	<point	x="747"	y="1139"	/>	<point	x="748"	y="1140"	/>	<point	x="747"	y="1138"	/>	<point	x="730"	y="1139"	/>	<point	x="731"	y="1138"	/>	<point	x="747"	y="1137"	/>	<point	x="746"	y="1136"	/>	<point	x="732"	y="1137"	/>	<point	x="733"	y="1136"	/>	<point	x="734"	y="1136"	/>	<point	x="745"	y="1135"	/>	<point	x="744"	y="1134"	/>	<point	x="743"	y="1134"	/>	<point	x="742"	y="1134"	/>	<point	x="736"	y="1135"	/>	<point	x="735"	y="1135"	/>	<point	x="737"	y="1134"	/>	<point	x="738"	y="1134"	/>	<point	x="739"	y="1134"	/>	<point	x="741"	y="1133"	/>
</particle>
	<particle	cx="212"	cy="1162"	value="1.0"	area="647.0"	primeter="103.01219330881976"	width="41.0"	height="18.027756377319946"	orientation="1.248019755407808E-4"	isdummy="false"	MinorAxisAnchorPoint1_x="1154"	MinorAxisAnchorPoint1_y="222"	MinorAxisAnchorPoint2_x="1153"	MinorAxisAnchorPoint2_y="204"	MajorAxisAnchorPoint1_x="1142"	MajorAxisAnchorPoint1_y="213"	MajorAxisAnchorPoint2_x="1183"	MajorAxisAnchorPoint2_y="213"	compactness="0.7721476743041763"	circularity="0.7661907002744862"	ellipticity="0.9981030319213909"	isfixed="false">

	<point	x="213"	y="1142"	/>	<point	x="213"	y="1142"	/>	<point	x="214"	y="1143"	/>	<point	x="220"	y="1149"	/>	<point	x="221"	y="1150"	/>	<point	x="221"	y="1151"	/>	<point	x="221"	y="1152"	/>	<point	x="221"	y="1153"	/>	<point	x="222"	y="1154"	/>	<point	x="222"	y="1155"	/>	<point	x="222"	y="1156"	/>	<point	x="222"	y="1157"	/>	<point	x="222"	y="1158"	/>	<point	x="222"	y="1159"	/>	<point	x="222"	y="1160"	/>	<point	x="222"	y="1161"	/>	<point	x="222"	y="1162"	/>	<point	x="222"	y="1163"	/>	<point	x="222"	y="1164"	/>	<point	x="222"	y="1165"	/>	<point	x="222"	y="1166"	/>	<point	x="222"	y="1167"	/>	<point	x="222"	y="1168"	/>	<point	x="222"	y="1169"	/>	<point	x="222"	y="1170"	/>	<point	x="221"	y="1171"	/>	<point	x="221"	y="1172"	/>	<point	x="221"	y="1173"	/>	<point	x="220"	y="1174"	/>	<point	x="220"	y="1175"	/>	<point	x="220"	y="1176"	/>	<point	x="219"	y="1177"	/>	<point	x="219"	y="1178"	/>	<point	x="219"	y="1179"	/>	<point	x="218"	y="1180"	/>	<point	x="217"	y="1181"	/>	<point	x="216"	y="1182"	/>	<point	x="215"	y="1182"	/>	<point	x="214"	y="1182"	/>	<point	x="213"	y="1183"	/>	<point	x="212"	y="1182"	/>	<point	x="211"	y="1182"	/>	<point	x="210"	y="1182"	/>	<point	x="209"	y="1181"	/>	<point	x="208"	y="1180"	/>	<point	x="207"	y="1179"	/>	<point	x="207"	y="1178"	/>	<point	x="206"	y="1177"	/>	<point	x="206"	y="1176"	/>	<point	x="206"	y="1175"	/>	<point	x="205"	y="1174"	/>	<point	x="205"	y="1173"	/>	<point	x="205"	y="1172"	/>	<point	x="204"	y="1171"	/>	<point	x="204"	y="1170"	/>	<point	x="204"	y="1169"	/>	<point	x="204"	y="1168"	/>	<point	x="204"	y="1167"	/>	<point	x="204"	y="1166"	/>	<point	x="204"	y="1165"	/>	<point	x="204"	y="1164"	/>	<point	x="204"	y="1163"	/>	<point	x="204"	y="1162"	/>	<point	x="204"	y="1161"	/>	<point	x="204"	y="1160"	/>	<point	x="204"	y="1159"	/>	<point	x="204"	y="1158"	/>	<point	x="204"	y="1157"	/>	<point	x="204"	y="1156"	/>	<point	x="204"	y="1155"	/>	<point	x="204"	y="1154"	/>	<point	x="204"	y="1153"	/>	<point	x="204"	y="1152"	/>	<point	x="205"	y="1151"	/>	<point	x="205"	y="1150"	/>	<point	x="220"	y="1148"	/>	<point	x="220"	y="1147"	/>	<point	x="206"	y="1148"	/>	<point	x="205"	y="1149"	/>	<point	x="219"	y="1146"	/>	<point	x="218"	y="1145"	/>	<point	x="207"	y="1146"	/>	<point	x="206"	y="1147"	/>	<point	x="208"	y="1145"	/>	<point	x="217"	y="1144"	/>	<point	x="216"	y="1143"	/>	<point	x="215"	y="1143"	/>	<point	x="209"	y="1144"	/>	<point	x="210"	y="1143"	/>	<point	x="211"	y="1143"	/>	<point	x="212"	y="1143"	/>
</particle>
	<particle	cx="139"	cy="1167"	value="1.0"	area="380.0"	primeter="76.80508652763321"	width="28.284271247461902"	height="16.0312195418814"	orientation="0.29099408434344043"	isdummy="false"	MinorAxisAnchorPoint1_x="1176"	MinorAxisAnchorPoint1_y="138"	MinorAxisAnchorPoint2_x="1160"	MinorAxisAnchorPoint2_y="137"	MajorAxisAnchorPoint1_x="1166"	MajorAxisAnchorPoint1_y="153"	MajorAxisAnchorPoint2_x="1170"	MajorAxisAnchorPoint2_y="125"	compactness="0.8591332905074409"	circularity="0.8094937409508753"	ellipticity="0.9928885103066596"	isfixed="false">

	<point	x="141"	y="1159"	/>	<point	x="141"	y="1159"	/>	<point	x="151"	y="1170"	/>	<point	x="150"	y="1171"	/>	<point	x="149"	y="1172"	/>	<point	x="148"	y="1173"	/>	<point	x="147"	y="1173"	/>	<point	x="146"	y="1173"	/>	<point	x="145"	y="1174"	/>	<point	x="144"	y="1174"	/>	<point	x="143"	y="1174"	/>	<point	x="142"	y="1174"	/>	<point	x="141"	y="1175"	/>	<point	x="140"	y="1175"	/>	<point	x="139"	y="1175"	/>	<point	x="138"	y="1176"	/>	<point	x="137"	y="1176"	/>	<point	x="136"	y="1176"	/>	<point	x="135"	y="1176"	/>	<point	x="134"	y="1176"	/>	<point	x="133"	y="1177"	/>	<point	x="132"	y="1177"	/>	<point	x="131"	y="1176"	/>	<point	x="130"	y="1176"	/>	<point	x="129"	y="1176"	/>	<point	x="128"	y="1175"	/>	<point	x="127"	y="1174"	/>	<point	x="126"	y="1173"	/>	<point	x="126"	y="1172"	/>	<point	x="152"	y="1169"	/>	<point	x="152"	y="1168"	/>	<point	x="152"	y="1167"	/>	<point	x="153"	y="1166"	/>	<point	x="152"	y="1165"	/>	<point	x="126"	y="1171"	/>	<point	x="125"	y="1170"	/>	<point	x="126"	y="1169"	/>	<point	x="152"	y="1164"	/>	<point	x="126"	y="1168"	/>	<point	x="127"	y="1166"	/>	<point	x="126"	y="1167"	/>	<point	x="128"	y="1165"	/>	<point	x="152"	y="1163"	/>	<point	x="151"	y="1162"	/>	<point	x="150"	y="1161"	/>	<point	x="149"	y="1160"	/>	<point	x="148"	y="1160"	/>	<point	x="147"	y="1160"	/>	<point	x="130"	y="1164"	/>	<point	x="129"	y="1164"	/>	<point	x="131"	y="1163"	/>	<point	x="133"	y="1162"	/>	<point	x="132"	y="1162"	/>	<point	x="134"	y="1161"	/>	<point	x="135"	y="1161"	/>	<point	x="136"	y="1161"	/>	<point	x="139"	y="1160"	/>	<point	x="140"	y="1160"	/>	<point	x="142"	y="1159"	/>	<point	x="146"	y="1159"	/>	<point	x="145"	y="1159"	/>	<point	x="144"	y="1159"	/>	<point	x="143"	y="1159"	/>	<point	x="138"	y="1160"	/>	<point	x="137"	y="1160"	/>
</particle>
	<particle	cx="698"	cy="1195"	value="1.0"	area="543.0"	primeter="94.84671708797583"	width="35.805027579936315"	height="18.027756377319946"	orientation="0.7428045927755262"	isdummy="false"	MinorAxisAnchorPoint1_x="1203"	MinorAxisAnchorPoint1_y="704"	MinorAxisAnchorPoint2_x="1188"	MinorAxisAnchorPoint2_y="694"	MajorAxisAnchorPoint1_x="1206"	MajorAxisAnchorPoint1_y="684"	MajorAxisAnchorPoint2_x="1185"	MajorAxisAnchorPoint2_y="713"	compactness="0.7851954573663705"	circularity="0.7585165952285259"	ellipticity="0.9903695977130774"	isfixed="false">

	<point	x="706"	y="1181"	/>	<point	x="706"	y="1181"	/>	<point	x="713"	y="1189"	/>	<point	x="713"	y="1190"	/>	<point	x="713"	y="1191"	/>	<point	x="712"	y="1192"	/>	<point	x="712"	y="1193"	/>	<point	x="711"	y="1194"	/>	<point	x="711"	y="1195"	/>	<point	x="710"	y="1196"	/>	<point	x="709"	y="1197"	/>	<point	x="709"	y="1198"	/>	<point	x="708"	y="1199"	/>	<point	x="707"	y="1200"	/>	<point	x="706"	y="1201"	/>	<point	x="705"	y="1202"	/>	<point	x="704"	y="1203"	/>	<point	x="703"	y="1204"	/>	<point	x="702"	y="1204"	/>	<point	x="701"	y="1205"	/>	<point	x="700"	y="1206"	/>	<point	x="699"	y="1206"	/>	<point	x="698"	y="1207"	/>	<point	x="697"	y="1208"	/>	<point	x="696"	y="1209"	/>	<point	x="695"	y="1209"	/>	<point	x="694"	y="1209"	/>	<point	x="693"	y="1210"	/>	<point	x="692"	y="1210"	/>	<point	x="691"	y="1210"	/>	<point	x="690"	y="1210"	/>	<point	x="689"	y="1209"	/>	<point	x="688"	y="1209"	/>	<point	x="687"	y="1209"	/>	<point	x="686"	y="1208"	/>	<point	x="685"	y="1207"	/>	<point	x="684"	y="1206"	/>	<point	x="684"	y="1205"	/>	<point	x="684"	y="1204"	/>	<point	x="683"	y="1203"	/>	<point	x="684"	y="1202"	/>	<point	x="684"	y="1201"	/>	<point	x="685"	y="1199"	/>	<point	x="684"	y="1200"	/>	<point	x="686"	y="1197"	/>	<point	x="685"	y="1198"	/>	<point	x="687"	y="1196"	/>	<point	x="688"	y="1195"	/>	<point	x="689"	y="1194"	/>	<point	x="691"	y="1192"	/>	<point	x="690"	y="1193"	/>	<point	x="692"	y="1190"	/>	<point	x="691"	y="1191"	/>	<point	x="693"	y="1189"	/>	<point	x="694"	y="1188"	/>	<point	x="695"	y="1188"	/>	<point	x="713"	y="1187"	/>	<point	x="714"	y="1188"	/>	<point	x="713"	y="1186"	/>	<point	x="713"	y="1185"	/>	<point	x="699"	y="1186"	/>	<point	x="697"	y="1187"	/>	<point	x="696"	y="1187"	/>	<point	x="698"	y="1186"	/>	<point	x="700"	y="1185"	/>	<point	x="712"	y="1184"	/>	<point	x="711"	y="1183"	/>	<point	x="701"	y="1184"	/>	<point	x="702"	y="1183"	/>	<point	x="708"	y="1182"	/>	<point	x="709"	y="1182"	/>	<point	x="710"	y="1182"	/>	<point	x="707"	y="1181"	/>	<point	x="705"	y="1182"	/>	<point	x="704"	y="1182"	/>	<point	x="703"	y="1182"	/>
</particle>
	<particle	cx="216"	cy="1232"	value="1.0"	area="624.0"	primeter="103.84062043356595"	width="41.048751503547585"	height="18.0"	orientation="0.08780553622086379"	isdummy="false"	MinorAxisAnchorPoint1_x="1237"	MinorAxisAnchorPoint1_y="226"	MinorAxisAnchorPoint2_x="1237"	MinorAxisAnchorPoint2_y="208"	MajorAxisAnchorPoint1_x="1212"	MajorAxisAnchorPoint1_y="215"	MajorAxisAnchorPoint2_x="1253"	MajorAxisAnchorPoint2_y="217"	compactness="0.742559035078246"	circularity="0.7272101050833809"	ellipticity="0.9917594909482864"	isfixed="false">

	<point	x="215"	y="1212"	/>	<point	x="215"	y="1212"	/>	<point	x="216"	y="1213"	/>	<point	x="222"	y="1219"	/>	<point	x="223"	y="1220"	/>	<point	x="223"	y="1221"	/>	<point	x="223"	y="1222"	/>	<point	x="224"	y="1223"	/>	<point	x="224"	y="1224"	/>	<point	x="224"	y="1225"	/>	<point	x="224"	y="1226"	/>	<point	x="224"	y="1227"	/>	<point	x="224"	y="1228"	/>	<point	x="224"	y="1229"	/>	<point	x="225"	y="1230"	/>	<point	x="225"	y="1231"	/>	<point	x="225"	y="1232"	/>	<point	x="225"	y="1233"	/>	<point	x="225"	y="1234"	/>	<point	x="225"	y="1235"	/>	<point	x="225"	y="1236"	/>	<point	x="226"	y="1237"	/>	<point	x="226"	y="1238"	/>	<point	x="226"	y="1239"	/>	<point	x="226"	y="1240"	/>	<point	x="226"	y="1241"	/>	<point	x="225"	y="1242"	/>	<point	x="225"	y="1243"	/>	<point	x="225"	y="1244"	/>	<point	x="224"	y="1245"	/>	<point	x="224"	y="1246"	/>	<point	x="224"	y="1247"	/>	<point	x="223"	y="1248"	/>	<point	x="223"	y="1249"	/>	<point	x="222"	y="1250"	/>	<point	x="221"	y="1251"	/>	<point	x="220"	y="1252"	/>	<point	x="219"	y="1252"	/>	<point	x="218"	y="1252"	/>	<point	x="217"	y="1253"	/>	<point	x="216"	y="1252"	/>	<point	x="215"	y="1252"	/>	<point	x="214"	y="1252"	/>	<point	x="213"	y="1251"	/>	<point	x="212"	y="1250"	/>	<point	x="211"	y="1249"	/>	<point	x="211"	y="1248"	/>	<point	x="210"	y="1247"	/>	<point	x="210"	y="1246"	/>	<point	x="210"	y="1245"	/>	<point	x="209"	y="1244"	/>	<point	x="209"	y="1243"	/>	<point	x="209"	y="1242"	/>	<point	x="209"	y="1241"	/>	<point	x="209"	y="1240"	/>	<point	x="209"	y="1239"	/>	<point	x="209"	y="1238"	/>	<point	x="208"	y="1237"	/>	<point	x="208"	y="1236"	/>	<point	x="208"	y="1235"	/>	<point	x="208"	y="1234"	/>	<point	x="208"	y="1233"	/>	<point	x="208"	y="1232"	/>	<point	x="208"	y="1231"	/>	<point	x="208"	y="1230"	/>	<point	x="208"	y="1229"	/>	<point	x="207"	y="1228"	/>	<point	x="207"	y="1227"	/>	<point	x="207"	y="1226"	/>	<point	x="207"	y="1225"	/>	<point	x="207"	y="1224"	/>	<point	x="208"	y="1222"	/>	<point	x="207"	y="1223"	/>	<point	x="208"	y="1221"	/>	<point	x="208"	y="1220"	/>	<point	x="222"	y="1218"	/>	<point	x="221"	y="1217"	/>	<point	x="209"	y="1218"	/>	<point	x="208"	y="1219"	/>	<point	x="221"	y="1216"	/>	<point	x="220"	y="1215"	/>	<point	x="209"	y="1217"	/>	<point	x="209"	y="1216"	/>	<point	x="210"	y="1215"	/>	<point	x="219"	y="1214"	/>	<point	x="218"	y="1213"	/>	<point	x="217"	y="1213"	/>	<point	x="211"	y="1214"	/>	<point	x="212"	y="1213"	/>	<point	x="213"	y="1213"	/>	<point	x="214"	y="1213"	/>
</particle>
	<particle	cx="668"	cy="1232"	value="1.0"	area="533.0"	primeter="95.88225099390857"	width="36.89173349139343"	height="17.0"	orientation="-0.646816424263042"	isdummy="false"	MinorAxisAnchorPoint1_x="1232"	MinorAxisAnchorPoint1_y="658"	MinorAxisAnchorPoint2_x="1240"	MinorAxisAnchorPoint2_y="673"	MajorAxisAnchorPoint1_x="1248"	MajorAxisAnchorPoint1_y="658"	MajorAxisAnchorPoint2_x="1217"	MajorAxisAnchorPoint2_y="678"	compactness="0.7432381415956713"	circularity="0.7285521271336263"	ellipticity="0.9882517811118255"	isfixed="false">

	<point	x="675"	y="1216"	/>	<point	x="675"	y="1216"	/>	<point	x="676"	y="1217"	/>	<point	x="681"	y="1222"	/>	<point	x="682"	y="1223"	/>	<point	x="681"	y="1224"	/>	<point	x="681"	y="1225"	/>	<point	x="681"	y="1226"	/>	<point	x="680"	y="1227"	/>	<point	x="680"	y="1228"	/>	<point	x="679"	y="1229"	/>	<point	x="678"	y="1230"	/>	<point	x="678"	y="1231"	/>	<point	x="678"	y="1232"	/>	<point	x="677"	y="1233"	/>	<point	x="677"	y="1234"	/>	<point	x="676"	y="1235"	/>	<point	x="676"	y="1236"	/>	<point	x="675"	y="1237"	/>	<point	x="674"	y="1238"	/>	<point	x="673"	y="1239"	/>	<point	x="673"	y="1240"	/>	<point	x="672"	y="1241"	/>	<point	x="671"	y="1242"	/>	<point	x="670"	y="1243"	/>	<point	x="669"	y="1244"	/>	<point	x="668"	y="1245"	/>	<point	x="667"	y="1246"	/>	<point	x="666"	y="1246"	/>	<point	x="665"	y="1247"	/>	<point	x="664"	y="1248"	/>	<point	x="663"	y="1248"	/>	<point	x="662"	y="1248"	/>	<point	x="661"	y="1249"	/>	<point	x="660"	y="1248"	/>	<point	x="659"	y="1248"	/>	<point	x="658"	y="1248"	/>	<point	x="657"	y="1247"	/>	<point	x="656"	y="1246"	/>	<point	x="655"	y="1245"	/>	<point	x="655"	y="1244"	/>	<point	x="655"	y="1243"	/>	<point	x="654"	y="1242"	/>	<point	x="654"	y="1241"	/>	<point	x="654"	y="1240"	/>	<point	x="655"	y="1239"	/>	<point	x="655"	y="1238"	/>	<point	x="656"	y="1236"	/>	<point	x="655"	y="1237"	/>	<point	x="657"	y="1234"	/>	<point	x="656"	y="1235"	/>	<point	x="658"	y="1233"	/>	<point	x="658"	y="1232"	/>	<point	x="659"	y="1231"	/>	<point	x="660"	y="1230"	/>	<point	x="661"	y="1229"	/>	<point	x="662"	y="1228"	/>	<point	x="663"	y="1226"	/>	<point	x="662"	y="1227"	/>	<point	x="664"	y="1225"	/>	<point	x="665"	y="1224"	/>	<point	x="666"	y="1223"	/>	<point	x="667"	y="1222"	/>	<point	x="668"	y="1221"	/>	<point	x="681"	y="1221"	/>	<point	x="681"	y="1220"	/>	<point	x="680"	y="1219"	/>	<point	x="669"	y="1220"	/>	<point	x="670"	y="1219"	/>	<point	x="679"	y="1218"	/>	<point	x="678"	y="1217"	/>	<point	x="677"	y="1217"	/>	<point	x="671"	y="1218"	/>	<point	x="672"	y="1217"	/>	<point	x="673"	y="1217"	/>	<point	x="674"	y="1217"	/>
</particle>
	<particle	cx="1160"	cy="1253"	value="1.0"	area="586.0"	primeter="98.08326112068524"	width="37.656340767525464"	height="18.681541692269406"	orientation="-0.2920824106470705"	isdummy="false"	MinorAxisAnchorPoint1_x="1256"	MinorAxisAnchorPoint1_y="1170"	MinorAxisAnchorPoint2_x="1251"	MinorAxisAnchorPoint2_y="1152"	MajorAxisAnchorPoint1_x="1235"	MajorAxisAnchorPoint1_y="1164"	MajorAxisAnchorPoint2_x="1272"	MajorAxisAnchorPoint2_y="1157"	compactness="0.7908969074025252"	circularity="0.7654515132056288"	ellipticity="0.9937435626545749"	isfixed="false">

	<point	x="1164"	y="1235"	/>	<point	x="1164"	y="1235"	/>	<point	x="1165"	y="1236"	/>	<point	x="1170"	y="1241"	/>	<point	x="1171"	y="1242"	/>	<point	x="1171"	y="1243"	/>	<point	x="1171"	y="1244"	/>	<point	x="1171"	y="1245"	/>	<point	x="1171"	y="1246"	/>	<point	x="1171"	y="1247"	/>	<point	x="1171"	y="1248"	/>	<point	x="1171"	y="1249"	/>	<point	x="1171"	y="1250"	/>	<point	x="1171"	y="1251"	/>	<point	x="1170"	y="1252"	/>	<point	x="1170"	y="1253"	/>	<point	x="1170"	y="1254"	/>	<point	x="1170"	y="1255"	/>	<point	x="1170"	y="1256"	/>	<point	x="1169"	y="1257"	/>	<point	x="1169"	y="1258"	/>	<point	x="1169"	y="1259"	/>	<point	x="1168"	y="1260"	/>	<point	x="1168"	y="1261"	/>	<point	x="1168"	y="1262"	/>	<point	x="1167"	y="1263"	/>	<point	x="1167"	y="1264"	/>	<point	x="1166"	y="1265"	/>	<point	x="1166"	y="1266"	/>	<point	x="1165"	y="1267"	/>	<point	x="1164"	y="1268"	/>	<point	x="1163"	y="1269"	/>	<point	x="1162"	y="1270"	/>	<point	x="1161"	y="1271"	/>	<point	x="1160"	y="1271"	/>	<point	x="1159"	y="1271"	/>	<point	x="1158"	y="1272"	/>	<point	x="1157"	y="1272"	/>	<point	x="1156"	y="1271"	/>	<point	x="1155"	y="1271"	/>	<point	x="1154"	y="1271"	/>	<point	x="1153"	y="1270"	/>	<point	x="1152"	y="1269"	/>	<point	x="1151"	y="1268"	/>	<point	x="1151"	y="1267"	/>	<point	x="1151"	y="1266"	/>	<point	x="1150"	y="1265"	/>	<point	x="1150"	y="1264"	/>	<point	x="1150"	y="1263"	/>	<point	x="1150"	y="1262"	/>	<point	x="1150"	y="1261"	/>	<point	x="1151"	y="1259"	/>	<point	x="1150"	y="1260"	/>	<point	x="1151"	y="1258"	/>	<point	x="1151"	y="1257"	/>	<point	x="1151"	y="1256"	/>	<point	x="1151"	y="1255"	/>	<point	x="1152"	y="1253"	/>	<point	x="1151"	y="1254"	/>	<point	x="1152"	y="1252"	/>	<point	x="1152"	y="1251"	/>	<point	x="1153"	y="1250"	/>	<point	x="1153"	y="1249"	/>	<point	x="1154"	y="1248"	/>	<point	x="1154"	y="1247"	/>	<point	x="1155"	y="1246"	/>	<point	x="1156"	y="1245"	/>	<point	x="1156"	y="1244"	/>	<point	x="1156"	y="1243"	/>	<point	x="1157"	y="1242"	/>	<point	x="1157"	y="1241"	/>	<point	x="1170"	y="1240"	/>	<point	x="1170"	y="1239"	/>	<point	x="1169"	y="1238"	/>	<point	x="1158"	y="1239"	/>	<point	x="1157"	y="1240"	/>	<point	x="1159"	y="1238"	/>	<point	x="1168"	y="1237"	/>	<point	x="1167"	y="1236"	/>	<point	x="1166"	y="1236"	/>	<point	x="1160"	y="1237"	/>	<point	x="1161"	y="1236"	/>	<point	x="1162"	y="1236"	/>	<point	x="1163"	y="1236"	/>
</particle>
	<particle	cx="1382"	cy="1253"	value="1.0"	area="566.0"	primeter="97.01219330881976"	width="37.05401462729781"	height="18.110770276274835"	orientation="-0.03818823827792123"	isdummy="false"	MinorAxisAnchorPoint1_x="1255"	MinorAxisAnchorPoint1_y="1393"	MinorAxisAnchorPoint2_x="1253"	MinorAxisAnchorPoint2_y="1375"	MajorAxisAnchorPoint1_x="1235"	MajorAxisAnchorPoint1_y="1383"	MajorAxisAnchorPoint2_x="1272"	MajorAxisAnchorPoint2_y="1381"	compactness="0.7933146203915844"	circularity="0.75574215600507"	ellipticity="0.9719700995032825"	isfixed="false">

	<point	x="1383"	y="1235"	/>	<point	x="1383"	y="1235"	/>	<point	x="1384"	y="1236"	/>	<point	x="1389"	y="1241"	/>	<point	x="1390"	y="1242"	/>	<point	x="1390"	y="1243"	/>	<point	x="1390"	y="1244"	/>	<point	x="1390"	y="1245"	/>	<point	x="1391"	y="1246"	/>	<point	x="1391"	y="1247"	/>	<point	x="1391"	y="1248"	/>	<point	x="1391"	y="1249"	/>	<point	x="1392"	y="1250"	/>	<point	x="1392"	y="1251"	/>	<point	x="1392"	y="1252"	/>	<point	x="1392"	y="1253"	/>	<point	x="1392"	y="1254"	/>	<point	x="1393"	y="1255"	/>	<point	x="1392"	y="1256"	/>	<point	x="1392"	y="1257"	/>	<point	x="1392"	y="1258"	/>	<point	x="1392"	y="1259"	/>	<point	x="1392"	y="1260"	/>	<point	x="1392"	y="1261"	/>	<point	x="1392"	y="1262"	/>	<point	x="1392"	y="1263"	/>	<point	x="1391"	y="1264"	/>	<point	x="1391"	y="1265"	/>	<point	x="1391"	y="1266"	/>	<point	x="1390"	y="1267"	/>	<point	x="1389"	y="1268"	/>	<point	x="1388"	y="1269"	/>	<point	x="1387"	y="1269"	/>	<point	x="1386"	y="1269"	/>	<point	x="1385"	y="1270"	/>	<point	x="1384"	y="1271"	/>	<point	x="1383"	y="1271"	/>	<point	x="1382"	y="1271"	/>	<point	x="1381"	y="1272"	/>	<point	x="1380"	y="1271"	/>	<point	x="1379"	y="1271"	/>	<point	x="1378"	y="1271"	/>	<point	x="1377"	y="1270"	/>	<point	x="1376"	y="1269"	/>	<point	x="1375"	y="1268"	/>	<point	x="1375"	y="1267"	/>	<point	x="1375"	y="1266"	/>	<point	x="1374"	y="1265"	/>	<point	x="1374"	y="1264"	/>	<point	x="1374"	y="1263"	/>	<point	x="1374"	y="1262"	/>	<point	x="1374"	y="1261"	/>	<point	x="1374"	y="1260"	/>	<point	x="1374"	y="1259"	/>	<point	x="1375"	y="1257"	/>	<point	x="1374"	y="1258"	/>	<point	x="1375"	y="1256"	/>	<point	x="1375"	y="1255"	/>	<point	x="1375"	y="1254"	/>	<point	x="1375"	y="1253"	/>	<point	x="1375"	y="1252"	/>	<point	x="1375"	y="1251"	/>	<point	x="1375"	y="1250"	/>	<point	x="1375"	y="1249"	/>	<point	x="1376"	y="1248"	/>	<point	x="1376"	y="1247"	/>	<point	x="1376"	y="1246"	/>	<point	x="1376"	y="1245"	/>	<point	x="1376"	y="1244"	/>	<point	x="1376"	y="1243"	/>	<point	x="1377"	y="1241"	/>	<point	x="1376"	y="1242"	/>	<point	x="1389"	y="1240"	/>	<point	x="1389"	y="1239"	/>	<point	x="1388"	y="1238"	/>	<point	x="1377"	y="1240"	/>	<point	x="1377"	y="1239"	/>	<point	x="1378"	y="1238"	/>	<point	x="1387"	y="1237"	/>	<point	x="1386"	y="1236"	/>	<point	x="1385"	y="1236"	/>	<point	x="1379"	y="1237"	/>	<point	x="1380"	y="1236"	/>	<point	x="1381"	y="1236"	/>	<point	x="1382"	y="1236"	/>
</particle>
	<particle	cx="647"	cy="1275"	value="1.0"	area="466.0"	primeter="89.39696961966999"	width="33.61547262794322"	height="15.264337522473747"	orientation="-0.5730241452194688"	isdummy="false"	MinorAxisAnchorPoint1_x="1279"	MinorAxisAnchorPoint1_y="654"	MinorAxisAnchorPoint2_x="1271"	MinorAxisAnchorPoint2_y="641"	MajorAxisAnchorPoint1_x="1290"	MajorAxisAnchorPoint1_y="639"	MajorAxisAnchorPoint2_x="1261"	MajorAxisAnchorPoint2_y="656"	compactness="0.7568203280857665"	circularity="0.7327404823863944"	ellipticity="0.9813994940999307"	isfixed="false">

	<point	x="653"	y="1260"	/>	<point	x="653"	y="1260"	/>	<point	x="654"	y="1261"	/>	<point	x="659"	y="1266"	/>	<point	x="660"	y="1267"	/>	<point	x="660"	y="1268"	/>	<point	x="659"	y="1269"	/>	<point	x="659"	y="1270"	/>	<point	x="659"	y="1271"	/>	<point	x="658"	y="1272"	/>	<point	x="657"	y="1273"	/>	<point	x="657"	y="1274"	/>	<point	x="656"	y="1275"	/>	<point	x="656"	y="1276"	/>	<point	x="655"	y="1277"	/>	<point	x="654"	y="1278"	/>	<point	x="654"	y="1279"	/>	<point	x="653"	y="1280"	/>	<point	x="652"	y="1281"	/>	<point	x="652"	y="1282"	/>	<point	x="651"	y="1283"	/>	<point	x="651"	y="1284"	/>	<point	x="650"	y="1285"	/>	<point	x="649"	y="1286"	/>	<point	x="649"	y="1287"	/>	<point	x="648"	y="1288"	/>	<point	x="647"	y="1289"	/>	<point	x="646"	y="1290"	/>	<point	x="645"	y="1290"	/>	<point	x="644"	y="1290"	/>	<point	x="643"	y="1291"	/>	<point	x="642"	y="1291"	/>	<point	x="641"	y="1290"	/>	<point	x="640"	y="1290"	/>	<point	x="639"	y="1290"	/>	<point	x="638"	y="1289"	/>	<point	x="637"	y="1288"	/>	<point	x="636"	y="1287"	/>	<point	x="636"	y="1286"	/>	<point	x="636"	y="1285"	/>	<point	x="635"	y="1284"	/>	<point	x="636"	y="1282"	/>	<point	x="635"	y="1283"	/>	<point	x="636"	y="1281"	/>	<point	x="636"	y="1280"	/>	<point	x="637"	y="1279"	/>	<point	x="637"	y="1278"	/>	<point	x="638"	y="1277"	/>	<point	x="638"	y="1276"	/>	<point	x="639"	y="1275"	/>	<point	x="639"	y="1274"	/>	<point	x="640"	y="1273"	/>	<point	x="641"	y="1272"	/>	<point	x="642"	y="1270"	/>	<point	x="641"	y="1271"	/>	<point	x="643"	y="1269"	/>	<point	x="644"	y="1268"	/>	<point	x="645"	y="1266"	/>	<point	x="644"	y="1267"	/>	<point	x="646"	y="1265"	/>	<point	x="659"	y="1265"	/>	<point	x="659"	y="1264"	/>	<point	x="658"	y="1263"	/>	<point	x="647"	y="1264"	/>	<point	x="648"	y="1263"	/>	<point	x="657"	y="1262"	/>	<point	x="656"	y="1261"	/>	<point	x="655"	y="1261"	/>	<point	x="649"	y="1262"	/>	<point	x="650"	y="1261"	/>	<point	x="651"	y="1261"	/>	<point	x="652"	y="1261"	/>
</particle>
	<particle	cx="1382"	cy="1297"	value="1.0"	area="495.0"	primeter="89.6335136523794"	width="33.015148038438355"	height="17.0"	orientation="0.0874906305939204"	isdummy="false"	MinorAxisAnchorPoint1_x="1290"	MinorAxisAnchorPoint1_y="1390"	MinorAxisAnchorPoint2_x="1290"	MinorAxisAnchorPoint2_y="1373"	MajorAxisAnchorPoint1_x="1282"	MajorAxisAnchorPoint1_y="1382"	MajorAxisAnchorPoint2_x="1315"	MajorAxisAnchorPoint2_y="1383"	compactness="0.8364502566567846"	circularity="0.7742375323337101"	ellipticity="0.9845319025202566"	isfixed="false">

	<point	x="1382"	y="1282"	/>	<point	x="1382"	y="1282"	/>	<point	x="1390"	y="1290"	/>	<point	x="1390"	y="1291"	/>	<point	x="1390"	y="1292"	/>	<point	x="1390"	y="1293"	/>	<point	x="1390"	y="1294"	/>	<point	x="1391"	y="1295"	/>	<point	x="1391"	y="1296"	/>	<point	x="1391"	y="1297"	/>	<point	x="1391"	y="1298"	/>	<point	x="1392"	y="1299"	/>	<point	x="1392"	y="1300"	/>	<point	x="1392"	y="1301"	/>	<point	x="1392"	y="1302"	/>	<point	x="1392"	y="1303"	/>	<point	x="1391"	y="1304"	/>	<point	x="1391"	y="1305"	/>	<point	x="1391"	y="1306"	/>	<point	x="1390"	y="1307"	/>	<point	x="1390"	y="1308"	/>	<point	x="1389"	y="1309"	/>	<point	x="1389"	y="1310"	/>	<point	x="1389"	y="1311"	/>	<point	x="1388"	y="1312"	/>	<point	x="1387"	y="1313"	/>	<point	x="1386"	y="1314"	/>	<point	x="1385"	y="1314"	/>	<point	x="1384"	y="1314"	/>	<point	x="1383"	y="1315"	/>	<point	x="1382"	y="1314"	/>	<point	x="1381"	y="1314"	/>	<point	x="1380"	y="1314"	/>	<point	x="1379"	y="1313"	/>	<point	x="1378"	y="1312"	/>	<point	x="1377"	y="1311"	/>	<point	x="1377"	y="1310"	/>	<point	x="1377"	y="1309"	/>	<point	x="1376"	y="1308"	/>	<point	x="1376"	y="1307"	/>	<point	x="1376"	y="1306"	/>	<point	x="1375"	y="1305"	/>	<point	x="1375"	y="1304"	/>	<point	x="1375"	y="1303"	/>	<point	x="1375"	y="1302"	/>	<point	x="1375"	y="1301"	/>	<point	x="1375"	y="1300"	/>	<point	x="1375"	y="1299"	/>	<point	x="1375"	y="1298"	/>	<point	x="1374"	y="1297"	/>	<point	x="1374"	y="1296"	/>	<point	x="1374"	y="1295"	/>	<point	x="1373"	y="1294"	/>	<point	x="1374"	y="1292"	/>	<point	x="1373"	y="1293"	/>	<point	x="1374"	y="1291"	/>	<point	x="1373"	y="1290"	/>	<point	x="1374"	y="1289"	/>	<point	x="1389"	y="1288"	/>	<point	x="1390"	y="1289"	/>	<point	x="1389"	y="1287"	/>	<point	x="1374"	y="1288"	/>	<point	x="1389"	y="1286"	/>	<point	x="1388"	y="1285"	/>	<point	x="1375"	y="1286"	/>	<point	x="1374"	y="1287"	/>	<point	x="1376"	y="1285"	/>	<point	x="1387"	y="1284"	/>	<point	x="1386"	y="1283"	/>	<point	x="1385"	y="1283"	/>	<point	x="1384"	y="1283"	/>	<point	x="1378"	y="1284"	/>	<point	x="1377"	y="1284"	/>	<point	x="1379"	y="1283"	/>	<point	x="1380"	y="1283"	/>	<point	x="1381"	y="1283"	/>	<point	x="1383"	y="1282"	/>
</particle>
	<particle	cx="1144"	cy="1313"	value="1.0"	area="601.0"	primeter="101.74011537017762"	width="38.63935817272331"	height="18.439088914585774"	orientation="-0.29551667700737405"	isdummy="false"	MinorAxisAnchorPoint1_x="1316"	MinorAxisAnchorPoint1_y="1153"	MinorAxisAnchorPoint2_x="1312"	MinorAxisAnchorPoint2_y="1135"	MajorAxisAnchorPoint1_x="1294"	MajorAxisAnchorPoint1_y="1148"	MajorAxisAnchorPoint2_x="1332"	MajorAxisAnchorPoint2_y="1141"	compactness="0.7712476278463056"	circularity="0.7296252993165736"	ellipticity="0.991021754943124"	isfixed="false">

	<point	x="1148"	y="1294"	/>	<point	x="1148"	y="1294"	/>	<point	x="1149"	y="1295"	/>	<point	x="1155"	y="1301"	/>	<point	x="1156"	y="1302"	/>	<point	x="1155"	y="1303"	/>	<point	x="1155"	y="1304"	/>	<point	x="1155"	y="1305"	/>	<point	x="1155"	y="1306"	/>	<point	x="1155"	y="1307"	/>	<point	x="1154"	y="1308"	/>	<point	x="1154"	y="1309"	/>	<point	x="1154"	y="1310"	/>	<point	x="1154"	y="1311"	/>	<point	x="1153"	y="1312"	/>	<point	x="1153"	y="1313"	/>	<point	x="1153"	y="1314"	/>	<point	x="1153"	y="1315"	/>	<point	x="1153"	y="1316"	/>	<point	x="1152"	y="1317"	/>	<point	x="1152"	y="1318"	/>	<point	x="1152"	y="1319"	/>	<point	x="1151"	y="1320"	/>	<point	x="1151"	y="1321"	/>	<point	x="1151"	y="1322"	/>	<point	x="1150"	y="1323"	/>	<point	x="1150"	y="1324"	/>	<point	x="1149"	y="1325"	/>	<point	x="1149"	y="1326"	/>	<point	x="1148"	y="1327"	/>	<point	x="1148"	y="1328"	/>	<point	x="1147"	y="1329"	/>	<point	x="1146"	y="1330"	/>	<point	x="1145"	y="1331"	/>	<point	x="1144"	y="1331"	/>	<point	x="1143"	y="1331"	/>	<point	x="1142"	y="1332"	/>	<point	x="1141"	y="1332"	/>	<point	x="1140"	y="1331"	/>	<point	x="1139"	y="1331"	/>	<point	x="1138"	y="1331"	/>	<point	x="1137"	y="1330"	/>	<point	x="1136"	y="1329"	/>	<point	x="1135"	y="1328"	/>	<point	x="1135"	y="1327"	/>	<point	x="1135"	y="1326"	/>	<point	x="1134"	y="1325"	/>	<point	x="1134"	y="1324"	/>	<point	x="1134"	y="1323"	/>	<point	x="1133"	y="1322"	/>	<point	x="1134"	y="1321"	/>	<point	x="1134"	y="1320"	/>	<point	x="1134"	y="1319"	/>	<point	x="1134"	y="1318"	/>	<point	x="1134"	y="1317"	/>	<point	x="1134"	y="1316"	/>	<point	x="1134"	y="1315"	/>	<point	x="1135"	y="1314"	/>	<point	x="1135"	y="1313"	/>	<point	x="1136"	y="1311"	/>	<point	x="1135"	y="1312"	/>	<point	x="1137"	y="1309"	/>	<point	x="1136"	y="1310"	/>	<point	x="1137"	y="1308"	/>	<point	x="1137"	y="1307"	/>	<point	x="1138"	y="1306"	/>	<point	x="1138"	y="1305"	/>	<point	x="1139"	y="1304"	/>	<point	x="1139"	y="1303"	/>	<point	x="1140"	y="1302"	/>	<point	x="1140"	y="1301"	/>	<point	x="1141"	y="1300"	/>	<point	x="1155"	y="1300"	/>	<point	x="1155"	y="1299"	/>	<point	x="1154"	y="1298"	/>	<point	x="1142"	y="1299"	/>	<point	x="1153"	y="1297"	/>	<point	x="1152"	y="1296"	/>	<point	x="1143"	y="1297"	/>	<point	x="1142"	y="1298"	/>	<point	x="1144"	y="1296"	/>	<point	x="1150"	y="1295"	/>	<point	x="1151"	y="1295"	/>	<point	x="1147"	y="1295"	/>	<point	x="1146"	y="1295"	/>	<point	x="1145"	y="1295"	/>
</particle>
	<particle	cx="629"	cy="1318"	value="1.0"	area="520.0"	primeter="99.9827560572969"	width="38.48376280978771"	height="14.866068747318506"	orientation="-0.42358639546263105"	isdummy="false"	MinorAxisAnchorPoint1_x="1322"	MinorAxisAnchorPoint1_y="620"	MinorAxisAnchorPoint2_x="1327"	MinorAxisAnchorPoint2_y="634"	MajorAxisAnchorPoint1_x="1336"	MajorAxisAnchorPoint1_y="622"	MajorAxisAnchorPoint2_x="1301"	MajorAxisAnchorPoint2_y="638"	compactness="0.6643975315683416"	circularity="0.6536766917777552"	ellipticity="0.9687955713952837"	isfixed="false">

	<point	x="635"	y="1300"	/>	<point	x="635"	y="1300"	/>	<point	x="636"	y="1301"	/>	<point	x="641"	y="1306"	/>	<point	x="642"	y="1307"	/>	<point	x="642"	y="1308"	/>	<point	x="641"	y="1309"	/>	<point	x="641"	y="1310"	/>	<point	x="641"	y="1311"	/>	<point	x="640"	y="1312"	/>	<point	x="640"	y="1313"	/>	<point	x="639"	y="1314"	/>	<point	x="639"	y="1315"	/>	<point	x="638"	y="1316"	/>	<point	x="638"	y="1317"	/>	<point	x="637"	y="1318"	/>	<point	x="637"	y="1319"	/>	<point	x="637"	y="1320"	/>	<point	x="636"	y="1321"	/>	<point	x="636"	y="1322"	/>	<point	x="635"	y="1323"	/>	<point	x="635"	y="1324"	/>	<point	x="634"	y="1325"	/>	<point	x="634"	y="1326"	/>	<point	x="634"	y="1327"	/>	<point	x="633"	y="1328"	/>	<point	x="633"	y="1329"	/>	<point	x="632"	y="1330"	/>	<point	x="632"	y="1331"	/>	<point	x="631"	y="1332"	/>	<point	x="631"	y="1333"	/>	<point	x="630"	y="1334"	/>	<point	x="629"	y="1335"	/>	<point	x="628"	y="1336"	/>	<point	x="627"	y="1336"	/>	<point	x="626"	y="1336"	/>	<point	x="625"	y="1337"	/>	<point	x="624"	y="1336"	/>	<point	x="623"	y="1336"	/>	<point	x="622"	y="1336"	/>	<point	x="621"	y="1335"	/>	<point	x="620"	y="1334"	/>	<point	x="619"	y="1333"	/>	<point	x="619"	y="1332"	/>	<point	x="619"	y="1331"	/>	<point	x="618"	y="1330"	/>	<point	x="618"	y="1329"	/>	<point	x="618"	y="1328"	/>	<point	x="619"	y="1327"	/>	<point	x="619"	y="1326"	/>	<point	x="620"	y="1324"	/>	<point	x="619"	y="1325"	/>	<point	x="620"	y="1323"	/>	<point	x="620"	y="1322"	/>	<point	x="621"	y="1321"	/>	<point	x="621"	y="1320"	/>	<point	x="622"	y="1318"	/>	<point	x="621"	y="1319"	/>	<point	x="623"	y="1317"	/>	<point	x="623"	y="1316"	/>	<point	x="624"	y="1315"	/>	<point	x="624"	y="1314"	/>	<point	x="625"	y="1313"	/>	<point	x="626"	y="1312"	/>	<point	x="627"	y="1310"	/>	<point	x="626"	y="1311"	/>	<point	x="627"	y="1309"	/>	<point	x="627"	y="1308"	/>	<point	x="628"	y="1307"	/>	<point	x="628"	y="1306"	/>	<point	x="641"	y="1305"	/>	<point	x="641"	y="1304"	/>	<point	x="640"	y="1303"	/>	<point	x="629"	y="1304"	/>	<point	x="628"	y="1305"	/>	<point	x="630"	y="1303"	/>	<point	x="639"	y="1302"	/>	<point	x="638"	y="1301"	/>	<point	x="637"	y="1301"	/>	<point	x="631"	y="1302"	/>	<point	x="632"	y="1301"	/>	<point	x="633"	y="1301"	/>	<point	x="634"	y="1301"	/>
</particle>
	<particle	cx="1387"	cy="1345"	value="1.0"	area="578.0"	primeter="102.08326112068522"	width="39.45883931389772"	height="17.11724276862369"	orientation="0.23461695885528225"	isdummy="false"	MinorAxisAnchorPoint1_x="1351"	MinorAxisAnchorPoint1_y="1398"	MinorAxisAnchorPoint2_x="1353"	MinorAxisAnchorPoint2_y="1381"	MajorAxisAnchorPoint1_x="1326"	MajorAxisAnchorPoint1_y="1385"	MajorAxisAnchorPoint2_x="1365"	MajorAxisAnchorPoint2_y="1391"	compactness="0.714958586331726"	circularity="0.696993345257365"	ellipticity="0.9794761301878092"	isfixed="false">

	<point	x="1385"	y="1326"	/>	<point	x="1385"	y="1326"	/>	<point	x="1386"	y="1327"	/>	<point	x="1392"	y="1333"	/>	<point	x="1393"	y="1334"	/>	<point	x="1393"	y="1335"	/>	<point	x="1393"	y="1336"	/>	<point	x="1394"	y="1337"	/>	<point	x="1394"	y="1338"	/>	<point	x="1394"	y="1339"	/>	<point	x="1394"	y="1340"	/>	<point	x="1395"	y="1341"	/>	<point	x="1395"	y="1342"	/>	<point	x="1395"	y="1343"	/>	<point	x="1396"	y="1344"	/>	<point	x="1396"	y="1345"	/>	<point	x="1396"	y="1346"	/>	<point	x="1397"	y="1347"	/>	<point	x="1397"	y="1348"	/>	<point	x="1397"	y="1349"	/>	<point	x="1397"	y="1350"	/>	<point	x="1398"	y="1351"	/>	<point	x="1398"	y="1352"	/>	<point	x="1398"	y="1353"	/>	<point	x="1398"	y="1354"	/>	<point	x="1398"	y="1355"	/>	<point	x="1398"	y="1356"	/>	<point	x="1398"	y="1357"	/>	<point	x="1398"	y="1358"	/>	<point	x="1397"	y="1359"	/>	<point	x="1397"	y="1360"	/>	<point	x="1397"	y="1361"	/>	<point	x="1396"	y="1362"	/>	<point	x="1395"	y="1363"	/>	<point	x="1394"	y="1364"	/>	<point	x="1393"	y="1364"	/>	<point	x="1392"	y="1364"	/>	<point	x="1391"	y="1365"	/>	<point	x="1390"	y="1365"	/>	<point	x="1389"	y="1364"	/>	<point	x="1388"	y="1364"	/>	<point	x="1387"	y="1364"	/>	<point	x="1386"	y="1363"	/>	<point	x="1385"	y="1362"	/>	<point	x="1384"	y="1361"	/>	<point	x="1384"	y="1360"	/>	<point	x="1383"	y="1359"	/>	<point	x="1383"	y="1358"	/>	<point	x="1383"	y="1357"	/>	<point	x="1382"	y="1356"	/>	<point	x="1382"	y="1355"	/>	<point	x="1382"	y="1354"	/>	<point	x="1381"	y="1353"	/>	<point	x="1381"	y="1352"	/>	<point	x="1382"	y="1351"	/>	<point	x="1382"	y="1350"	/>	<point	x="1381"	y="1349"	/>	<point	x="1381"	y="1348"	/>	<point	x="1381"	y="1347"	/>	<point	x="1380"	y="1346"	/>	<point	x="1380"	y="1345"	/>	<point	x="1380"	y="1344"	/>	<point	x="1380"	y="1343"	/>	<point	x="1379"	y="1342"	/>	<point	x="1379"	y="1341"	/>	<point	x="1379"	y="1340"	/>	<point	x="1378"	y="1339"	/>	<point	x="1378"	y="1338"	/>	<point	x="1378"	y="1337"	/>	<point	x="1378"	y="1336"	/>	<point	x="1378"	y="1335"	/>	<point	x="1378"	y="1334"	/>	<point	x="1392"	y="1332"	/>	<point	x="1391"	y="1331"	/>	<point	x="1379"	y="1332"	/>	<point	x="1378"	y="1333"	/>	<point	x="1391"	y="1330"	/>	<point	x="1390"	y="1329"	/>	<point	x="1379"	y="1331"	/>	<point	x="1379"	y="1330"	/>	<point	x="1380"	y="1329"	/>	<point	x="1389"	y="1328"	/>	<point	x="1388"	y="1327"	/>	<point	x="1387"	y="1327"	/>	<point	x="1381"	y="1328"	/>	<point	x="1382"	y="1327"	/>	<point	x="1383"	y="1327"	/>	<point	x="1384"	y="1327"	/>
</particle>
	<particle	cx="1133"	cy="1368"	value="1.0"	area="577.0"	primeter="98.91168824543144"	width="37.8549864614954"	height="17.72004514666935"	orientation="-0.3449999392321078"	isdummy="false"	MinorAxisAnchorPoint1_x="1370"	MinorAxisAnchorPoint1_y="1142"	MinorAxisAnchorPoint2_x="1365"	MinorAxisAnchorPoint2_y="1125"	MajorAxisAnchorPoint1_x="1350"	MajorAxisAnchorPoint1_y="1137"	MajorAxisAnchorPoint2_x="1387"	MajorAxisAnchorPoint2_y="1129"	compactness="0.7676978518155491"	circularity="0.7411232674132495"	ellipticity="0.9926900807791654"	isfixed="false">

	<point	x="1137"	y="1350"	/>	<point	x="1137"	y="1350"	/>	<point	x="1138"	y="1351"	/>	<point	x="1143"	y="1356"	/>	<point	x="1144"	y="1357"	/>	<point	x="1144"	y="1358"	/>	<point	x="1144"	y="1359"	/>	<point	x="1144"	y="1360"	/>	<point	x="1144"	y="1361"	/>	<point	x="1144"	y="1362"	/>	<point	x="1143"	y="1363"	/>	<point	x="1143"	y="1364"	/>	<point	x="1143"	y="1365"	/>	<point	x="1143"	y="1366"	/>	<point	x="1143"	y="1367"	/>	<point	x="1142"	y="1368"	/>	<point	x="1142"	y="1369"	/>	<point	x="1142"	y="1370"	/>	<point	x="1141"	y="1371"	/>	<point	x="1141"	y="1372"	/>	<point	x="1141"	y="1373"	/>	<point	x="1140"	y="1374"	/>	<point	x="1140"	y="1375"	/>	<point	x="1139"	y="1376"	/>	<point	x="1139"	y="1377"	/>	<point	x="1139"	y="1378"	/>	<point	x="1138"	y="1379"	/>	<point	x="1137"	y="1380"	/>	<point	x="1137"	y="1381"	/>	<point	x="1136"	y="1382"	/>	<point	x="1136"	y="1383"	/>	<point	x="1135"	y="1384"	/>	<point	x="1134"	y="1385"	/>	<point	x="1133"	y="1386"	/>	<point	x="1132"	y="1386"	/>	<point	x="1131"	y="1386"	/>	<point	x="1130"	y="1387"	/>	<point	x="1129"	y="1387"	/>	<point	x="1128"	y="1386"	/>	<point	x="1127"	y="1386"	/>	<point	x="1126"	y="1386"	/>	<point	x="1125"	y="1385"	/>	<point	x="1124"	y="1384"	/>	<point	x="1123"	y="1383"	/>	<point	x="1123"	y="1382"	/>	<point	x="1123"	y="1381"	/>	<point	x="1122"	y="1380"	/>	<point	x="1122"	y="1379"	/>	<point	x="1122"	y="1378"	/>	<point	x="1122"	y="1377"	/>	<point	x="1122"	y="1376"	/>	<point	x="1122"	y="1375"	/>	<point	x="1122"	y="1374"	/>	<point	x="1123"	y="1373"	/>	<point	x="1123"	y="1372"	/>	<point	x="1124"	y="1370"	/>	<point	x="1123"	y="1371"	/>	<point	x="1124"	y="1369"	/>	<point	x="1124"	y="1368"	/>	<point	x="1125"	y="1367"	/>	<point	x="1125"	y="1366"	/>	<point	x="1126"	y="1364"	/>	<point	x="1125"	y="1365"	/>	<point	x="1127"	y="1362"	/>	<point	x="1126"	y="1363"	/>	<point	x="1128"	y="1360"	/>	<point	x="1127"	y="1361"	/>	<point	x="1129"	y="1359"	/>	<point	x="1129"	y="1358"	/>	<point	x="1130"	y="1356"	/>	<point	x="1129"	y="1357"	/>	<point	x="1131"	y="1355"	/>	<point	x="1143"	y="1355"	/>	<point	x="1143"	y="1354"	/>	<point	x="1142"	y="1353"	/>	<point	x="1131"	y="1354"	/>	<point	x="1132"	y="1353"	/>	<point	x="1141"	y="1352"	/>	<point	x="1140"	y="1351"	/>	<point	x="1139"	y="1351"	/>	<point	x="1133"	y="1352"	/>	<point	x="1134"	y="1351"	/>	<point	x="1135"	y="1351"	/>	<point	x="1136"	y="1351"	/>
</particle>
	<particle	cx="1106"	cy="1414"	value="1.0"	area="544.0"	primeter="98.8111831820431"	width="38.01315561749642"	height="17.0"	orientation="-0.46914160352837175"	isdummy="false"	MinorAxisAnchorPoint1_x="1423"	MinorAxisAnchorPoint1_y="1112"	MinorAxisAnchorPoint2_x="1415"	MinorAxisAnchorPoint2_y="1097"	MajorAxisAnchorPoint1_x="1432"	MajorAxisAnchorPoint1_y="1098"	MajorAxisAnchorPoint2_x="1398"	MajorAxisAnchorPoint2_y="1115"	compactness="0.7262381290195549"	circularity="0.700158820619247"	ellipticity="0.9909239785930866"	isfixed="false">

	<point	x="1112"	y="1397"	/>	<point	x="1112"	y="1397"	/>	<point	x="1113"	y="1398"	/>	<point	x="1118"	y="1403"	/>	<point	x="1119"	y="1404"	/>	<point	x="1119"	y="1405"	/>	<point	x="1118"	y="1406"	/>	<point	x="1118"	y="1407"	/>	<point	x="1118"	y="1408"	/>	<point	x="1117"	y="1409"	/>	<point	x="1117"	y="1410"	/>	<point	x="1117"	y="1411"	/>	<point	x="1116"	y="1412"	/>	<point	x="1116"	y="1413"	/>	<point	x="1115"	y="1414"	/>	<point	x="1115"	y="1415"	/>	<point	x="1114"	y="1416"	/>	<point	x="1114"	y="1417"	/>	<point	x="1114"	y="1418"	/>	<point	x="1113"	y="1419"	/>	<point	x="1113"	y="1420"	/>	<point	x="1112"	y="1421"	/>	<point	x="1112"	y="1422"	/>	<point	x="1112"	y="1423"	/>	<point	x="1111"	y="1424"	/>	<point	x="1110"	y="1425"	/>	<point	x="1109"	y="1426"	/>	<point	x="1108"	y="1427"	/>	<point	x="1108"	y="1428"	/>	<point	x="1107"	y="1429"	/>	<point	x="1106"	y="1430"	/>	<point	x="1105"	y="1431"	/>	<point	x="1104"	y="1432"	/>	<point	x="1103"	y="1432"	/>	<point	x="1102"	y="1432"	/>	<point	x="1101"	y="1433"	/>	<point	x="1100"	y="1432"	/>	<point	x="1099"	y="1432"	/>	<point	x="1098"	y="1432"	/>	<point	x="1097"	y="1431"	/>	<point	x="1096"	y="1430"	/>	<point	x="1095"	y="1429"	/>	<point	x="1095"	y="1428"	/>	<point	x="1095"	y="1427"	/>	<point	x="1094"	y="1426"	/>	<point	x="1095"	y="1425"	/>	<point	x="1095"	y="1424"	/>	<point	x="1095"	y="1423"	/>	<point	x="1095"	y="1422"	/>	<point	x="1096"	y="1420"	/>	<point	x="1095"	y="1421"	/>	<point	x="1096"	y="1419"	/>	<point	x="1096"	y="1418"	/>	<point	x="1097"	y="1417"	/>	<point	x="1097"	y="1416"	/>	<point	x="1098"	y="1414"	/>	<point	x="1097"	y="1415"	/>	<point	x="1099"	y="1412"	/>	<point	x="1098"	y="1413"	/>	<point	x="1100"	y="1411"	/>	<point	x="1100"	y="1410"	/>	<point	x="1101"	y="1409"	/>	<point	x="1101"	y="1408"	/>	<point	x="1102"	y="1407"	/>	<point	x="1103"	y="1406"	/>	<point	x="1104"	y="1404"	/>	<point	x="1103"	y="1405"	/>	<point	x="1105"	y="1403"	/>	<point	x="1118"	y="1402"	/>	<point	x="1118"	y="1401"	/>	<point	x="1105"	y="1402"	/>	<point	x="1106"	y="1401"	/>	<point	x="1117"	y="1400"	/>	<point	x="1116"	y="1399"	/>	<point	x="1107"	y="1400"	/>	<point	x="1108"	y="1399"	/>	<point	x="1114"	y="1398"	/>	<point	x="1115"	y="1398"	/>	<point	x="1111"	y="1398"	/>	<point	x="1110"	y="1398"	/>	<point	x="1109"	y="1398"	/>
</particle>
	<particle	cx="1084"	cy="1460"	value="1.0"	area="541.0"	primeter="96.32590180780451"	width="36.87817782917155"	height="17.46424919657298"	orientation="-0.3715313914316265"	isdummy="false"	MinorAxisAnchorPoint1_x="1466"	MinorAxisAnchorPoint1_y="1091"	MinorAxisAnchorPoint2_x="1462"	MinorAxisAnchorPoint2_y="1074"	MajorAxisAnchorPoint1_x="1443"	MajorAxisAnchorPoint1_y="1088"	MajorAxisAnchorPoint2_x="1479"	MajorAxisAnchorPoint2_y="1080"	compactness="0.7571588603051401"	circularity="0.732691177188971"	ellipticity="0.9868592921090403"	isfixed="false">

	<point	x="1088"	y="1443"	/>	<point	x="1088"	y="1443"	/>	<point	x="1089"	y="1444"	/>	<point	x="1094"	y="1449"	/>	<point	x="1095"	y="1450"	/>	<point	x="1095"	y="1451"	/>	<point	x="1095"	y="1452"	/>	<point	x="1095"	y="1453"	/>	<point	x="1094"	y="1454"	/>	<point	x="1094"	y="1455"	/>	<point	x="1094"	y="1456"	/>	<point	x="1094"	y="1457"	/>	<point	x="1093"	y="1458"	/>	<point	x="1093"	y="1459"	/>	<point	x="1093"	y="1460"	/>	<point	x="1092"	y="1461"	/>	<point	x="1092"	y="1462"	/>	<point	x="1092"	y="1463"	/>	<point	x="1091"	y="1464"	/>	<point	x="1091"	y="1465"	/>	<point	x="1091"	y="1466"	/>	<point	x="1090"	y="1467"	/>	<point	x="1090"	y="1468"	/>	<point	x="1089"	y="1469"	/>	<point	x="1089"	y="1470"	/>	<point	x="1089"	y="1471"	/>	<point	x="1088"	y="1472"	/>	<point	x="1088"	y="1473"	/>	<point	x="1087"	y="1474"	/>	<point	x="1086"	y="1475"	/>	<point	x="1085"	y="1476"	/>	<point	x="1084"	y="1477"	/>	<point	x="1083"	y="1478"	/>	<point	x="1082"	y="1478"	/>	<point	x="1081"	y="1478"	/>	<point	x="1080"	y="1479"	/>	<point	x="1079"	y="1478"	/>	<point	x="1078"	y="1478"	/>	<point	x="1077"	y="1478"	/>	<point	x="1076"	y="1477"	/>	<point	x="1075"	y="1476"	/>	<point	x="1074"	y="1475"	/>	<point	x="1074"	y="1474"	/>	<point	x="1074"	y="1473"	/>	<point	x="1073"	y="1472"	/>	<point	x="1073"	y="1471"	/>	<point	x="1073"	y="1470"	/>	<point	x="1073"	y="1469"	/>	<point	x="1073"	y="1468"	/>	<point	x="1073"	y="1467"	/>	<point	x="1073"	y="1466"	/>	<point	x="1074"	y="1464"	/>	<point	x="1073"	y="1465"	/>	<point	x="1074"	y="1463"	/>	<point	x="1074"	y="1462"	/>	<point	x="1075"	y="1461"	/>	<point	x="1076"	y="1460"	/>	<point	x="1077"	y="1458"	/>	<point	x="1076"	y="1459"	/>	<point	x="1078"	y="1456"	/>	<point	x="1077"	y="1457"	/>	<point	x="1079"	y="1454"	/>	<point	x="1078"	y="1455"	/>	<point	x="1079"	y="1453"	/>	<point	x="1079"	y="1452"	/>	<point	x="1080"	y="1451"	/>	<point	x="1080"	y="1450"	/>	<point	x="1081"	y="1449"	/>	<point	x="1094"	y="1448"	/>	<point	x="1094"	y="1447"	/>	<point	x="1082"	y="1448"	/>	<point	x="1093"	y="1446"	/>	<point	x="1092"	y="1445"	/>	<point	x="1083"	y="1446"	/>	<point	x="1082"	y="1447"	/>	<point	x="1084"	y="1445"	/>	<point	x="1090"	y="1444"	/>	<point	x="1091"	y="1444"	/>	<point	x="1087"	y="1444"	/>	<point	x="1086"	y="1444"	/>	<point	x="1085"	y="1444"	/>
</particle>
</particles>
</result>
