# Supplementary material for: P-TRAP: a Panicle Trait Phenotyping tool
Source: BMC Plant Biol. 2013 Aug 29;13:122. doi: 10.1186/1471-2229-13-122 (PMC3848748; doi:10.1186/1471-2229-13-122)
Supplement: Additional file 8 — Test data for the P-TRAP software. A complete P-TRAP project, can be used in the application for tests. [file 1471-2229-13-122-S8.zip › Additional file 8/IRD_PTRAP_Example/riceproj/results/images/7_2_1_1_2_DSC09916.ricepr]

<?xml version="1.0" encoding="UTF-8"?>

<!--Rice Panicel Strucutre File
-The xy-origin is the left top point in the screen
-The graph is directed
-To recover the strucutre, detect the root then span through out the graph -->
<result 	 signature="STRUCTURE" 	 imagepath="7_2_1_1_2_DSC09916.JPG">
<graph>
	<vertices>
		<vertex id="java.awt.Point[x=448,y=811]" x="448" y="811" type="End" fixed="false"     />
		<vertex id="java.awt.Point[x=992,y=740]" x="992" y="740" type="Primary" fixed="false"     />
		<vertex id="java.awt.Point[x=1237,y=754]" x="1237" y="754" type="Primary" fixed="false"     />
		<vertex id="java.awt.Point[x=1111,y=831]" x="1111" y="831" type="Seconday" fixed="false"     />
		<vertex id="java.awt.Point[x=981,y=700]" x="981" y="700" type="Seconday" fixed="false"     />
		<vertex id="java.awt.Point[x=1536,y=629]" x="1536" y="629" type="End" fixed="false"     />
		<vertex id="java.awt.Point[x=576,y=743]" x="576" y="743" type="Seconday" fixed="false"     />
		<vertex id="java.awt.Point[x=167,y=750]" x="167" y="750" type="End" fixed="false"     />
		<vertex id="java.awt.Point[x=1272,y=932]" x="1272" y="932" type="End" fixed="false"     />
		<vertex id="java.awt.Point[x=967,y=937]" x="967" y="937" type="Seconday" fixed="false"     />
		<vertex id="java.awt.Point[x=818,y=426]" x="818" y="426" type="End" fixed="false"     />
		<vertex id="java.awt.Point[x=992,y=457]" x="992" y="457" type="End" fixed="false"     />
		<vertex id="java.awt.Point[x=965,y=574]" x="965" y="574" type="Seconday" fixed="false"     />
		<vertex id="java.awt.Point[x=1082,y=901]" x="1082" y="901" type="End" fixed="false"     />
		<vertex id="java.awt.Point[x=647,y=543]" x="647" y="543" type="End" fixed="false"     />
		<vertex id="java.awt.Point[x=758,y=825]" x="758" y="825" type="Seconday" fixed="false"     />
		<vertex id="java.awt.Point[x=1125,y=975]" x="1125" y="975" type="End" fixed="false"     />
		<vertex id="java.awt.Point[x=630,y=592]" x="630" y="592" type="Seconday" fixed="false"     />
		<vertex id="java.awt.Point[x=704,y=737]" x="704" y="737" type="Generating" fixed="true"     />
		<vertex id="java.awt.Point[x=805,y=723]" x="805" y="723" type="Primary" fixed="false"     />
		<vertex id="java.awt.Point[x=1240,y=1081]" x="1240" y="1081" type="End" fixed="false"     />
		<vertex id="java.awt.Point[x=720,y=560]" x="720" y="560" type="End" fixed="false"     />
		<vertex id="java.awt.Point[x=1485,y=715]" x="1485" y="715" type="Seconday" fixed="false"     />
		<vertex id="java.awt.Point[x=1487,y=765]" x="1487" y="765" type="Generating" fixed="true"     />
		<vertex id="java.awt.Point[x=798,y=712]" x="798" y="712" type="Seconday" fixed="false"     />
		<vertex id="java.awt.Point[x=531,y=808]" x="531" y="808" type="End" fixed="false"     />
		<vertex id="java.awt.Point[x=764,y=883]" x="764" y="883" type="End" fixed="false"     />
		<vertex id="java.awt.Point[x=847,y=601]" x="847" y="601" type="End" fixed="false"     />
		<vertex id="java.awt.Point[x=1389,y=1362]" x="1389" y="1362" type="End" fixed="false"     />
		<vertex id="java.awt.Point[x=933,y=506]" x="933" y="506" type="Seconday" fixed="false"     />
		<vertex id="java.awt.Point[x=862,y=797]" x="862" y="797" type="Seconday" fixed="false"     />
		<vertex id="java.awt.Point[x=658,y=827]" x="658" y="827" type="End" fixed="false"     />
		<vertex id="java.awt.Point[x=1396,y=761]" x="1396" y="761" type="Primary" fixed="false"     />
		<vertex id="java.awt.Point[x=1198,y=978]" x="1198" y="978" type="Seconday" fixed="false"     />
		<vertex id="java.awt.Point[x=621,y=1337]" x="621" y="1337" type="End" fixed="false"     />
		<vertex id="java.awt.Point[x=379,y=327]" x="379" y="327" type="End" fixed="false"     />
		<vertex id="java.awt.Point[x=1207,y=757]" x="1207" y="757" type="Primary" fixed="false"     />
		<vertex id="java.awt.Point[x=930,y=42]" x="930" y="42" type="End" fixed="false"     />
		<vertex id="java.awt.Point[x=1390,y=799]" x="1390" y="799" type="Seconday" fixed="false"     />
		<vertex id="java.awt.Point[x=1515,y=112]" x="1515" y="112" type="End" fixed="false"     />
		<vertex id="java.awt.Point[x=655,y=739]" x="655" y="739" type="Seconday" fixed="false"     />
		<vertex id="java.awt.Point[x=1526,y=543]" x="1526" y="543" type="End" fixed="false"     />
		<vertex id="java.awt.Point[x=597,y=504]" x="597" y="504" type="End" fixed="false"     />
		<vertex id="java.awt.Point[x=1281,y=214]" x="1281" y="214" type="End" fixed="false"     />
		<vertex id="java.awt.Point[x=363,y=1008]" x="363" y="1008" type="End" fixed="false"     />
		<vertex id="java.awt.Point[x=970,y=751]" x="970" y="751" type="Seconday" fixed="false"     />
		<vertex id="java.awt.Point[x=1303,y=904]" x="1303" y="904" type="End" fixed="false"     />
		<vertex id="java.awt.Point[x=1087,y=1454]" x="1087" y="1454" type="End" fixed="false"     />
		<vertex id="java.awt.Point[x=1478,y=619]" x="1478" y="619" type="Seconday" fixed="false"     />
		<vertex id="java.awt.Point[x=814,y=909]" x="814" y="909" type="End" fixed="false"     />
		<vertex id="java.awt.Point[x=872,y=983]" x="872" y="983" type="End" fixed="false"     />
		<vertex id="java.awt.Point[x=701,y=656]" x="701" y="656" type="Seconday" fixed="false"     />
		<vertex id="java.awt.Point[x=979,y=742]" x="979" y="742" type="Primary" fixed="false"     />
		<vertex id="java.awt.Point[x=1190,y=890]" x="1190" y="890" type="Seconday" fixed="false"     />
		<vertex id="java.awt.Point[x=1148,y=814]" x="1148" y="814" type="Seconday" fixed="false"     />
		<vertex id="java.awt.Point[x=965,y=822]" x="965" y="822" type="End" fixed="false"     />
	</vertices>
	<edges>
		<edge vertex1="java.awt.Point[x=704,y=737]" vertex2="java.awt.Point[x=805,y=723]" />
		<edge vertex1="java.awt.Point[x=805,y=723]" vertex2="java.awt.Point[x=979,y=742]" />
		<edge vertex1="java.awt.Point[x=979,y=742]" vertex2="java.awt.Point[x=992,y=740]" />
		<edge vertex1="java.awt.Point[x=992,y=740]" vertex2="java.awt.Point[x=1207,y=757]" />
		<edge vertex1="java.awt.Point[x=1207,y=757]" vertex2="java.awt.Point[x=1272,y=932]" />
		<edge vertex1="java.awt.Point[x=1207,y=757]" vertex2="java.awt.Point[x=1237,y=754]" />
		<edge vertex1="java.awt.Point[x=1237,y=754]" vertex2="java.awt.Point[x=1396,y=761]" />
		<edge vertex1="java.awt.Point[x=1396,y=761]" vertex2="java.awt.Point[x=1487,y=765]" />
		<edge vertex1="java.awt.Point[x=1487,y=765]" vertex2="java.awt.Point[x=1485,y=715]" />
		<edge vertex1="java.awt.Point[x=1485,y=715]" vertex2="java.awt.Point[x=1478,y=619]" />
		<edge vertex1="java.awt.Point[x=1478,y=619]" vertex2="java.awt.Point[x=1515,y=112]" />
		<edge vertex1="java.awt.Point[x=1478,y=619]" vertex2="java.awt.Point[x=1526,y=543]" />
		<edge vertex1="java.awt.Point[x=1485,y=715]" vertex2="java.awt.Point[x=1536,y=629]" />
		<edge vertex1="java.awt.Point[x=1396,y=761]" vertex2="java.awt.Point[x=1390,y=799]" />
		<edge vertex1="java.awt.Point[x=1390,y=799]" vertex2="java.awt.Point[x=1389,y=1362]" />
		<edge vertex1="java.awt.Point[x=1390,y=799]" vertex2="java.awt.Point[x=1303,y=904]" />
		<edge vertex1="java.awt.Point[x=1237,y=754]" vertex2="java.awt.Point[x=1281,y=214]" />
		<edge vertex1="java.awt.Point[x=1207,y=757]" vertex2="java.awt.Point[x=1190,y=890]" />
		<edge vertex1="java.awt.Point[x=1190,y=890]" vertex2="java.awt.Point[x=1125,y=975]" />
		<edge vertex1="java.awt.Point[x=1190,y=890]" vertex2="java.awt.Point[x=1198,y=978]" />
		<edge vertex1="java.awt.Point[x=1198,y=978]" vertex2="java.awt.Point[x=1087,y=1454]" />
		<edge vertex1="java.awt.Point[x=1198,y=978]" vertex2="java.awt.Point[x=1240,y=1081]" />
		<edge vertex1="java.awt.Point[x=1207,y=757]" vertex2="java.awt.Point[x=1148,y=814]" />
		<edge vertex1="java.awt.Point[x=1148,y=814]" vertex2="java.awt.Point[x=1082,y=901]" />
		<edge vertex1="java.awt.Point[x=1148,y=814]" vertex2="java.awt.Point[x=1111,y=831]" />
		<edge vertex1="java.awt.Point[x=1111,y=831]" vertex2="java.awt.Point[x=965,y=822]" />
		<edge vertex1="java.awt.Point[x=1111,y=831]" vertex2="java.awt.Point[x=967,y=937]" />
		<edge vertex1="java.awt.Point[x=967,y=937]" vertex2="java.awt.Point[x=621,y=1337]" />
		<edge vertex1="java.awt.Point[x=967,y=937]" vertex2="java.awt.Point[x=872,y=983]" />
		<edge vertex1="java.awt.Point[x=992,y=740]" vertex2="java.awt.Point[x=981,y=700]" />
		<edge vertex1="java.awt.Point[x=981,y=700]" vertex2="java.awt.Point[x=847,y=601]" />
		<edge vertex1="java.awt.Point[x=981,y=700]" vertex2="java.awt.Point[x=965,y=574]" />
		<edge vertex1="java.awt.Point[x=965,y=574]" vertex2="java.awt.Point[x=992,y=457]" />
		<edge vertex1="java.awt.Point[x=965,y=574]" vertex2="java.awt.Point[x=933,y=506]" />
		<edge vertex1="java.awt.Point[x=933,y=506]" vertex2="java.awt.Point[x=930,y=42]" />
		<edge vertex1="java.awt.Point[x=933,y=506]" vertex2="java.awt.Point[x=818,y=426]" />
		<edge vertex1="java.awt.Point[x=979,y=742]" vertex2="java.awt.Point[x=970,y=751]" />
		<edge vertex1="java.awt.Point[x=970,y=751]" vertex2="java.awt.Point[x=814,y=909]" />
		<edge vertex1="java.awt.Point[x=970,y=751]" vertex2="java.awt.Point[x=862,y=797]" />
		<edge vertex1="java.awt.Point[x=862,y=797]" vertex2="java.awt.Point[x=764,y=883]" />
		<edge vertex1="java.awt.Point[x=862,y=797]" vertex2="java.awt.Point[x=758,y=825]" />
		<edge vertex1="java.awt.Point[x=758,y=825]" vertex2="java.awt.Point[x=363,y=1008]" />
		<edge vertex1="java.awt.Point[x=758,y=825]" vertex2="java.awt.Point[x=658,y=827]" />
		<edge vertex1="java.awt.Point[x=805,y=723]" vertex2="java.awt.Point[x=798,y=712]" />
		<edge vertex1="java.awt.Point[x=798,y=712]" vertex2="java.awt.Point[x=720,y=560]" />
		<edge vertex1="java.awt.Point[x=798,y=712]" vertex2="java.awt.Point[x=701,y=656]" />
		<edge vertex1="java.awt.Point[x=701,y=656]" vertex2="java.awt.Point[x=630,y=592]" />
		<edge vertex1="java.awt.Point[x=630,y=592]" vertex2="java.awt.Point[x=379,y=327]" />
		<edge vertex1="java.awt.Point[x=630,y=592]" vertex2="java.awt.Point[x=597,y=504]" />
		<edge vertex1="java.awt.Point[x=701,y=656]" vertex2="java.awt.Point[x=647,y=543]" />
		<edge vertex1="java.awt.Point[x=704,y=737]" vertex2="java.awt.Point[x=655,y=739]" />
		<edge vertex1="java.awt.Point[x=655,y=739]" vertex2="java.awt.Point[x=576,y=743]" />
		<edge vertex1="java.awt.Point[x=576,y=743]" vertex2="java.awt.Point[x=167,y=750]" />
		<edge vertex1="java.awt.Point[x=576,y=743]" vertex2="java.awt.Point[x=448,y=811]" />
		<edge vertex1="java.awt.Point[x=655,y=739]" vertex2="java.awt.Point[x=531,y=808]" />
	</edges>
</graph>
</result>
