# Supplementary material for: P-TRAP: a Panicle Trait Phenotyping tool
Source: BMC Plant Biol. 2013 Aug 29;13:122. doi: 10.1186/1471-2229-13-122 (PMC3848748; doi:10.1186/1471-2229-13-122)
Supplement: Additional file 8 — Test data for the P-TRAP software. A complete P-TRAP project, can be used in the application for tests. [file 1471-2229-13-122-S8.zip › Additional file 8/IRD_PTRAP_Example/riceproj/results/images/id 161e.ricegr]

<?xml version="1.0" encoding="UTF-8"?>
<result 	 signature="PARTICLES" 	 imagepath="id 161e.jpg">
<particles>
	<particle	cx="542"	cy="249"	value="1.0"	area="1068.0"	primeter="137.71677477306463"	width="54.08326913195984"	height="23.021728866442675"	orientation="0.6319166697538628"	isdummy="false"	MinorAxisAnchorPoint1_x="267"	MinorAxisAnchorPoint1_y="541"	MinorAxisAnchorPoint2_x="254"	MinorAxisAnchorPoint2_y="560"	MajorAxisAnchorPoint1_x="272"	MajorAxisAnchorPoint1_y="557"	MajorAxisAnchorPoint2_x="227"	MajorAxisAnchorPoint2_y="527"	compactness="0.7085341566375836"	circularity="0.7076319447892436"	ellipticity="0.9783645955213242"	isfixed="false">

	<point	x="530"	y="226"	/>	<point	x="530"	y="226"	/>	<point	x="561"	y="257"	/>	<point	x="561"	y="258"	/>	<point	x="562"	y="259"	/>	<point	x="562"	y="260"	/>	<point	x="562"	y="261"	/>	<point	x="563"	y="262"	/>	<point	x="563"	y="263"	/>	<point	x="562"	y="264"	/>	<point	x="562"	y="265"	/>	<point	x="562"	y="266"	/>	<point	x="561"	y="267"	/>	<point	x="561"	y="268"	/>	<point	x="560"	y="269"	/>	<point	x="559"	y="270"	/>	<point	x="558"	y="271"	/>	<point	x="557"	y="272"	/>	<point	x="556"	y="272"	/>	<point	x="555"	y="272"	/>	<point	x="554"	y="273"	/>	<point	x="553"	y="273"	/>	<point	x="552"	y="273"	/>	<point	x="551"	y="273"	/>	<point	x="550"	y="272"	/>	<point	x="549"	y="272"	/>	<point	x="548"	y="272"	/>	<point	x="547"	y="271"	/>	<point	x="546"	y="271"	/>	<point	x="545"	y="270"	/>	<point	x="544"	y="270"	/>	<point	x="543"	y="269"	/>	<point	x="542"	y="268"	/>	<point	x="541"	y="267"	/>	<point	x="540"	y="266"	/>	<point	x="540"	y="265"	/>	<point	x="539"	y="264"	/>	<point	x="538"	y="263"	/>	<point	x="538"	y="262"	/>	<point	x="561"	y="256"	/>	<point	x="560"	y="255"	/>	<point	x="537"	y="261"	/>	<point	x="536"	y="260"	/>	<point	x="560"	y="254"	/>	<point	x="559"	y="253"	/>	<point	x="536"	y="259"	/>	<point	x="535"	y="258"	/>	<point	x="558"	y="252"	/>	<point	x="558"	y="251"	/>	<point	x="534"	y="257"	/>	<point	x="534"	y="256"	/>	<point	x="533"	y="255"	/>	<point	x="533"	y="254"	/>	<point	x="557"	y="250"	/>	<point	x="556"	y="249"	/>	<point	x="556"	y="248"	/>	<point	x="532"	y="253"	/>	<point	x="532"	y="252"	/>	<point	x="531"	y="251"	/>	<point	x="531"	y="250"	/>	<point	x="555"	y="247"	/>	<point	x="554"	y="246"	/>	<point	x="553"	y="245"	/>	<point	x="530"	y="249"	/>	<point	x="529"	y="248"	/>	<point	x="528"	y="247"	/>	<point	x="528"	y="246"	/>	<point	x="527"	y="245"	/>	<point	x="527"	y="244"	/>	<point	x="552"	y="244"	/>	<point	x="551"	y="243"	/>	<point	x="551"	y="242"	/>	<point	x="550"	y="241"	/>	<point	x="526"	y="243"	/>	<point	x="526"	y="242"	/>	<point	x="549"	y="240"	/>	<point	x="548"	y="239"	/>	<point	x="526"	y="241"	/>	<point	x="525"	y="240"	/>	<point	x="547"	y="238"	/>	<point	x="546"	y="237"	/>	<point	x="524"	y="239"	/>	<point	x="524"	y="238"	/>	<point	x="545"	y="236"	/>	<point	x="544"	y="235"	/>	<point	x="524"	y="237"	/>	<point	x="523"	y="236"	/>	<point	x="543"	y="234"	/>	<point	x="542"	y="233"	/>	<point	x="523"	y="235"	/>	<point	x="523"	y="234"	/>	<point	x="541"	y="232"	/>	<point	x="540"	y="231"	/>	<point	x="524"	y="232"	/>	<point	x="523"	y="233"	/>	<point	x="539"	y="230"	/>	<point	x="538"	y="229"	/>	<point	x="524"	y="231"	/>	<point	x="524"	y="230"	/>	<point	x="525"	y="229"	/>	<point	x="537"	y="228"	/>	<point	x="536"	y="227"	/>	<point	x="535"	y="227"	/>	<point	x="534"	y="227"	/>	<point	x="526"	y="228"	/>	<point	x="527"	y="227"	/>	<point	x="528"	y="227"	/>	<point	x="529"	y="227"	/>	<point	x="531"	y="226"	/>	<point	x="532"	y="226"	/>	<point	x="533"	y="226"	/>
</particle>
	<particle	cx="465"	cy="263"	value="1.0"	area="1129.0"	primeter="140.50966799187808"	width="55.47071299343465"	height="25.942243542145693"	orientation="-0.5436177729470807"	isdummy="false"	MinorAxisAnchorPoint1_x="270"	MinorAxisAnchorPoint1_y="452"	MinorAxisAnchorPoint2_x="247"	MinorAxisAnchorPoint2_y="464"	MajorAxisAnchorPoint1_x="277"	MajorAxisAnchorPoint1_y="490"	MajorAxisAnchorPoint2_x="251"	MajorAxisAnchorPoint2_y="441"	compactness="0.7457689299236654"	circularity="0.7186069129283627"	ellipticity="0.9865534554995002"	isfixed="false">

	<point	x="449"	y="245"	/>	<point	x="449"	y="245"	/>	<point	x="450"	y="246"	/>	<point	x="484"	y="281"	/>	<point	x="483"	y="281"	/>	<point	x="482"	y="281"	/>	<point	x="481"	y="281"	/>	<point	x="480"	y="281"	/>	<point	x="479"	y="281"	/>	<point	x="478"	y="281"	/>	<point	x="485"	y="280"	/>	<point	x="486"	y="280"	/>	<point	x="487"	y="280"	/>	<point	x="488"	y="279"	/>	<point	x="489"	y="278"	/>	<point	x="490"	y="277"	/>	<point	x="477"	y="280"	/>	<point	x="476"	y="280"	/>	<point	x="475"	y="280"	/>	<point	x="490"	y="276"	/>	<point	x="490"	y="275"	/>	<point	x="474"	y="279"	/>	<point	x="473"	y="279"	/>	<point	x="472"	y="279"	/>	<point	x="471"	y="278"	/>	<point	x="470"	y="278"	/>	<point	x="469"	y="278"	/>	<point	x="491"	y="274"	/>	<point	x="490"	y="273"	/>	<point	x="490"	y="272"	/>	<point	x="490"	y="271"	/>	<point	x="468"	y="277"	/>	<point	x="467"	y="277"	/>	<point	x="466"	y="277"	/>	<point	x="465"	y="276"	/>	<point	x="464"	y="276"	/>	<point	x="489"	y="270"	/>	<point	x="489"	y="269"	/>	<point	x="488"	y="268"	/>	<point	x="487"	y="267"	/>	<point	x="463"	y="275"	/>	<point	x="462"	y="275"	/>	<point	x="461"	y="274"	/>	<point	x="460"	y="274"	/>	<point	x="459"	y="274"	/>	<point	x="486"	y="266"	/>	<point	x="485"	y="265"	/>	<point	x="484"	y="264"	/>	<point	x="458"	y="273"	/>	<point	x="457"	y="272"	/>	<point	x="456"	y="272"	/>	<point	x="455"	y="271"	/>	<point	x="454"	y="271"	/>	<point	x="483"	y="263"	/>	<point	x="482"	y="262"	/>	<point	x="481"	y="261"	/>	<point	x="453"	y="270"	/>	<point	x="452"	y="270"	/>	<point	x="451"	y="269"	/>	<point	x="450"	y="268"	/>	<point	x="480"	y="260"	/>	<point	x="479"	y="259"	/>	<point	x="478"	y="258"	/>	<point	x="449"	y="267"	/>	<point	x="448"	y="266"	/>	<point	x="447"	y="265"	/>	<point	x="446"	y="264"	/>	<point	x="445"	y="263"	/>	<point	x="444"	y="262"	/>	<point	x="477"	y="257"	/>	<point	x="476"	y="256"	/>	<point	x="475"	y="256"	/>	<point	x="474"	y="255"	/>	<point	x="443"	y="261"	/>	<point	x="443"	y="260"	/>	<point	x="473"	y="254"	/>	<point	x="472"	y="253"	/>	<point	x="442"	y="259"	/>	<point	x="442"	y="258"	/>	<point	x="471"	y="252"	/>	<point	x="441"	y="257"	/>	<point	x="441"	y="256"	/>	<point	x="441"	y="255"	/>	<point	x="440"	y="254"	/>	<point	x="441"	y="253"	/>	<point	x="441"	y="252"	/>	<point	x="469"	y="251"	/>	<point	x="470"	y="251"	/>	<point	x="467"	y="250"	/>	<point	x="468"	y="250"	/>	<point	x="466"	y="249"	/>	<point	x="442"	y="250"	/>	<point	x="441"	y="251"	/>	<point	x="443"	y="249"	/>	<point	x="465"	y="248"	/>	<point	x="464"	y="247"	/>	<point	x="463"	y="247"	/>	<point	x="462"	y="247"	/>	<point	x="444"	y="248"	/>	<point	x="445"	y="247"	/>	<point	x="451"	y="246"	/>	<point	x="452"	y="246"	/>	<point	x="453"	y="246"	/>	<point	x="459"	y="246"	/>	<point	x="460"	y="246"	/>	<point	x="461"	y="246"	/>	<point	x="458"	y="245"	/>	<point	x="457"	y="245"	/>	<point	x="456"	y="245"	/>	<point	x="455"	y="245"	/>	<point	x="454"	y="245"	/>	<point	x="448"	y="246"	/>	<point	x="447"	y="246"	/>	<point	x="446"	y="246"	/>
</particle>
	<particle	cx="671"	cy="288"	value="1.0"	area="1192.0"	primeter="141.23149339882605"	width="54.12947441089743"	height="26.92582403567252"	orientation="-0.45060804295728457"	isdummy="false"	MinorAxisAnchorPoint1_x="278"	MinorAxisAnchorPoint1_y="662"	MinorAxisAnchorPoint2_x="288"	MinorAxisAnchorPoint2_y="687"	MajorAxisAnchorPoint1_x="313"	MajorAxisAnchorPoint1_y="659"	MajorAxisAnchorPoint2_x="264"	MajorAxisAnchorPoint2_y="682"	compactness="0.7936389924765784"	circularity="0.7509707410826861"	ellipticity="0.9927765217046719"	isfixed="false">

	<point	x="678"	y="263"	/>	<point	x="678"	y="263"	/>	<point	x="687"	y="272"	/>	<point	x="687"	y="273"	/>	<point	x="688"	y="274"	/>	<point	x="688"	y="275"	/>	<point	x="689"	y="276"	/>	<point	x="689"	y="277"	/>	<point	x="689"	y="278"	/>	<point	x="690"	y="279"	/>	<point	x="689"	y="280"	/>	<point	x="689"	y="281"	/>	<point	x="689"	y="282"	/>	<point	x="688"	y="283"	/>	<point	x="688"	y="284"	/>	<point	x="688"	y="285"	/>	<point	x="687"	y="286"	/>	<point	x="687"	y="287"	/>	<point	x="687"	y="288"	/>	<point	x="686"	y="289"	/>	<point	x="685"	y="290"	/>	<point	x="685"	y="291"	/>	<point	x="684"	y="292"	/>	<point	x="684"	y="293"	/>	<point	x="683"	y="294"	/>	<point	x="683"	y="295"	/>	<point	x="682"	y="296"	/>	<point	x="682"	y="297"	/>	<point	x="681"	y="298"	/>	<point	x="680"	y="299"	/>	<point	x="680"	y="300"	/>	<point	x="679"	y="301"	/>	<point	x="679"	y="302"	/>	<point	x="678"	y="303"	/>	<point	x="677"	y="304"	/>	<point	x="677"	y="305"	/>	<point	x="676"	y="306"	/>	<point	x="675"	y="307"	/>	<point	x="674"	y="308"	/>	<point	x="673"	y="309"	/>	<point	x="672"	y="310"	/>	<point	x="671"	y="311"	/>	<point	x="670"	y="312"	/>	<point	x="669"	y="312"	/>	<point	x="668"	y="313"	/>	<point	x="667"	y="313"	/>	<point	x="666"	y="313"	/>	<point	x="665"	y="314"	/>	<point	x="664"	y="314"	/>	<point	x="663"	y="314"	/>	<point	x="662"	y="314"	/>	<point	x="661"	y="313"	/>	<point	x="660"	y="313"	/>	<point	x="659"	y="313"	/>	<point	x="658"	y="312"	/>	<point	x="657"	y="311"	/>	<point	x="656"	y="310"	/>	<point	x="655"	y="309"	/>	<point	x="655"	y="308"	/>	<point	x="655"	y="307"	/>	<point	x="654"	y="306"	/>	<point	x="654"	y="305"	/>	<point	x="654"	y="304"	/>	<point	x="654"	y="303"	/>	<point	x="655"	y="301"	/>	<point	x="654"	y="302"	/>	<point	x="655"	y="300"	/>	<point	x="655"	y="299"	/>	<point	x="655"	y="298"	/>	<point	x="655"	y="297"	/>	<point	x="656"	y="296"	/>	<point	x="656"	y="295"	/>	<point	x="656"	y="294"	/>	<point	x="656"	y="293"	/>	<point	x="657"	y="292"	/>	<point	x="657"	y="291"	/>	<point	x="658"	y="289"	/>	<point	x="657"	y="290"	/>	<point	x="658"	y="288"	/>	<point	x="658"	y="287"	/>	<point	x="659"	y="286"	/>	<point	x="659"	y="285"	/>	<point	x="660"	y="283"	/>	<point	x="659"	y="284"	/>	<point	x="661"	y="281"	/>	<point	x="660"	y="282"	/>	<point	x="661"	y="280"	/>	<point	x="662"	y="279"	/>	<point	x="662"	y="278"	/>	<point	x="663"	y="277"	/>	<point	x="664"	y="276"	/>	<point	x="664"	y="275"	/>	<point	x="665"	y="274"	/>	<point	x="665"	y="273"	/>	<point	x="666"	y="272"	/>	<point	x="686"	y="270"	/>	<point	x="687"	y="271"	/>	<point	x="686"	y="269"	/>	<point	x="667"	y="271"	/>	<point	x="668"	y="270"	/>	<point	x="669"	y="269"	/>	<point	x="686"	y="268"	/>	<point	x="685"	y="267"	/>	<point	x="671"	y="268"	/>	<point	x="670"	y="268"	/>	<point	x="672"	y="267"	/>	<point	x="684"	y="266"	/>	<point	x="683"	y="265"	/>	<point	x="673"	y="266"	/>	<point	x="674"	y="265"	/>	<point	x="680"	y="264"	/>	<point	x="681"	y="264"	/>	<point	x="682"	y="264"	/>	<point	x="679"	y="263"	/>	<point	x="677"	y="264"	/>	<point	x="676"	y="264"	/>	<point	x="675"	y="264"	/>
</particle>
	<particle	cx="904"	cy="292"	value="1.0"	area="1115.0"	primeter="135.88225099390854"	width="52.630789467763066"	height="26.92582403567252"	orientation="-0.3023081810358245"	isdummy="false"	MinorAxisAnchorPoint1_x="306"	MinorAxisAnchorPoint1_y="905"	MinorAxisAnchorPoint2_x="280"	MinorAxisAnchorPoint2_y="912"	MajorAxisAnchorPoint1_x="300"	MajorAxisAnchorPoint1_y="929"	MajorAxisAnchorPoint2_x="287"	MajorAxisAnchorPoint2_y="878"	compactness="0.8030435645269126"	circularity="0.7588558143639599"	ellipticity="0.986659068756816"	isfixed="false">

	<point	x="903"	y="278"	/>	<point	x="903"	y="278"	/>	<point	x="904"	y="279"	/>	<point	x="928"	y="303"	/>	<point	x="927"	y="304"	/>	<point	x="926"	y="305"	/>	<point	x="925"	y="306"	/>	<point	x="924"	y="306"	/>	<point	x="923"	y="306"	/>	<point	x="922"	y="307"	/>	<point	x="921"	y="307"	/>	<point	x="920"	y="307"	/>	<point	x="919"	y="308"	/>	<point	x="918"	y="308"	/>	<point	x="917"	y="308"	/>	<point	x="916"	y="308"	/>	<point	x="915"	y="308"	/>	<point	x="914"	y="307"	/>	<point	x="913"	y="307"	/>	<point	x="912"	y="307"	/>	<point	x="911"	y="307"	/>	<point	x="910"	y="307"	/>	<point	x="909"	y="307"	/>	<point	x="928"	y="302"	/>	<point	x="928"	y="301"	/>	<point	x="908"	y="306"	/>	<point	x="907"	y="306"	/>	<point	x="906"	y="306"	/>	<point	x="905"	y="306"	/>	<point	x="929"	y="300"	/>	<point	x="929"	y="299"	/>	<point	x="904"	y="305"	/>	<point	x="903"	y="305"	/>	<point	x="902"	y="305"	/>	<point	x="901"	y="304"	/>	<point	x="900"	y="304"	/>	<point	x="899"	y="304"	/>	<point	x="929"	y="298"	/>	<point	x="929"	y="297"	/>	<point	x="928"	y="296"	/>	<point	x="928"	y="295"	/>	<point	x="898"	y="303"	/>	<point	x="897"	y="303"	/>	<point	x="896"	y="303"	/>	<point	x="895"	y="302"	/>	<point	x="894"	y="302"	/>	<point	x="893"	y="302"	/>	<point	x="928"	y="294"	/>	<point	x="927"	y="293"	/>	<point	x="926"	y="292"	/>	<point	x="925"	y="291"	/>	<point	x="892"	y="301"	/>	<point	x="891"	y="301"	/>	<point	x="924"	y="290"	/>	<point	x="890"	y="300"	/>	<point	x="889"	y="299"	/>	<point	x="888"	y="298"	/>	<point	x="887"	y="297"	/>	<point	x="886"	y="297"	/>	<point	x="923"	y="289"	/>	<point	x="923"	y="288"	/>	<point	x="922"	y="287"	/>	<point	x="885"	y="296"	/>	<point	x="884"	y="295"	/>	<point	x="883"	y="295"	/>	<point	x="921"	y="286"	/>	<point	x="920"	y="285"	/>	<point	x="882"	y="294"	/>	<point	x="881"	y="293"	/>	<point	x="880"	y="292"	/>	<point	x="879"	y="291"	/>	<point	x="919"	y="284"	/>	<point	x="918"	y="283"	/>	<point	x="917"	y="282"	/>	<point	x="916"	y="282"	/>	<point	x="879"	y="290"	/>	<point	x="879"	y="289"	/>	<point	x="913"	y="281"	/>	<point	x="914"	y="281"	/>	<point	x="915"	y="281"	/>	<point	x="912"	y="280"	/>	<point	x="878"	y="288"	/>	<point	x="878"	y="287"	/>	<point	x="879"	y="286"	/>	<point	x="879"	y="285"	/>	<point	x="905"	y="279"	/>	<point	x="909"	y="280"	/>	<point	x="910"	y="280"	/>	<point	x="911"	y="280"	/>	<point	x="908"	y="279"	/>	<point	x="907"	y="279"	/>	<point	x="906"	y="279"	/>	<point	x="880"	y="283"	/>	<point	x="879"	y="284"	/>	<point	x="881"	y="282"	/>	<point	x="900"	y="279"	/>	<point	x="901"	y="279"	/>	<point	x="902"	y="279"	/>	<point	x="899"	y="279"	/>	<point	x="898"	y="279"	/>	<point	x="897"	y="279"	/>	<point	x="884"	y="281"	/>	<point	x="883"	y="281"	/>	<point	x="882"	y="281"	/>	<point	x="885"	y="280"	/>	<point	x="886"	y="280"	/>	<point	x="887"	y="280"	/>	<point	x="894"	y="279"	/>	<point	x="895"	y="279"	/>	<point	x="896"	y="279"	/>	<point	x="893"	y="279"	/>	<point	x="892"	y="279"	/>	<point	x="891"	y="279"	/>	<point	x="890"	y="279"	/>	<point	x="889"	y="279"	/>	<point	x="888"	y="279"	/>
</particle>
	<particle	cx="747"	cy="314"	value="1.0"	area="1195.0"	primeter="142.01828996322962"	width="55.57877292636101"	height="26.30589287593181"	orientation="-0.173958144927888"	isdummy="false"	MinorAxisAnchorPoint1_x="316"	MinorAxisAnchorPoint1_y="761"	MinorAxisAnchorPoint2_x="312"	MinorAxisAnchorPoint2_y="735"	MajorAxisAnchorPoint1_x="342"	MajorAxisAnchorPoint1_y="743"	MajorAxisAnchorPoint2_x="287"	MajorAxisAnchorPoint2_y="751"	compactness="0.7757539288216666"	circularity="0.744542016643448"	ellipticity="0.9889204053104226"	isfixed="false">

	<point	x="750"	y="287"	/>	<point	x="750"	y="287"	/>	<point	x="758"	y="295"	/>	<point	x="759"	y="296"	/>	<point	x="759"	y="297"	/>	<point	x="759"	y="298"	/>	<point	x="760"	y="299"	/>	<point	x="760"	y="300"	/>	<point	x="760"	y="301"	/>	<point	x="760"	y="302"	/>	<point	x="760"	y="303"	/>	<point	x="760"	y="304"	/>	<point	x="761"	y="305"	/>	<point	x="761"	y="306"	/>	<point	x="761"	y="307"	/>	<point	x="761"	y="308"	/>	<point	x="761"	y="309"	/>	<point	x="761"	y="310"	/>	<point	x="761"	y="311"	/>	<point	x="761"	y="312"	/>	<point	x="761"	y="313"	/>	<point	x="761"	y="314"	/>	<point	x="761"	y="315"	/>	<point	x="761"	y="316"	/>	<point	x="760"	y="317"	/>	<point	x="760"	y="318"	/>	<point	x="760"	y="319"	/>	<point	x="760"	y="320"	/>	<point	x="760"	y="321"	/>	<point	x="759"	y="322"	/>	<point	x="759"	y="323"	/>	<point	x="759"	y="324"	/>	<point	x="759"	y="325"	/>	<point	x="759"	y="326"	/>	<point	x="758"	y="327"	/>	<point	x="758"	y="328"	/>	<point	x="758"	y="329"	/>	<point	x="757"	y="330"	/>	<point	x="757"	y="331"	/>	<point	x="756"	y="332"	/>	<point	x="756"	y="333"	/>	<point	x="756"	y="334"	/>	<point	x="755"	y="335"	/>	<point	x="754"	y="336"	/>	<point	x="754"	y="337"	/>	<point	x="753"	y="338"	/>	<point	x="752"	y="339"	/>	<point	x="751"	y="340"	/>	<point	x="750"	y="340"	/>	<point	x="749"	y="340"	/>	<point	x="748"	y="341"	/>	<point	x="747"	y="341"	/>	<point	x="746"	y="341"	/>	<point	x="745"	y="342"	/>	<point	x="744"	y="342"	/>	<point	x="743"	y="342"	/>	<point	x="742"	y="341"	/>	<point	x="741"	y="341"	/>	<point	x="740"	y="341"	/>	<point	x="739"	y="340"	/>	<point	x="738"	y="339"	/>	<point	x="737"	y="338"	/>	<point	x="736"	y="337"	/>	<point	x="735"	y="336"	/>	<point	x="735"	y="335"	/>	<point	x="735"	y="334"	/>	<point	x="734"	y="333"	/>	<point	x="734"	y="332"	/>	<point	x="734"	y="331"	/>	<point	x="733"	y="330"	/>	<point	x="733"	y="329"	/>	<point	x="733"	y="328"	/>	<point	x="733"	y="327"	/>	<point	x="733"	y="326"	/>	<point	x="733"	y="325"	/>	<point	x="733"	y="324"	/>	<point	x="733"	y="323"	/>	<point	x="733"	y="322"	/>	<point	x="733"	y="321"	/>	<point	x="734"	y="319"	/>	<point	x="733"	y="320"	/>	<point	x="734"	y="318"	/>	<point	x="734"	y="317"	/>	<point	x="734"	y="316"	/>	<point	x="734"	y="315"	/>	<point	x="735"	y="314"	/>	<point	x="735"	y="313"	/>	<point	x="736"	y="311"	/>	<point	x="735"	y="312"	/>	<point	x="737"	y="309"	/>	<point	x="736"	y="310"	/>	<point	x="737"	y="308"	/>	<point	x="737"	y="307"	/>	<point	x="738"	y="306"	/>	<point	x="738"	y="305"	/>	<point	x="739"	y="303"	/>	<point	x="738"	y="304"	/>	<point	x="739"	y="302"	/>	<point	x="739"	y="301"	/>	<point	x="740"	y="300"	/>	<point	x="740"	y="299"	/>	<point	x="758"	y="294"	/>	<point	x="757"	y="293"	/>	<point	x="741"	y="297"	/>	<point	x="740"	y="298"	/>	<point	x="757"	y="292"	/>	<point	x="757"	y="291"	/>	<point	x="742"	y="295"	/>	<point	x="741"	y="296"	/>	<point	x="742"	y="294"	/>	<point	x="743"	y="293"	/>	<point	x="756"	y="290"	/>	<point	x="755"	y="289"	/>	<point	x="744"	y="292"	/>	<point	x="744"	y="291"	/>	<point	x="745"	y="290"	/>	<point	x="752"	y="288"	/>	<point	x="753"	y="288"	/>	<point	x="754"	y="288"	/>	<point	x="751"	y="287"	/>	<point	x="749"	y="288"	/>	<point	x="746"	y="289"	/>	<point	x="747"	y="288"	/>	<point	x="748"	y="288"	/>
</particle>
	<particle	cx="572"	cy="336"	value="1.0"	area="1027.0"	primeter="132.98885271170678"	width="51.478150704935004"	height="25.495097567963924"	orientation="0.44551685402445756"	isdummy="false"	MinorAxisAnchorPoint1_x="320"	MinorAxisAnchorPoint1_y="577"	MinorAxisAnchorPoint2_x="343"	MinorAxisAnchorPoint2_y="588"	MajorAxisAnchorPoint1_x="348"	MajorAxisAnchorPoint1_y="548"	MajorAxisAnchorPoint2_x="327"	MajorAxisAnchorPoint2_y="595"	compactness="0.757264330745119"	circularity="0.7297092118533371"	ellipticity="0.9589310342013554"	isfixed="false">

	<point	x="580"	y="319"	/>	<point	x="580"	y="319"	/>	<point	x="595"	y="334"	/>	<point	x="595"	y="335"	/>	<point	x="595"	y="336"	/>	<point	x="594"	y="337"	/>	<point	x="593"	y="338"	/>	<point	x="592"	y="339"	/>	<point	x="591"	y="340"	/>	<point	x="590"	y="341"	/>	<point	x="589"	y="342"	/>	<point	x="588"	y="343"	/>	<point	x="587"	y="343"	/>	<point	x="586"	y="343"	/>	<point	x="585"	y="344"	/>	<point	x="584"	y="344"	/>	<point	x="583"	y="345"	/>	<point	x="582"	y="345"	/>	<point	x="581"	y="345"	/>	<point	x="580"	y="346"	/>	<point	x="579"	y="346"	/>	<point	x="578"	y="346"	/>	<point	x="577"	y="347"	/>	<point	x="576"	y="347"	/>	<point	x="575"	y="347"	/>	<point	x="574"	y="348"	/>	<point	x="573"	y="348"	/>	<point	x="572"	y="348"	/>	<point	x="571"	y="349"	/>	<point	x="570"	y="349"	/>	<point	x="569"	y="349"	/>	<point	x="568"	y="349"	/>	<point	x="567"	y="350"	/>	<point	x="566"	y="350"	/>	<point	x="565"	y="350"	/>	<point	x="564"	y="350"	/>	<point	x="563"	y="351"	/>	<point	x="562"	y="351"	/>	<point	x="561"	y="351"	/>	<point	x="560"	y="352"	/>	<point	x="559"	y="352"	/>	<point	x="558"	y="352"	/>	<point	x="557"	y="352"	/>	<point	x="556"	y="352"	/>	<point	x="555"	y="352"	/>	<point	x="554"	y="352"	/>	<point	x="553"	y="351"	/>	<point	x="552"	y="351"	/>	<point	x="551"	y="351"	/>	<point	x="550"	y="350"	/>	<point	x="549"	y="349"	/>	<point	x="548"	y="348"	/>	<point	x="548"	y="347"	/>	<point	x="548"	y="346"	/>	<point	x="547"	y="345"	/>	<point	x="548"	y="344"	/>	<point	x="596"	y="333"	/>	<point	x="596"	y="332"	/>	<point	x="548"	y="343"	/>	<point	x="596"	y="331"	/>	<point	x="596"	y="330"	/>	<point	x="549"	y="341"	/>	<point	x="548"	y="342"	/>	<point	x="550"	y="340"	/>	<point	x="595"	y="329"	/>	<point	x="595"	y="328"	/>	<point	x="551"	y="339"	/>	<point	x="552"	y="338"	/>	<point	x="595"	y="327"	/>	<point	x="594"	y="326"	/>	<point	x="553"	y="337"	/>	<point	x="554"	y="336"	/>	<point	x="555"	y="335"	/>	<point	x="557"	y="334"	/>	<point	x="556"	y="334"	/>	<point	x="558"	y="333"	/>	<point	x="593"	y="325"	/>	<point	x="592"	y="324"	/>	<point	x="591"	y="324"	/>	<point	x="590"	y="323"	/>	<point	x="589"	y="322"	/>	<point	x="559"	y="332"	/>	<point	x="560"	y="331"	/>	<point	x="561"	y="330"	/>	<point	x="562"	y="330"	/>	<point	x="564"	y="329"	/>	<point	x="566"	y="328"	/>	<point	x="565"	y="328"	/>	<point	x="567"	y="327"	/>	<point	x="568"	y="326"	/>	<point	x="588"	y="321"	/>	<point	x="585"	y="320"	/>	<point	x="586"	y="320"	/>	<point	x="587"	y="320"	/>	<point	x="569"	y="325"	/>	<point	x="570"	y="324"	/>	<point	x="572"	y="323"	/>	<point	x="575"	y="322"	/>	<point	x="579"	y="320"	/>	<point	x="578"	y="320"	/>	<point	x="576"	y="321"	/>	<point	x="577"	y="320"	/>	<point	x="581"	y="319"	/>	<point	x="582"	y="319"	/>	<point	x="583"	y="319"	/>	<point	x="584"	y="319"	/>	<point	x="574"	y="322"	/>	<point	x="573"	y="322"	/>	<point	x="571"	y="323"	/>	<point	x="563"	y="329"	/>
</particle>
	<particle	cx="927"	cy="347"	value="1.0"	area="891.0"	primeter="120.60407640085654"	width="43.04648650006177"	height="24.020824298928627"	orientation="0.2729511259361446"	isdummy="false"	MinorAxisAnchorPoint1_x="334"	MinorAxisAnchorPoint1_y="936"	MinorAxisAnchorPoint2_x="358"	MinorAxisAnchorPoint2_y="935"	MajorAxisAnchorPoint1_x="346"	MajorAxisAnchorPoint1_y="950"	MajorAxisAnchorPoint2_x="348"	MajorAxisAnchorPoint2_y="907"	compactness="0.8425573488465783"	circularity="0.7697746302154115"	ellipticity="0.979241056588326"	isfixed="false">

	<point	x="936"	y="334"	/>	<point	x="936"	y="334"	/>	<point	x="949"	y="347"	/>	<point	x="949"	y="348"	/>	<point	x="949"	y="349"	/>	<point	x="948"	y="350"	/>	<point	x="947"	y="351"	/>	<point	x="946"	y="352"	/>	<point	x="945"	y="353"	/>	<point	x="944"	y="353"	/>	<point	x="943"	y="353"	/>	<point	x="942"	y="354"	/>	<point	x="941"	y="355"	/>	<point	x="940"	y="356"	/>	<point	x="939"	y="357"	/>	<point	x="938"	y="357"	/>	<point	x="937"	y="357"	/>	<point	x="936"	y="358"	/>	<point	x="935"	y="358"	/>	<point	x="934"	y="358"	/>	<point	x="933"	y="359"	/>	<point	x="932"	y="359"	/>	<point	x="931"	y="359"	/>	<point	x="930"	y="359"	/>	<point	x="929"	y="359"	/>	<point	x="928"	y="359"	/>	<point	x="927"	y="360"	/>	<point	x="926"	y="360"	/>	<point	x="925"	y="360"	/>	<point	x="924"	y="360"	/>	<point	x="923"	y="360"	/>	<point	x="922"	y="361"	/>	<point	x="921"	y="361"	/>	<point	x="920"	y="361"	/>	<point	x="919"	y="361"	/>	<point	x="918"	y="361"	/>	<point	x="917"	y="361"	/>	<point	x="916"	y="362"	/>	<point	x="915"	y="362"	/>	<point	x="914"	y="361"	/>	<point	x="913"	y="361"	/>	<point	x="912"	y="361"	/>	<point	x="911"	y="360"	/>	<point	x="910"	y="359"	/>	<point	x="909"	y="358"	/>	<point	x="909"	y="357"	/>	<point	x="909"	y="356"	/>	<point	x="908"	y="355"	/>	<point	x="908"	y="354"	/>	<point	x="908"	y="353"	/>	<point	x="909"	y="352"	/>	<point	x="908"	y="351"	/>	<point	x="950"	y="346"	/>	<point	x="949"	y="345"	/>	<point	x="949"	y="344"	/>	<point	x="908"	y="350"	/>	<point	x="908"	y="349"	/>	<point	x="949"	y="343"	/>	<point	x="948"	y="342"	/>	<point	x="907"	y="348"	/>	<point	x="908"	y="347"	/>	<point	x="947"	y="341"	/>	<point	x="947"	y="340"	/>	<point	x="908"	y="346"	/>	<point	x="908"	y="345"	/>	<point	x="909"	y="344"	/>	<point	x="947"	y="339"	/>	<point	x="946"	y="338"	/>	<point	x="910"	y="343"	/>	<point	x="911"	y="342"	/>	<point	x="945"	y="337"	/>	<point	x="944"	y="336"	/>	<point	x="912"	y="341"	/>	<point	x="913"	y="340"	/>	<point	x="914"	y="340"	/>	<point	x="924"	y="338"	/>	<point	x="923"	y="338"	/>	<point	x="917"	y="339"	/>	<point	x="916"	y="339"	/>	<point	x="915"	y="339"	/>	<point	x="918"	y="338"	/>	<point	x="919"	y="338"	/>	<point	x="920"	y="338"	/>	<point	x="921"	y="338"	/>	<point	x="922"	y="338"	/>	<point	x="925"	y="337"	/>	<point	x="926"	y="337"	/>	<point	x="927"	y="337"	/>	<point	x="928"	y="336"	/>	<point	x="929"	y="336"	/>	<point	x="930"	y="336"	/>	<point	x="931"	y="336"	/>	<point	x="934"	y="335"	/>	<point	x="935"	y="335"	/>	<point	x="937"	y="334"	/>	<point	x="941"	y="335"	/>	<point	x="942"	y="335"	/>	<point	x="943"	y="335"	/>	<point	x="940"	y="334"	/>	<point	x="939"	y="334"	/>	<point	x="938"	y="334"	/>	<point	x="933"	y="335"	/>	<point	x="932"	y="335"	/>
</particle>
	<particle	cx="680"	cy="359"	value="1.0"	area="1101.0"	primeter="134.26093065034894"	width="51.78802950489621"	height="27.16615541441225"	orientation="-0.22896440936837867"	isdummy="false"	MinorAxisAnchorPoint1_x="344"	MinorAxisAnchorPoint1_y="679"	MinorAxisAnchorPoint2_x="371"	MinorAxisAnchorPoint2_y="676"	MajorAxisAnchorPoint1_x="365"	MajorAxisAnchorPoint1_y="706"	MajorAxisAnchorPoint2_x="356"	MajorAxisAnchorPoint2_y="655"	compactness="0.811996555660522"	circularity="0.7675344483489422"	ellipticity="0.9784973841721077"	isfixed="false">

	<point	x="670"	y="344"	/>	<point	x="670"	y="344"	/>	<point	x="698"	y="372"	/>	<point	x="699"	y="372"	/>	<point	x="700"	y="371"	/>	<point	x="701"	y="371"	/>	<point	x="702"	y="371"	/>	<point	x="703"	y="370"	/>	<point	x="697"	y="372"	/>	<point	x="696"	y="373"	/>	<point	x="695"	y="373"	/>	<point	x="694"	y="373"	/>	<point	x="693"	y="373"	/>	<point	x="692"	y="373"	/>	<point	x="691"	y="373"	/>	<point	x="690"	y="373"	/>	<point	x="689"	y="372"	/>	<point	x="688"	y="372"	/>	<point	x="687"	y="372"	/>	<point	x="686"	y="372"	/>	<point	x="685"	y="372"	/>	<point	x="684"	y="372"	/>	<point	x="704"	y="369"	/>	<point	x="705"	y="368"	/>	<point	x="705"	y="367"	/>	<point	x="705"	y="366"	/>	<point	x="683"	y="371"	/>	<point	x="682"	y="371"	/>	<point	x="681"	y="371"	/>	<point	x="680"	y="371"	/>	<point	x="679"	y="371"	/>	<point	x="678"	y="371"	/>	<point	x="677"	y="371"	/>	<point	x="676"	y="371"	/>	<point	x="706"	y="365"	/>	<point	x="706"	y="364"	/>	<point	x="675"	y="370"	/>	<point	x="674"	y="370"	/>	<point	x="673"	y="370"	/>	<point	x="672"	y="370"	/>	<point	x="671"	y="370"	/>	<point	x="670"	y="369"	/>	<point	x="669"	y="369"	/>	<point	x="668"	y="369"	/>	<point	x="705"	y="363"	/>	<point	x="705"	y="362"	/>	<point	x="705"	y="361"	/>	<point	x="704"	y="360"	/>	<point	x="667"	y="368"	/>	<point	x="666"	y="368"	/>	<point	x="665"	y="368"	/>	<point	x="703"	y="359"	/>	<point	x="703"	y="358"	/>	<point	x="664"	y="367"	/>	<point	x="663"	y="367"	/>	<point	x="702"	y="357"	/>	<point	x="701"	y="356"	/>	<point	x="662"	y="366"	/>	<point	x="661"	y="365"	/>	<point	x="660"	y="365"	/>	<point	x="659"	y="364"	/>	<point	x="658"	y="363"	/>	<point	x="700"	y="355"	/>	<point	x="699"	y="354"	/>	<point	x="698"	y="353"	/>	<point	x="657"	y="362"	/>	<point	x="656"	y="361"	/>	<point	x="697"	y="353"	/>	<point	x="696"	y="352"	/>	<point	x="695"	y="352"	/>	<point	x="656"	y="360"	/>	<point	x="656"	y="359"	/>	<point	x="693"	y="351"	/>	<point	x="694"	y="351"	/>	<point	x="655"	y="358"	/>	<point	x="655"	y="357"	/>	<point	x="656"	y="355"	/>	<point	x="655"	y="356"	/>	<point	x="691"	y="350"	/>	<point	x="692"	y="350"	/>	<point	x="690"	y="349"	/>	<point	x="689"	y="348"	/>	<point	x="688"	y="347"	/>	<point	x="687"	y="347"	/>	<point	x="686"	y="347"	/>	<point	x="656"	y="354"	/>	<point	x="656"	y="353"	/>	<point	x="657"	y="352"	/>	<point	x="685"	y="346"	/>	<point	x="684"	y="346"	/>	<point	x="683"	y="346"	/>	<point	x="658"	y="351"	/>	<point	x="659"	y="350"	/>	<point	x="660"	y="350"	/>	<point	x="663"	y="349"	/>	<point	x="662"	y="349"	/>	<point	x="661"	y="349"	/>	<point	x="664"	y="348"	/>	<point	x="680"	y="345"	/>	<point	x="681"	y="345"	/>	<point	x="682"	y="345"	/>	<point	x="679"	y="344"	/>	<point	x="674"	y="344"	/>	<point	x="675"	y="344"	/>	<point	x="676"	y="344"	/>	<point	x="677"	y="344"	/>	<point	x="678"	y="344"	/>	<point	x="673"	y="344"	/>	<point	x="672"	y="344"	/>	<point	x="671"	y="344"	/>	<point	x="669"	y="345"	/>	<point	x="666"	y="346"	/>	<point	x="665"	y="347"	/>	<point	x="667"	y="345"	/>	<point	x="668"	y="345"	/>
</particle>
	<particle	cx="822"	cy="374"	value="1.0"	area="1044.0"	primeter="134.22539674441617"	width="53.23532661682466"	height="24.186773244895647"	orientation="0.1635124029861876"	isdummy="false"	MinorAxisAnchorPoint1_x="366"	MinorAxisAnchorPoint1_y="833"	MinorAxisAnchorPoint2_x="369"	MinorAxisAnchorPoint2_y="809"	MajorAxisAnchorPoint1_x="348"	MajorAxisAnchorPoint1_y="821"	MajorAxisAnchorPoint2_x="401"	MajorAxisAnchorPoint2_y="826"	compactness="0.7558831778956814"	circularity="0.7281837281245828"	ellipticity="0.9901023302370721"	isfixed="false">

	<point	x="821"	y="348"	/>	<point	x="821"	y="348"	/>	<point	x="822"	y="349"	/>	<point	x="827"	y="354"	/>	<point	x="828"	y="355"	/>	<point	x="829"	y="356"	/>	<point	x="830"	y="357"	/>	<point	x="830"	y="358"	/>	<point	x="830"	y="359"	/>	<point	x="831"	y="360"	/>	<point	x="831"	y="361"	/>	<point	x="831"	y="362"	/>	<point	x="832"	y="363"	/>	<point	x="832"	y="364"	/>	<point	x="832"	y="365"	/>	<point	x="833"	y="366"	/>	<point	x="833"	y="367"	/>	<point	x="833"	y="368"	/>	<point	x="833"	y="369"	/>	<point	x="833"	y="370"	/>	<point	x="834"	y="371"	/>	<point	x="834"	y="372"	/>	<point	x="834"	y="373"	/>	<point	x="834"	y="374"	/>	<point	x="834"	y="375"	/>	<point	x="834"	y="376"	/>	<point	x="834"	y="377"	/>	<point	x="834"	y="378"	/>	<point	x="834"	y="379"	/>	<point	x="834"	y="380"	/>	<point	x="834"	y="381"	/>	<point	x="834"	y="382"	/>	<point	x="835"	y="383"	/>	<point	x="834"	y="384"	/>	<point	x="834"	y="385"	/>	<point	x="834"	y="386"	/>	<point	x="834"	y="387"	/>	<point	x="834"	y="388"	/>	<point	x="834"	y="389"	/>	<point	x="834"	y="390"	/>	<point	x="834"	y="391"	/>	<point	x="834"	y="392"	/>	<point	x="833"	y="393"	/>	<point	x="833"	y="394"	/>	<point	x="833"	y="395"	/>	<point	x="832"	y="396"	/>	<point	x="832"	y="397"	/>	<point	x="831"	y="398"	/>	<point	x="830"	y="399"	/>	<point	x="829"	y="400"	/>	<point	x="828"	y="400"	/>	<point	x="827"	y="400"	/>	<point	x="826"	y="401"	/>	<point	x="825"	y="401"	/>	<point	x="824"	y="400"	/>	<point	x="823"	y="400"	/>	<point	x="822"	y="400"	/>	<point	x="821"	y="399"	/>	<point	x="820"	y="398"	/>	<point	x="819"	y="397"	/>	<point	x="818"	y="396"	/>	<point	x="818"	y="395"	/>	<point	x="817"	y="394"	/>	<point	x="817"	y="393"	/>	<point	x="817"	y="392"	/>	<point	x="816"	y="391"	/>	<point	x="815"	y="390"	/>	<point	x="815"	y="389"	/>	<point	x="814"	y="388"	/>	<point	x="814"	y="387"	/>	<point	x="814"	y="386"	/>	<point	x="813"	y="385"	/>	<point	x="813"	y="384"	/>	<point	x="813"	y="383"	/>	<point	x="812"	y="382"	/>	<point	x="812"	y="381"	/>	<point	x="812"	y="380"	/>	<point	x="811"	y="379"	/>	<point	x="811"	y="378"	/>	<point	x="811"	y="377"	/>	<point	x="810"	y="376"	/>	<point	x="810"	y="375"	/>	<point	x="810"	y="374"	/>	<point	x="810"	y="373"	/>	<point	x="810"	y="372"	/>	<point	x="810"	y="371"	/>	<point	x="810"	y="370"	/>	<point	x="809"	y="369"	/>	<point	x="809"	y="368"	/>	<point	x="809"	y="367"	/>	<point	x="809"	y="366"	/>	<point	x="809"	y="365"	/>	<point	x="809"	y="364"	/>	<point	x="809"	y="363"	/>	<point	x="809"	y="362"	/>	<point	x="809"	y="361"	/>	<point	x="809"	y="360"	/>	<point	x="810"	y="359"	/>	<point	x="810"	y="358"	/>	<point	x="811"	y="356"	/>	<point	x="810"	y="357"	/>	<point	x="812"	y="355"	/>	<point	x="813"	y="354"	/>	<point	x="814"	y="353"	/>	<point	x="827"	y="353"	/>	<point	x="827"	y="352"	/>	<point	x="826"	y="351"	/>	<point	x="815"	y="352"	/>	<point	x="816"	y="351"	/>	<point	x="825"	y="350"	/>	<point	x="824"	y="349"	/>	<point	x="823"	y="349"	/>	<point	x="817"	y="350"	/>	<point	x="818"	y="349"	/>	<point	x="819"	y="349"	/>	<point	x="820"	y="349"	/>
</particle>
	<particle	cx="466"	cy="367"	value="1.0"	area="1136.0"	primeter="142.4030662740799"	width="54.57105459856901"	height="25.96150997149434"	orientation="0.3719109654539042"	isdummy="false"	MinorAxisAnchorPoint1_x="354"	MinorAxisAnchorPoint1_y="462"	MinorAxisAnchorPoint2_x="379"	MinorAxisAnchorPoint2_y="469"	MajorAxisAnchorPoint1_x="375"	MajorAxisAnchorPoint1_y="439"	MajorAxisAnchorPoint2_x="362"	MajorAxisAnchorPoint2_y="492"	compactness="0.7522148155277868"	circularity="0.703962481978132"	ellipticity="0.9795274567313857"	isfixed="false">

	<point	x="479"	y="350"	/>	<point	x="479"	y="350"	/>	<point	x="492"	y="363"	/>	<point	x="491"	y="364"	/>	<point	x="491"	y="365"	/>	<point	x="491"	y="366"	/>	<point	x="490"	y="367"	/>	<point	x="489"	y="368"	/>	<point	x="488"	y="369"	/>	<point	x="487"	y="370"	/>	<point	x="486"	y="371"	/>	<point	x="485"	y="372"	/>	<point	x="484"	y="373"	/>	<point	x="483"	y="373"	/>	<point	x="482"	y="374"	/>	<point	x="481"	y="374"	/>	<point	x="480"	y="375"	/>	<point	x="479"	y="375"	/>	<point	x="478"	y="375"	/>	<point	x="477"	y="376"	/>	<point	x="476"	y="376"	/>	<point	x="475"	y="377"	/>	<point	x="474"	y="377"	/>	<point	x="473"	y="377"	/>	<point	x="472"	y="378"	/>	<point	x="471"	y="378"	/>	<point	x="470"	y="378"	/>	<point	x="469"	y="379"	/>	<point	x="468"	y="379"	/>	<point	x="467"	y="379"	/>	<point	x="466"	y="379"	/>	<point	x="465"	y="380"	/>	<point	x="464"	y="380"	/>	<point	x="463"	y="380"	/>	<point	x="462"	y="380"	/>	<point	x="461"	y="380"	/>	<point	x="460"	y="381"	/>	<point	x="459"	y="381"	/>	<point	x="458"	y="381"	/>	<point	x="457"	y="381"	/>	<point	x="456"	y="381"	/>	<point	x="455"	y="382"	/>	<point	x="454"	y="382"	/>	<point	x="453"	y="382"	/>	<point	x="452"	y="382"	/>	<point	x="451"	y="382"	/>	<point	x="450"	y="382"	/>	<point	x="449"	y="382"	/>	<point	x="448"	y="382"	/>	<point	x="447"	y="382"	/>	<point	x="446"	y="382"	/>	<point	x="445"	y="381"	/>	<point	x="444"	y="381"	/>	<point	x="443"	y="381"	/>	<point	x="442"	y="380"	/>	<point	x="441"	y="379"	/>	<point	x="440"	y="378"	/>	<point	x="440"	y="377"	/>	<point	x="440"	y="376"	/>	<point	x="439"	y="375"	/>	<point	x="440"	y="374"	/>	<point	x="440"	y="373"	/>	<point	x="491"	y="361"	/>	<point	x="492"	y="362"	/>	<point	x="491"	y="360"	/>	<point	x="441"	y="371"	/>	<point	x="440"	y="372"	/>	<point	x="442"	y="370"	/>	<point	x="491"	y="359"	/>	<point	x="490"	y="358"	/>	<point	x="442"	y="369"	/>	<point	x="443"	y="368"	/>	<point	x="489"	y="357"	/>	<point	x="489"	y="356"	/>	<point	x="444"	y="367"	/>	<point	x="445"	y="366"	/>	<point	x="446"	y="366"	/>	<point	x="447"	y="365"	/>	<point	x="489"	y="355"	/>	<point	x="488"	y="354"	/>	<point	x="448"	y="364"	/>	<point	x="449"	y="363"	/>	<point	x="450"	y="363"	/>	<point	x="451"	y="362"	/>	<point	x="452"	y="361"	/>	<point	x="453"	y="361"	/>	<point	x="456"	y="359"	/>	<point	x="455"	y="360"	/>	<point	x="454"	y="360"	/>	<point	x="457"	y="358"	/>	<point	x="473"	y="354"	/>	<point	x="487"	y="353"	/>	<point	x="486"	y="352"	/>	<point	x="484"	y="351"	/>	<point	x="485"	y="351"	/>	<point	x="483"	y="351"	/>	<point	x="482"	y="350"	/>	<point	x="481"	y="350"	/>	<point	x="480"	y="350"	/>	<point	x="478"	y="351"	/>	<point	x="474"	y="353"	/>	<point	x="475"	y="352"	/>	<point	x="476"	y="351"	/>	<point	x="477"	y="351"	/>	<point	x="472"	y="354"	/>	<point	x="458"	y="357"	/>	<point	x="459"	y="356"	/>	<point	x="461"	y="355"	/>	<point	x="470"	y="353"	/>	<point	x="471"	y="353"	/>	<point	x="469"	y="353"	/>	<point	x="467"	y="353"	/>	<point	x="466"	y="353"	/>	<point	x="464"	y="354"	/>	<point	x="463"	y="354"	/>	<point	x="462"	y="354"	/>	<point	x="465"	y="353"	/>	<point	x="468"	y="352"	/>	<point	x="460"	y="355"	/>
</particle>
	<particle	cx="881"	cy="385"	value="1.0"	area="1112.0"	primeter="135.81727983645297"	width="52.172789842982326"	height="28.284271247461902"	orientation="-0.3640155498075405"	isdummy="false"	MinorAxisAnchorPoint1_x="369"	MinorAxisAnchorPoint1_y="878"	MinorAxisAnchorPoint2_x="397"	MinorAxisAnchorPoint2_y="874"	MajorAxisAnchorPoint1_x="393"	MajorAxisAnchorPoint1_y="907"	MajorAxisAnchorPoint2_x="382"	MajorAxisAnchorPoint2_y="856"	compactness="0.8193270193286527"	circularity="0.7575383000378361"	ellipticity="0.9687956152660591"	isfixed="false">

	<point	x="872"	y="368"	/>	<point	x="872"	y="368"	/>	<point	x="903"	y="399"	/>	<point	x="902"	y="399"	/>	<point	x="901"	y="399"	/>	<point	x="900"	y="400"	/>	<point	x="899"	y="400"	/>	<point	x="898"	y="400"	/>	<point	x="897"	y="401"	/>	<point	x="896"	y="401"	/>	<point	x="895"	y="401"	/>	<point	x="894"	y="401"	/>	<point	x="893"	y="400"	/>	<point	x="892"	y="400"	/>	<point	x="891"	y="400"	/>	<point	x="890"	y="400"	/>	<point	x="889"	y="400"	/>	<point	x="888"	y="400"	/>	<point	x="887"	y="400"	/>	<point	x="904"	y="398"	/>	<point	x="905"	y="397"	/>	<point	x="906"	y="396"	/>	<point	x="906"	y="395"	/>	<point	x="886"	y="399"	/>	<point	x="885"	y="399"	/>	<point	x="884"	y="399"	/>	<point	x="883"	y="399"	/>	<point	x="882"	y="399"	/>	<point	x="881"	y="399"	/>	<point	x="880"	y="398"	/>	<point	x="879"	y="398"	/>	<point	x="878"	y="398"	/>	<point	x="906"	y="394"	/>	<point	x="907"	y="393"	/>	<point	x="906"	y="392"	/>	<point	x="906"	y="391"	/>	<point	x="877"	y="397"	/>	<point	x="876"	y="397"	/>	<point	x="875"	y="397"	/>	<point	x="874"	y="397"	/>	<point	x="873"	y="396"	/>	<point	x="872"	y="396"	/>	<point	x="871"	y="396"	/>	<point	x="906"	y="390"	/>	<point	x="905"	y="389"	/>	<point	x="904"	y="388"	/>	<point	x="903"	y="387"	/>	<point	x="870"	y="395"	/>	<point	x="869"	y="395"	/>	<point	x="902"	y="386"	/>	<point	x="901"	y="385"	/>	<point	x="868"	y="394"	/>	<point	x="867"	y="394"	/>	<point	x="866"	y="394"	/>	<point	x="900"	y="384"	/>	<point	x="865"	y="393"	/>	<point	x="864"	y="392"	/>	<point	x="863"	y="391"	/>	<point	x="862"	y="390"	/>	<point	x="900"	y="383"	/>	<point	x="899"	y="382"	/>	<point	x="898"	y="381"	/>	<point	x="897"	y="380"	/>	<point	x="861"	y="389"	/>	<point	x="860"	y="388"	/>	<point	x="896"	y="379"	/>	<point	x="895"	y="379"	/>	<point	x="859"	y="387"	/>	<point	x="858"	y="386"	/>	<point	x="894"	y="378"	/>	<point	x="893"	y="377"	/>	<point	x="857"	y="385"	/>	<point	x="857"	y="384"	/>	<point	x="857"	y="383"	/>	<point	x="856"	y="382"	/>	<point	x="857"	y="381"	/>	<point	x="890"	y="376"	/>	<point	x="891"	y="376"	/>	<point	x="892"	y="376"	/>	<point	x="889"	y="375"	/>	<point	x="888"	y="374"	/>	<point	x="887"	y="374"	/>	<point	x="886"	y="374"	/>	<point	x="857"	y="380"	/>	<point	x="858"	y="378"	/>	<point	x="857"	y="379"	/>	<point	x="859"	y="377"	/>	<point	x="885"	y="373"	/>	<point	x="884"	y="372"	/>	<point	x="883"	y="372"	/>	<point	x="882"	y="372"	/>	<point	x="881"	y="371"	/>	<point	x="861"	y="376"	/>	<point	x="860"	y="376"	/>	<point	x="862"	y="375"	/>	<point	x="864"	y="374"	/>	<point	x="863"	y="374"	/>	<point	x="865"	y="373"	/>	<point	x="880"	y="370"	/>	<point	x="879"	y="370"	/>	<point	x="877"	y="369"	/>	<point	x="878"	y="369"	/>	<point	x="876"	y="369"	/>	<point	x="866"	y="372"	/>	<point	x="867"	y="371"	/>	<point	x="871"	y="369"	/>	<point	x="870"	y="369"	/>	<point	x="868"	y="370"	/>	<point	x="869"	y="369"	/>	<point	x="873"	y="368"	/>	<point	x="874"	y="368"	/>	<point	x="875"	y="368"	/>
</particle>
	<particle	cx="758"	cy="395"	value="1.0"	area="1140.0"	primeter="142.5452018978108"	width="55.569775957799216"	height="25.553864678361276"	orientation="0.6021816001677129"	isdummy="false"	MinorAxisAnchorPoint1_x="403"	MinorAxisAnchorPoint1_y="770"	MinorAxisAnchorPoint2_x="381"	MinorAxisAnchorPoint2_y="757"	MajorAxisAnchorPoint1_x="411"	MajorAxisAnchorPoint1_y="734"	MajorAxisAnchorPoint2_x="383"	MajorAxisAnchorPoint2_y="782"	compactness="0.7300429703336854"	circularity="0.7050331027182719"	ellipticity="0.9808298378059436"	isfixed="false">

	<point	x="771"	y="375"	/>	<point	x="771"	y="375"	/>	<point	x="782"	y="387"	/>	<point	x="782"	y="388"	/>	<point	x="782"	y="389"	/>	<point	x="781"	y="390"	/>	<point	x="781"	y="391"	/>	<point	x="781"	y="392"	/>	<point	x="780"	y="393"	/>	<point	x="779"	y="394"	/>	<point	x="779"	y="395"	/>	<point	x="778"	y="396"	/>	<point	x="777"	y="397"	/>	<point	x="776"	y="398"	/>	<point	x="775"	y="399"	/>	<point	x="774"	y="399"	/>	<point	x="773"	y="400"	/>	<point	x="772"	y="401"	/>	<point	x="771"	y="402"	/>	<point	x="770"	y="403"	/>	<point	x="769"	y="403"	/>	<point	x="768"	y="404"	/>	<point	x="767"	y="405"	/>	<point	x="766"	y="405"	/>	<point	x="765"	y="406"	/>	<point	x="764"	y="406"	/>	<point	x="763"	y="407"	/>	<point	x="762"	y="407"	/>	<point	x="761"	y="408"	/>	<point	x="760"	y="408"	/>	<point	x="759"	y="409"	/>	<point	x="758"	y="409"	/>	<point	x="757"	y="410"	/>	<point	x="756"	y="410"	/>	<point	x="755"	y="410"	/>	<point	x="754"	y="411"	/>	<point	x="753"	y="411"	/>	<point	x="752"	y="412"	/>	<point	x="751"	y="412"	/>	<point	x="750"	y="412"	/>	<point	x="749"	y="413"	/>	<point	x="748"	y="413"	/>	<point	x="747"	y="413"	/>	<point	x="746"	y="413"	/>	<point	x="745"	y="414"	/>	<point	x="744"	y="414"	/>	<point	x="743"	y="414"	/>	<point	x="742"	y="414"	/>	<point	x="741"	y="414"	/>	<point	x="740"	y="415"	/>	<point	x="739"	y="414"	/>	<point	x="738"	y="414"	/>	<point	x="737"	y="414"	/>	<point	x="736"	y="413"	/>	<point	x="735"	y="412"	/>	<point	x="734"	y="411"	/>	<point	x="734"	y="410"	/>	<point	x="734"	y="409"	/>	<point	x="733"	y="408"	/>	<point	x="734"	y="406"	/>	<point	x="733"	y="407"	/>	<point	x="734"	y="405"	/>	<point	x="734"	y="404"	/>	<point	x="735"	y="403"	/>	<point	x="736"	y="402"	/>	<point	x="737"	y="401"	/>	<point	x="737"	y="400"	/>	<point	x="738"	y="399"	/>	<point	x="739"	y="398"	/>	<point	x="740"	y="397"	/>	<point	x="741"	y="396"	/>	<point	x="742"	y="395"	/>	<point	x="782"	y="385"	/>	<point	x="783"	y="386"	/>	<point	x="782"	y="384"	/>	<point	x="743"	y="394"	/>	<point	x="744"	y="393"	/>	<point	x="782"	y="383"	/>	<point	x="781"	y="382"	/>	<point	x="746"	y="391"	/>	<point	x="745"	y="392"	/>	<point	x="747"	y="390"	/>	<point	x="780"	y="381"	/>	<point	x="779"	y="380"	/>	<point	x="748"	y="389"	/>	<point	x="749"	y="388"	/>	<point	x="750"	y="387"	/>	<point	x="751"	y="387"	/>	<point	x="779"	y="379"	/>	<point	x="778"	y="378"	/>	<point	x="753"	y="385"	/>	<point	x="752"	y="386"	/>	<point	x="754"	y="384"	/>	<point	x="755"	y="383"	/>	<point	x="766"	y="378"	/>	<point	x="777"	y="377"	/>	<point	x="776"	y="376"	/>	<point	x="775"	y="376"	/>	<point	x="774"	y="376"	/>	<point	x="767"	y="377"	/>	<point	x="768"	y="376"	/>	<point	x="769"	y="376"	/>	<point	x="770"	y="376"	/>	<point	x="772"	y="375"	/>	<point	x="773"	y="375"	/>	<point	x="765"	y="378"	/>	<point	x="764"	y="378"	/>	<point	x="763"	y="379"	/>	<point	x="762"	y="379"	/>	<point	x="760"	y="380"	/>	<point	x="759"	y="381"	/>	<point	x="758"	y="381"	/>	<point	x="756"	y="382"	/>	<point	x="757"	y="381"	/>	<point	x="761"	y="379"	/>
</particle>
	<particle	cx="528"	cy="402"	value="1.0"	area="1032.0"	primeter="131.57463914933368"	width="51.0"	height="25.553864678361276"	orientation="0.5174979451301395"	isdummy="false"	MinorAxisAnchorPoint1_x="394"	MinorAxisAnchorPoint1_y="538"	MinorAxisAnchorPoint2_x="407"	MinorAxisAnchorPoint2_y="516"	MajorAxisAnchorPoint1_x="425"	MajorAxisAnchorPoint1_y="541"	MajorAxisAnchorPoint2_x="380"	MajorAxisAnchorPoint2_y="517"	compactness="0.7899492356203325"	circularity="0.749109295386088"	ellipticity="0.9949610094110573"	isfixed="false">

	<point	x="520"	y="379"	/>	<point	x="520"	y="379"	/>	<point	x="540"	y="399"	/>	<point	x="540"	y="400"	/>	<point	x="541"	y="401"	/>	<point	x="541"	y="402"	/>	<point	x="542"	y="403"	/>	<point	x="542"	y="404"	/>	<point	x="542"	y="405"	/>	<point	x="543"	y="406"	/>	<point	x="543"	y="407"	/>	<point	x="544"	y="408"	/>	<point	x="544"	y="409"	/>	<point	x="544"	y="410"	/>	<point	x="545"	y="411"	/>	<point	x="545"	y="412"	/>	<point	x="545"	y="413"	/>	<point	x="545"	y="414"	/>	<point	x="545"	y="415"	/>	<point	x="545"	y="416"	/>	<point	x="546"	y="417"	/>	<point	x="546"	y="418"	/>	<point	x="545"	y="419"	/>	<point	x="545"	y="420"	/>	<point	x="545"	y="421"	/>	<point	x="544"	y="422"	/>	<point	x="543"	y="423"	/>	<point	x="542"	y="424"	/>	<point	x="541"	y="425"	/>	<point	x="540"	y="425"	/>	<point	x="539"	y="425"	/>	<point	x="538"	y="426"	/>	<point	x="537"	y="425"	/>	<point	x="536"	y="425"	/>	<point	x="535"	y="425"	/>	<point	x="534"	y="424"	/>	<point	x="533"	y="424"	/>	<point	x="532"	y="423"	/>	<point	x="531"	y="423"	/>	<point	x="530"	y="422"	/>	<point	x="529"	y="421"	/>	<point	x="528"	y="420"	/>	<point	x="527"	y="419"	/>	<point	x="526"	y="419"	/>	<point	x="525"	y="418"	/>	<point	x="524"	y="417"	/>	<point	x="523"	y="416"	/>	<point	x="522"	y="415"	/>	<point	x="521"	y="414"	/>	<point	x="520"	y="413"	/>	<point	x="520"	y="412"	/>	<point	x="519"	y="411"	/>	<point	x="518"	y="410"	/>	<point	x="518"	y="409"	/>	<point	x="517"	y="408"	/>	<point	x="516"	y="407"	/>	<point	x="516"	y="406"	/>	<point	x="515"	y="405"	/>	<point	x="515"	y="404"	/>	<point	x="515"	y="403"	/>	<point	x="514"	y="402"	/>	<point	x="514"	y="401"	/>	<point	x="539"	y="397"	/>	<point	x="540"	y="398"	/>	<point	x="539"	y="396"	/>	<point	x="514"	y="400"	/>	<point	x="513"	y="399"	/>	<point	x="513"	y="398"	/>	<point	x="513"	y="397"	/>	<point	x="538"	y="395"	/>	<point	x="538"	y="394"	/>	<point	x="537"	y="393"	/>	<point	x="513"	y="396"	/>	<point	x="513"	y="395"	/>	<point	x="513"	y="394"	/>	<point	x="513"	y="393"	/>	<point	x="536"	y="392"	/>	<point	x="535"	y="391"	/>	<point	x="535"	y="390"	/>	<point	x="513"	y="392"	/>	<point	x="513"	y="391"	/>	<point	x="534"	y="389"	/>	<point	x="534"	y="388"	/>	<point	x="513"	y="390"	/>	<point	x="512"	y="389"	/>	<point	x="533"	y="387"	/>	<point	x="532"	y="386"	/>	<point	x="512"	y="388"	/>	<point	x="512"	y="387"	/>	<point	x="513"	y="386"	/>	<point	x="530"	y="385"	/>	<point	x="531"	y="385"	/>	<point	x="529"	y="384"	/>	<point	x="513"	y="385"	/>	<point	x="528"	y="383"	/>	<point	x="527"	y="382"	/>	<point	x="526"	y="382"	/>	<point	x="514"	y="383"	/>	<point	x="513"	y="384"	/>	<point	x="515"	y="382"	/>	<point	x="525"	y="381"	/>	<point	x="524"	y="380"	/>	<point	x="523"	y="380"	/>	<point	x="522"	y="380"	/>	<point	x="516"	y="381"	/>	<point	x="517"	y="380"	/>	<point	x="518"	y="380"	/>	<point	x="519"	y="380"	/>	<point	x="521"	y="379"	/>
</particle>
	<particle	cx="1040"	cy="396"	value="1.0"	area="1109.0"	primeter="135.33199846221441"	width="50.15974481593781"	height="26.40075756488817"	orientation="-0.4274408681956986"	isdummy="false"	MinorAxisAnchorPoint1_x="410"	MinorAxisAnchorPoint1_y="1038"	MinorAxisAnchorPoint2_x="386"	MinorAxisAnchorPoint2_y="1049"	MajorAxisAnchorPoint1_x="407"	MajorAxisAnchorPoint1_y="1064"	MajorAxisAnchorPoint2_x="387"	MajorAxisAnchorPoint2_y="1018"	compactness="0.8207125798595977"	circularity="0.7609224891189492"	ellipticity="0.9900480759302648"	isfixed="false">

	<point	x="1026"	y="379"	/>	<point	x="1026"	y="379"	/>	<point	x="1058"	y="412"	/>	<point	x="1057"	y="412"	/>	<point	x="1056"	y="412"	/>	<point	x="1055"	y="413"	/>	<point	x="1054"	y="413"	/>	<point	x="1053"	y="412"	/>	<point	x="1052"	y="412"	/>	<point	x="1051"	y="412"	/>	<point	x="1050"	y="412"	/>	<point	x="1049"	y="412"	/>	<point	x="1048"	y="412"	/>	<point	x="1047"	y="412"	/>	<point	x="1046"	y="412"	/>	<point	x="1059"	y="411"	/>	<point	x="1060"	y="410"	/>	<point	x="1061"	y="410"	/>	<point	x="1062"	y="409"	/>	<point	x="1045"	y="411"	/>	<point	x="1044"	y="411"	/>	<point	x="1043"	y="411"	/>	<point	x="1042"	y="411"	/>	<point	x="1041"	y="411"	/>	<point	x="1063"	y="408"	/>	<point	x="1064"	y="407"	/>	<point	x="1040"	y="410"	/>	<point	x="1039"	y="410"	/>	<point	x="1038"	y="410"	/>	<point	x="1064"	y="406"	/>	<point	x="1064"	y="405"	/>	<point	x="1037"	y="409"	/>	<point	x="1036"	y="409"	/>	<point	x="1065"	y="404"	/>	<point	x="1064"	y="403"	/>	<point	x="1035"	y="408"	/>	<point	x="1034"	y="408"	/>	<point	x="1033"	y="408"	/>	<point	x="1064"	y="402"	/>	<point	x="1064"	y="401"	/>	<point	x="1032"	y="407"	/>	<point	x="1031"	y="407"	/>	<point	x="1030"	y="406"	/>	<point	x="1029"	y="406"	/>	<point	x="1064"	y="400"	/>	<point	x="1063"	y="399"	/>	<point	x="1063"	y="398"	/>	<point	x="1063"	y="397"	/>	<point	x="1028"	y="405"	/>	<point	x="1027"	y="405"	/>	<point	x="1062"	y="396"	/>	<point	x="1061"	y="395"	/>	<point	x="1026"	y="404"	/>	<point	x="1025"	y="404"	/>	<point	x="1024"	y="403"	/>	<point	x="1023"	y="402"	/>	<point	x="1059"	y="394"	/>	<point	x="1060"	y="394"	/>	<point	x="1058"	y="393"	/>	<point	x="1056"	y="392"	/>	<point	x="1057"	y="392"	/>	<point	x="1055"	y="391"	/>	<point	x="1022"	y="401"	/>	<point	x="1022"	y="400"	/>	<point	x="1021"	y="399"	/>	<point	x="1020"	y="398"	/>	<point	x="1054"	y="390"	/>	<point	x="1053"	y="389"	/>	<point	x="1052"	y="388"	/>	<point	x="1051"	y="387"	/>	<point	x="1050"	y="387"	/>	<point	x="1019"	y="397"	/>	<point	x="1019"	y="396"	/>	<point	x="1019"	y="395"	/>	<point	x="1018"	y="394"	/>	<point	x="1049"	y="386"	/>	<point	x="1048"	y="386"	/>	<point	x="1047"	y="386"	/>	<point	x="1045"	y="385"	/>	<point	x="1046"	y="385"	/>	<point	x="1044"	y="384"	/>	<point	x="1018"	y="393"	/>	<point	x="1018"	y="392"	/>	<point	x="1017"	y="391"	/>	<point	x="1017"	y="390"	/>	<point	x="1018"	y="389"	/>	<point	x="1018"	y="388"	/>	<point	x="1042"	y="384"	/>	<point	x="1043"	y="384"	/>	<point	x="1041"	y="383"	/>	<point	x="1039"	y="383"	/>	<point	x="1040"	y="383"	/>	<point	x="1038"	y="382"	/>	<point	x="1019"	y="386"	/>	<point	x="1018"	y="387"	/>	<point	x="1020"	y="385"	/>	<point	x="1020"	y="384"	/>	<point	x="1021"	y="382"	/>	<point	x="1020"	y="383"	/>	<point	x="1022"	y="381"	/>	<point	x="1036"	y="382"	/>	<point	x="1037"	y="382"	/>	<point	x="1035"	y="381"	/>	<point	x="1034"	y="381"	/>	<point	x="1033"	y="381"	/>	<point	x="1032"	y="381"	/>	<point	x="1031"	y="380"	/>	<point	x="1030"	y="380"	/>	<point	x="1029"	y="380"	/>	<point	x="1028"	y="379"	/>	<point	x="1027"	y="379"	/>	<point	x="1025"	y="380"	/>	<point	x="1024"	y="380"	/>	<point	x="1023"	y="380"	/>
</particle>
	<particle	cx="649"	cy="404"	value="1.0"	area="1166.0"	primeter="146.16042558696057"	width="56.515484603779164"	height="24.331050121192877"	orientation="-0.2998110830838549"	isdummy="false"	MinorAxisAnchorPoint1_x="396"	MinorAxisAnchorPoint1_y="662"	MinorAxisAnchorPoint2_x="420"	MinorAxisAnchorPoint2_y="658"	MajorAxisAnchorPoint1_x="409"	MajorAxisAnchorPoint1_y="678"	MajorAxisAnchorPoint2_x="396"	MajorAxisAnchorPoint2_y="623"	compactness="0.7196670239372795"	circularity="0.6858810698665194"	ellipticity="0.9732841655697931"	isfixed="false">

	<point	x="630"	y="389"	/>	<point	x="630"	y="389"	/>	<point	x="661"	y="420"	/>	<point	x="662"	y="421"	/>	<point	x="663"	y="421"	/>	<point	x="664"	y="420"	/>	<point	x="665"	y="420"	/>	<point	x="666"	y="420"	/>	<point	x="667"	y="419"	/>	<point	x="668"	y="419"	/>	<point	x="669"	y="419"	/>	<point	x="670"	y="418"	/>	<point	x="660"	y="420"	/>	<point	x="659"	y="420"	/>	<point	x="658"	y="420"	/>	<point	x="657"	y="419"	/>	<point	x="656"	y="419"	/>	<point	x="655"	y="419"	/>	<point	x="671"	y="417"	/>	<point	x="672"	y="416"	/>	<point	x="673"	y="415"	/>	<point	x="674"	y="415"	/>	<point	x="675"	y="414"	/>	<point	x="654"	y="418"	/>	<point	x="653"	y="418"	/>	<point	x="652"	y="418"	/>	<point	x="651"	y="417"	/>	<point	x="650"	y="417"	/>	<point	x="649"	y="417"	/>	<point	x="676"	y="413"	/>	<point	x="677"	y="412"	/>	<point	x="677"	y="411"	/>	<point	x="677"	y="410"	/>	<point	x="648"	y="416"	/>	<point	x="647"	y="416"	/>	<point	x="646"	y="416"	/>	<point	x="645"	y="415"	/>	<point	x="644"	y="415"	/>	<point	x="643"	y="415"	/>	<point	x="678"	y="409"	/>	<point	x="678"	y="408"	/>	<point	x="677"	y="407"	/>	<point	x="677"	y="406"	/>	<point	x="642"	y="414"	/>	<point	x="641"	y="414"	/>	<point	x="640"	y="414"	/>	<point	x="639"	y="413"	/>	<point	x="638"	y="413"	/>	<point	x="677"	y="405"	/>	<point	x="676"	y="404"	/>	<point	x="675"	y="403"	/>	<point	x="674"	y="402"	/>	<point	x="637"	y="412"	/>	<point	x="636"	y="412"	/>	<point	x="635"	y="412"	/>	<point	x="634"	y="411"	/>	<point	x="633"	y="411"	/>	<point	x="673"	y="401"	/>	<point	x="672"	y="400"	/>	<point	x="671"	y="400"	/>	<point	x="669"	y="399"	/>	<point	x="670"	y="399"	/>	<point	x="668"	y="398"	/>	<point	x="667"	y="398"	/>	<point	x="632"	y="410"	/>	<point	x="631"	y="409"	/>	<point	x="630"	y="409"	/>	<point	x="629"	y="408"	/>	<point	x="628"	y="407"	/>	<point	x="666"	y="398"	/>	<point	x="665"	y="397"	/>	<point	x="664"	y="397"	/>	<point	x="663"	y="397"	/>	<point	x="661"	y="396"	/>	<point	x="662"	y="396"	/>	<point	x="660"	y="396"	/>	<point	x="659"	y="396"	/>	<point	x="627"	y="406"	/>	<point	x="626"	y="405"	/>	<point	x="626"	y="404"	/>	<point	x="625"	y="403"	/>	<point	x="658"	y="395"	/>	<point	x="657"	y="395"	/>	<point	x="656"	y="395"	/>	<point	x="655"	y="395"	/>	<point	x="654"	y="395"	/>	<point	x="653"	y="394"	/>	<point	x="652"	y="394"	/>	<point	x="625"	y="402"	/>	<point	x="624"	y="401"	/>	<point	x="624"	y="400"	/>	<point	x="624"	y="399"	/>	<point	x="651"	y="394"	/>	<point	x="650"	y="393"	/>	<point	x="649"	y="393"	/>	<point	x="648"	y="393"	/>	<point	x="647"	y="392"	/>	<point	x="646"	y="392"	/>	<point	x="623"	y="398"	/>	<point	x="623"	y="397"	/>	<point	x="624"	y="395"	/>	<point	x="623"	y="396"	/>	<point	x="643"	y="392"	/>	<point	x="644"	y="392"	/>	<point	x="645"	y="392"	/>	<point	x="640"	y="391"	/>	<point	x="641"	y="391"	/>	<point	x="642"	y="391"	/>	<point	x="624"	y="394"	/>	<point	x="624"	y="393"	/>	<point	x="625"	y="392"	/>	<point	x="637"	y="390"	/>	<point	x="638"	y="390"	/>	<point	x="639"	y="390"	/>	<point	x="636"	y="390"	/>	<point	x="634"	y="390"	/>	<point	x="626"	y="391"	/>	<point	x="627"	y="390"	/>	<point	x="628"	y="390"	/>	<point	x="629"	y="390"	/>	<point	x="631"	y="389"	/>	<point	x="632"	y="389"	/>	<point	x="633"	y="389"	/>	<point	x="635"	y="389"	/>
</particle>
	<particle	cx="986"	cy="447"	value="1.0"	area="935.0"	primeter="130.40306627407986"	width="51.478150704935004"	height="21.470910553583888"	orientation="0.5297876542606188"	isdummy="false"	MinorAxisAnchorPoint1_x="455"	MinorAxisAnchorPoint1_y="979"	MinorAxisAnchorPoint2_x="445"	MinorAxisAnchorPoint2_y="998"	MajorAxisAnchorPoint1_x="470"	MajorAxisAnchorPoint1_y="998"	MajorAxisAnchorPoint2_x="425"	MajorAxisAnchorPoint2_y="973"	compactness="0.702405132751835"	circularity="0.6909488017658282"	ellipticity="0.9844665151482566"	isfixed="false">

	<point	x="976"	y="424"	/>	<point	x="976"	y="424"	/>	<point	x="998"	y="446"	/>	<point	x="998"	y="447"	/>	<point	x="999"	y="448"	/>	<point	x="999"	y="449"	/>	<point	x="1000"	y="450"	/>	<point	x="1001"	y="451"	/>	<point	x="1001"	y="452"	/>	<point	x="1002"	y="453"	/>	<point	x="1002"	y="454"	/>	<point	x="1002"	y="455"	/>	<point	x="1003"	y="456"	/>	<point	x="1003"	y="457"	/>	<point	x="1003"	y="458"	/>	<point	x="1003"	y="459"	/>	<point	x="1003"	y="460"	/>	<point	x="1003"	y="461"	/>	<point	x="1003"	y="462"	/>	<point	x="1002"	y="463"	/>	<point	x="1002"	y="464"	/>	<point	x="1002"	y="465"	/>	<point	x="1001"	y="466"	/>	<point	x="1001"	y="467"	/>	<point	x="1000"	y="468"	/>	<point	x="999"	y="469"	/>	<point	x="998"	y="470"	/>	<point	x="997"	y="470"	/>	<point	x="996"	y="470"	/>	<point	x="995"	y="471"	/>	<point	x="994"	y="471"	/>	<point	x="993"	y="470"	/>	<point	x="992"	y="470"	/>	<point	x="991"	y="470"	/>	<point	x="990"	y="469"	/>	<point	x="989"	y="468"	/>	<point	x="988"	y="468"	/>	<point	x="987"	y="467"	/>	<point	x="986"	y="466"	/>	<point	x="985"	y="465"	/>	<point	x="985"	y="464"	/>	<point	x="985"	y="463"	/>	<point	x="984"	y="462"	/>	<point	x="984"	y="461"	/>	<point	x="983"	y="460"	/>	<point	x="982"	y="459"	/>	<point	x="981"	y="458"	/>	<point	x="980"	y="457"	/>	<point	x="980"	y="456"	/>	<point	x="979"	y="455"	/>	<point	x="979"	y="454"	/>	<point	x="978"	y="453"	/>	<point	x="978"	y="452"	/>	<point	x="977"	y="451"	/>	<point	x="976"	y="450"	/>	<point	x="976"	y="449"	/>	<point	x="976"	y="448"	/>	<point	x="975"	y="447"	/>	<point	x="975"	y="446"	/>	<point	x="997"	y="444"	/>	<point	x="998"	y="445"	/>	<point	x="996"	y="443"	/>	<point	x="974"	y="445"	/>	<point	x="974"	y="444"	/>	<point	x="996"	y="442"	/>	<point	x="995"	y="441"	/>	<point	x="973"	y="443"	/>	<point	x="973"	y="442"	/>	<point	x="994"	y="440"	/>	<point	x="994"	y="439"	/>	<point	x="973"	y="441"	/>	<point	x="972"	y="440"	/>	<point	x="993"	y="438"	/>	<point	x="993"	y="437"	/>	<point	x="972"	y="439"	/>	<point	x="972"	y="438"	/>	<point	x="992"	y="436"	/>	<point	x="991"	y="435"	/>	<point	x="971"	y="437"	/>	<point	x="970"	y="436"	/>	<point	x="990"	y="434"	/>	<point	x="989"	y="433"	/>	<point	x="970"	y="435"	/>	<point	x="970"	y="434"	/>	<point	x="988"	y="432"	/>	<point	x="987"	y="431"	/>	<point	x="969"	y="433"	/>	<point	x="969"	y="432"	/>	<point	x="986"	y="430"	/>	<point	x="985"	y="429"	/>	<point	x="970"	y="430"	/>	<point	x="969"	y="431"	/>	<point	x="984"	y="428"	/>	<point	x="983"	y="427"	/>	<point	x="970"	y="429"	/>	<point	x="970"	y="428"	/>	<point	x="971"	y="427"	/>	<point	x="981"	y="426"	/>	<point	x="982"	y="426"	/>	<point	x="980"	y="425"	/>	<point	x="979"	y="425"	/>	<point	x="978"	y="425"	/>	<point	x="972"	y="426"	/>	<point	x="973"	y="425"	/>	<point	x="974"	y="425"	/>	<point	x="975"	y="425"	/>	<point	x="977"	y="424"	/>
</particle>
	<particle	cx="861"	cy="446"	value="1.0"	area="840.0"	primeter="122.8528137423857"	width="47.50789408087881"	height="20.591260281974"	orientation="0.5974445136299403"	isdummy="false"	MinorAxisAnchorPoint1_x="450"	MinorAxisAnchorPoint1_y="850"	MinorAxisAnchorPoint2_x="440"	MinorAxisAnchorPoint2_y="868"	MajorAxisAnchorPoint1_x="467"	MajorAxisAnchorPoint1_y="875"	MajorAxisAnchorPoint2_x="426"	MajorAxisAnchorPoint2_y="851"	compactness="0.7144779066859885"	circularity="0.6993892209147851"	ellipticity="0.9694678453200639"	isfixed="false">

	<point	x="854"	y="425"	/>	<point	x="854"	y="425"	/>	<point	x="855"	y="426"	/>	<point	x="865"	y="436"	/>	<point	x="866"	y="437"	/>	<point	x="866"	y="438"	/>	<point	x="867"	y="439"	/>	<point	x="868"	y="440"	/>	<point	x="868"	y="441"	/>	<point	x="869"	y="442"	/>	<point	x="869"	y="443"	/>	<point	x="870"	y="444"	/>	<point	x="870"	y="445"	/>	<point	x="871"	y="446"	/>	<point	x="871"	y="447"	/>	<point	x="872"	y="448"	/>	<point	x="873"	y="449"	/>	<point	x="874"	y="450"	/>	<point	x="874"	y="451"	/>	<point	x="875"	y="452"	/>	<point	x="875"	y="453"	/>	<point	x="876"	y="454"	/>	<point	x="876"	y="455"	/>	<point	x="877"	y="456"	/>	<point	x="878"	y="457"	/>	<point	x="878"	y="458"	/>	<point	x="878"	y="459"	/>	<point	x="879"	y="460"	/>	<point	x="879"	y="461"	/>	<point	x="878"	y="462"	/>	<point	x="878"	y="463"	/>	<point	x="878"	y="464"	/>	<point	x="877"	y="465"	/>	<point	x="876"	y="466"	/>	<point	x="875"	y="467"	/>	<point	x="874"	y="467"	/>	<point	x="873"	y="467"	/>	<point	x="872"	y="468"	/>	<point	x="871"	y="468"	/>	<point	x="870"	y="468"	/>	<point	x="869"	y="467"	/>	<point	x="868"	y="467"	/>	<point	x="867"	y="467"	/>	<point	x="866"	y="466"	/>	<point	x="865"	y="465"	/>	<point	x="864"	y="464"	/>	<point	x="863"	y="463"	/>	<point	x="862"	y="463"	/>	<point	x="861"	y="462"	/>	<point	x="860"	y="461"	/>	<point	x="859"	y="460"	/>	<point	x="858"	y="459"	/>	<point	x="857"	y="458"	/>	<point	x="856"	y="457"	/>	<point	x="855"	y="456"	/>	<point	x="854"	y="455"	/>	<point	x="853"	y="454"	/>	<point	x="852"	y="453"	/>	<point	x="852"	y="452"	/>	<point	x="851"	y="451"	/>	<point	x="850"	y="450"	/>	<point	x="849"	y="449"	/>	<point	x="849"	y="448"	/>	<point	x="848"	y="447"	/>	<point	x="848"	y="446"	/>	<point	x="848"	y="445"	/>	<point	x="847"	y="444"	/>	<point	x="847"	y="443"	/>	<point	x="846"	y="442"	/>	<point	x="846"	y="441"	/>	<point	x="846"	y="440"	/>	<point	x="845"	y="439"	/>	<point	x="845"	y="438"	/>	<point	x="845"	y="437"	/>	<point	x="865"	y="435"	/>	<point	x="864"	y="434"	/>	<point	x="844"	y="436"	/>	<point	x="844"	y="435"	/>	<point	x="845"	y="434"	/>	<point	x="863"	y="433"	/>	<point	x="863"	y="432"	/>	<point	x="845"	y="433"	/>	<point	x="862"	y="431"	/>	<point	x="861"	y="430"	/>	<point	x="846"	y="431"	/>	<point	x="845"	y="432"	/>	<point	x="847"	y="430"	/>	<point	x="860"	y="429"	/>	<point	x="859"	y="428"	/>	<point	x="848"	y="429"	/>	<point	x="849"	y="428"	/>	<point	x="858"	y="427"	/>	<point	x="857"	y="426"	/>	<point	x="856"	y="426"	/>	<point	x="850"	y="427"	/>	<point	x="851"	y="426"	/>	<point	x="852"	y="426"	/>	<point	x="853"	y="426"	/>
</particle>
	<particle	cx="587"	cy="448"	value="1.0"	area="1032.0"	primeter="132.5452018978108"	width="51.03920062069938"	height="23.853720883753127"	orientation="0.7390403069871797"	isdummy="false"	MinorAxisAnchorPoint1_x="456"	MinorAxisAnchorPoint1_y="578"	MinorAxisAnchorPoint2_x="443"	MinorAxisAnchorPoint2_y="598"	MajorAxisAnchorPoint1_x="469"	MajorAxisAnchorPoint1_y="604"	MajorAxisAnchorPoint2_x="427"	MajorAxisAnchorPoint2_y="575"	compactness="0.7527272278477325"	circularity="0.7381787505557502"	ellipticity="0.9774380455785721"	isfixed="false">

	<point	x="578"	y="426"	/>	<point	x="578"	y="426"	/>	<point	x="603"	y="451"	/>	<point	x="604"	y="452"	/>	<point	x="604"	y="453"	/>	<point	x="605"	y="454"	/>	<point	x="606"	y="455"	/>	<point	x="607"	y="456"	/>	<point	x="607"	y="457"	/>	<point	x="607"	y="458"	/>	<point	x="608"	y="459"	/>	<point	x="608"	y="460"	/>	<point	x="608"	y="461"	/>	<point	x="608"	y="462"	/>	<point	x="608"	y="463"	/>	<point	x="607"	y="464"	/>	<point	x="607"	y="465"	/>	<point	x="607"	y="466"	/>	<point	x="606"	y="467"	/>	<point	x="605"	y="468"	/>	<point	x="604"	y="469"	/>	<point	x="603"	y="469"	/>	<point	x="602"	y="469"	/>	<point	x="601"	y="470"	/>	<point	x="600"	y="470"	/>	<point	x="599"	y="470"	/>	<point	x="598"	y="469"	/>	<point	x="597"	y="469"	/>	<point	x="596"	y="469"	/>	<point	x="595"	y="468"	/>	<point	x="594"	y="468"	/>	<point	x="593"	y="467"	/>	<point	x="592"	y="466"	/>	<point	x="591"	y="466"	/>	<point	x="590"	y="465"	/>	<point	x="589"	y="464"	/>	<point	x="588"	y="463"	/>	<point	x="587"	y="463"	/>	<point	x="586"	y="463"	/>	<point	x="585"	y="462"	/>	<point	x="584"	y="461"	/>	<point	x="583"	y="460"	/>	<point	x="582"	y="459"	/>	<point	x="581"	y="458"	/>	<point	x="580"	y="457"	/>	<point	x="579"	y="457"	/>	<point	x="578"	y="456"	/>	<point	x="577"	y="455"	/>	<point	x="576"	y="454"	/>	<point	x="575"	y="453"	/>	<point	x="574"	y="452"	/>	<point	x="573"	y="451"	/>	<point	x="601"	y="448"	/>	<point	x="602"	y="449"	/>	<point	x="603"	y="450"	/>	<point	x="601"	y="447"	/>	<point	x="600"	y="446"	/>	<point	x="573"	y="450"	/>	<point	x="572"	y="449"	/>	<point	x="571"	y="448"	/>	<point	x="571"	y="447"	/>	<point	x="599"	y="445"	/>	<point	x="598"	y="444"	/>	<point	x="598"	y="443"	/>	<point	x="570"	y="446"	/>	<point	x="570"	y="445"	/>	<point	x="597"	y="442"	/>	<point	x="596"	y="441"	/>	<point	x="569"	y="444"	/>	<point	x="569"	y="443"	/>	<point	x="595"	y="440"	/>	<point	x="594"	y="439"	/>	<point	x="569"	y="442"	/>	<point	x="568"	y="441"	/>	<point	x="568"	y="440"	/>	<point	x="568"	y="439"	/>	<point	x="593"	y="438"	/>	<point	x="592"	y="437"	/>	<point	x="591"	y="436"	/>	<point	x="567"	y="438"	/>	<point	x="568"	y="437"	/>	<point	x="590"	y="435"	/>	<point	x="589"	y="434"	/>	<point	x="568"	y="436"	/>	<point	x="568"	y="435"	/>	<point	x="569"	y="434"	/>	<point	x="588"	y="433"	/>	<point	x="587"	y="432"	/>	<point	x="570"	y="433"	/>	<point	x="571"	y="432"	/>	<point	x="586"	y="431"	/>	<point	x="585"	y="430"	/>	<point	x="571"	y="431"	/>	<point	x="572"	y="430"	/>	<point	x="584"	y="429"	/>	<point	x="583"	y="428"	/>	<point	x="573"	y="429"	/>	<point	x="574"	y="428"	/>	<point	x="580"	y="427"	/>	<point	x="581"	y="427"	/>	<point	x="582"	y="427"	/>	<point	x="579"	y="426"	/>	<point	x="577"	y="427"	/>	<point	x="576"	y="427"	/>	<point	x="575"	y="427"	/>
</particle>
	<particle	cx="794"	cy="462"	value="1.0"	area="1197.0"	primeter="147.82337649086284"	width="58.180752831155424"	height="24.596747752497688"	orientation="0.570819826482534"	isdummy="false"	MinorAxisAnchorPoint1_x="478"	MinorAxisAnchorPoint1_y="793"	MinorAxisAnchorPoint2_x="456"	MinorAxisAnchorPoint2_y="782"	MajorAxisAnchorPoint1_x="476"	MajorAxisAnchorPoint1_y="769"	MajorAxisAnchorPoint2_x="448"	MajorAxisAnchorPoint2_y="820"	compactness="0.6976634980694334"	circularity="0.6883634119368345"	ellipticity="0.9824641783607565"	isfixed="false">

	<point	x="807"	y="443"	/>	<point	x="807"	y="443"	/>	<point	x="808"	y="444"	/>	<point	x="819"	y="456"	/>	<point	x="818"	y="457"	/>	<point	x="817"	y="458"	/>	<point	x="816"	y="459"	/>	<point	x="815"	y="460"	/>	<point	x="814"	y="461"	/>	<point	x="813"	y="462"	/>	<point	x="812"	y="463"	/>	<point	x="811"	y="464"	/>	<point	x="810"	y="465"	/>	<point	x="809"	y="466"	/>	<point	x="808"	y="467"	/>	<point	x="807"	y="468"	/>	<point	x="806"	y="468"	/>	<point	x="805"	y="469"	/>	<point	x="804"	y="470"	/>	<point	x="803"	y="471"	/>	<point	x="802"	y="471"	/>	<point	x="801"	y="472"	/>	<point	x="800"	y="473"	/>	<point	x="799"	y="474"	/>	<point	x="798"	y="474"	/>	<point	x="797"	y="475"	/>	<point	x="796"	y="476"	/>	<point	x="795"	y="476"	/>	<point	x="794"	y="477"	/>	<point	x="793"	y="478"	/>	<point	x="792"	y="478"	/>	<point	x="791"	y="479"	/>	<point	x="790"	y="479"	/>	<point	x="789"	y="480"	/>	<point	x="788"	y="480"	/>	<point	x="787"	y="481"	/>	<point	x="786"	y="481"	/>	<point	x="785"	y="481"	/>	<point	x="784"	y="482"	/>	<point	x="783"	y="482"	/>	<point	x="782"	y="482"	/>	<point	x="781"	y="483"	/>	<point	x="780"	y="483"	/>	<point	x="779"	y="483"	/>	<point	x="778"	y="483"	/>	<point	x="777"	y="482"	/>	<point	x="776"	y="482"	/>	<point	x="775"	y="482"	/>	<point	x="774"	y="481"	/>	<point	x="773"	y="480"	/>	<point	x="772"	y="479"	/>	<point	x="771"	y="478"	/>	<point	x="770"	y="477"	/>	<point	x="769"	y="476"	/>	<point	x="769"	y="475"	/>	<point	x="769"	y="474"	/>	<point	x="768"	y="473"	/>	<point	x="768"	y="472"	/>	<point	x="769"	y="470"	/>	<point	x="768"	y="471"	/>	<point	x="769"	y="469"	/>	<point	x="769"	y="468"	/>	<point	x="770"	y="467"	/>	<point	x="771"	y="466"	/>	<point	x="772"	y="465"	/>	<point	x="773"	y="464"	/>	<point	x="774"	y="463"	/>	<point	x="820"	y="455"	/>	<point	x="820"	y="454"	/>	<point	x="820"	y="453"	/>	<point	x="775"	y="462"	/>	<point	x="776"	y="461"	/>	<point	x="821"	y="452"	/>	<point	x="821"	y="451"	/>	<point	x="779"	y="459"	/>	<point	x="777"	y="460"	/>	<point	x="778"	y="459"	/>	<point	x="780"	y="458"	/>	<point	x="820"	y="450"	/>	<point	x="820"	y="449"	/>	<point	x="785"	y="455"	/>	<point	x="783"	y="456"	/>	<point	x="782"	y="456"	/>	<point	x="781"	y="457"	/>	<point	x="784"	y="455"	/>	<point	x="786"	y="454"	/>	<point	x="787"	y="454"	/>	<point	x="788"	y="453"	/>	<point	x="790"	y="452"	/>	<point	x="792"	y="451"	/>	<point	x="820"	y="448"	/>	<point	x="819"	y="447"	/>	<point	x="794"	y="450"	/>	<point	x="793"	y="450"	/>	<point	x="795"	y="449"	/>	<point	x="796"	y="449"	/>	<point	x="797"	y="449"	/>	<point	x="818"	y="446"	/>	<point	x="817"	y="445"	/>	<point	x="800"	y="448"	/>	<point	x="799"	y="448"	/>	<point	x="798"	y="448"	/>	<point	x="801"	y="447"	/>	<point	x="802"	y="446"	/>	<point	x="809"	y="444"	/>	<point	x="814"	y="444"	/>	<point	x="815"	y="444"	/>	<point	x="816"	y="444"	/>	<point	x="813"	y="443"	/>	<point	x="812"	y="443"	/>	<point	x="811"	y="443"	/>	<point	x="810"	y="443"	/>	<point	x="806"	y="444"	/>	<point	x="803"	y="445"	/>	<point	x="804"	y="444"	/>	<point	x="805"	y="444"	/>	<point	x="791"	y="451"	/>	<point	x="789"	y="452"	/>
</particle>
	<particle	cx="918"	cy="467"	value="1.0"	area="1083.0"	primeter="136.88834764831844"	width="53.823786563191554"	height="25.238858928247925"	orientation="-0.6806308684702995"	isdummy="false"	MinorAxisAnchorPoint1_x="471"	MinorAxisAnchorPoint1_y="933"	MinorAxisAnchorPoint2_x="457"	MinorAxisAnchorPoint2_y="912"	MajorAxisAnchorPoint1_x="489"	MajorAxisAnchorPoint1_y="902"	MajorAxisAnchorPoint2_x="445"	MajorAxisAnchorPoint2_y="933"	compactness="0.7562342526455857"	circularity="0.7262821293011665"	ellipticity="0.9832552999644195"	isfixed="false">

	<point	x="929"	y="444"	/>	<point	x="929"	y="444"	/>	<point	x="937"	y="452"	/>	<point	x="937"	y="453"	/>	<point	x="937"	y="454"	/>	<point	x="937"	y="455"	/>	<point	x="938"	y="456"	/>	<point	x="938"	y="457"	/>	<point	x="938"	y="458"	/>	<point	x="938"	y="459"	/>	<point	x="938"	y="460"	/>	<point	x="938"	y="461"	/>	<point	x="937"	y="462"	/>	<point	x="937"	y="463"	/>	<point	x="937"	y="464"	/>	<point	x="936"	y="465"	/>	<point	x="936"	y="466"	/>	<point	x="935"	y="467"	/>	<point	x="935"	y="468"	/>	<point	x="934"	y="469"	/>	<point	x="933"	y="470"	/>	<point	x="933"	y="471"	/>	<point	x="932"	y="472"	/>	<point	x="931"	y="473"	/>	<point	x="930"	y="474"	/>	<point	x="929"	y="475"	/>	<point	x="928"	y="476"	/>	<point	x="927"	y="477"	/>	<point	x="926"	y="478"	/>	<point	x="925"	y="479"	/>	<point	x="924"	y="480"	/>	<point	x="923"	y="481"	/>	<point	x="922"	y="482"	/>	<point	x="921"	y="483"	/>	<point	x="920"	y="483"	/>	<point	x="919"	y="484"	/>	<point	x="918"	y="485"	/>	<point	x="917"	y="486"	/>	<point	x="916"	y="486"	/>	<point	x="915"	y="486"	/>	<point	x="914"	y="487"	/>	<point	x="913"	y="487"	/>	<point	x="912"	y="487"	/>	<point	x="911"	y="487"	/>	<point	x="910"	y="488"	/>	<point	x="909"	y="489"	/>	<point	x="908"	y="489"	/>	<point	x="907"	y="489"	/>	<point	x="906"	y="490"	/>	<point	x="905"	y="490"	/>	<point	x="904"	y="489"	/>	<point	x="903"	y="489"	/>	<point	x="902"	y="489"	/>	<point	x="901"	y="488"	/>	<point	x="900"	y="487"	/>	<point	x="899"	y="486"	/>	<point	x="899"	y="485"	/>	<point	x="899"	y="484"	/>	<point	x="898"	y="483"	/>	<point	x="899"	y="482"	/>	<point	x="899"	y="481"	/>	<point	x="900"	y="479"	/>	<point	x="899"	y="480"	/>	<point	x="900"	y="478"	/>	<point	x="900"	y="477"	/>	<point	x="901"	y="476"	/>	<point	x="902"	y="475"	/>	<point	x="902"	y="474"	/>	<point	x="902"	y="473"	/>	<point	x="903"	y="472"	/>	<point	x="904"	y="471"	/>	<point	x="905"	y="469"	/>	<point	x="904"	y="470"	/>	<point	x="905"	y="468"	/>	<point	x="905"	y="467"	/>	<point	x="906"	y="466"	/>	<point	x="907"	y="465"	/>	<point	x="908"	y="464"	/>	<point	x="909"	y="463"	/>	<point	x="909"	y="462"	/>	<point	x="909"	y="461"	/>	<point	x="910"	y="460"	/>	<point	x="910"	y="459"	/>	<point	x="911"	y="458"	/>	<point	x="912"	y="457"	/>	<point	x="913"	y="456"	/>	<point	x="915"	y="454"	/>	<point	x="914"	y="455"	/>	<point	x="916"	y="453"	/>	<point	x="937"	y="451"	/>	<point	x="936"	y="450"	/>	<point	x="917"	y="452"	/>	<point	x="918"	y="451"	/>	<point	x="919"	y="451"	/>	<point	x="920"	y="450"	/>	<point	x="936"	y="449"	/>	<point	x="936"	y="448"	/>	<point	x="921"	y="449"	/>	<point	x="922"	y="448"	/>	<point	x="935"	y="447"	/>	<point	x="934"	y="446"	/>	<point	x="923"	y="447"	/>	<point	x="924"	y="446"	/>	<point	x="925"	y="446"	/>	<point	x="931"	y="445"	/>	<point	x="932"	y="445"	/>	<point	x="933"	y="445"	/>	<point	x="930"	y="444"	/>	<point	x="928"	y="445"	/>	<point	x="927"	y="445"	/>	<point	x="926"	y="445"	/>
</particle>
	<particle	cx="674"	cy="466"	value="1.0"	area="1216.0"	primeter="142.74621202458746"	width="54.817880294662984"	height="27.65863337187866"	orientation="-0.3560672586487341"	isdummy="false"	MinorAxisAnchorPoint1_x="455"	MinorAxisAnchorPoint1_y="685"	MinorAxisAnchorPoint2_x="482"	MinorAxisAnchorPoint2_y="679"	MajorAxisAnchorPoint1_x="476"	MajorAxisAnchorPoint1_y="700"	MajorAxisAnchorPoint2_x="462"	MajorAxisAnchorPoint2_y="647"	compactness="0.7956175787862613"	circularity="0.7499188221723977"	ellipticity="0.9839446409914582"	isfixed="false">

	<point	x="661"	y="451"	/>	<point	x="661"	y="451"	/>	<point	x="693"	y="483"	/>	<point	x="692"	y="483"	/>	<point	x="691"	y="483"	/>	<point	x="690"	y="483"	/>	<point	x="689"	y="484"	/>	<point	x="688"	y="484"	/>	<point	x="687"	y="484"	/>	<point	x="694"	y="482"	/>	<point	x="695"	y="482"	/>	<point	x="696"	y="482"	/>	<point	x="697"	y="481"	/>	<point	x="698"	y="480"	/>	<point	x="699"	y="479"	/>	<point	x="686"	y="483"	/>	<point	x="685"	y="483"	/>	<point	x="684"	y="483"	/>	<point	x="683"	y="483"	/>	<point	x="682"	y="482"	/>	<point	x="681"	y="482"	/>	<point	x="680"	y="482"	/>	<point	x="679"	y="482"	/>	<point	x="678"	y="481"	/>	<point	x="677"	y="481"	/>	<point	x="676"	y="481"	/>	<point	x="699"	y="478"	/>	<point	x="699"	y="477"	/>	<point	x="700"	y="476"	/>	<point	x="700"	y="475"	/>	<point	x="675"	y="480"	/>	<point	x="674"	y="480"	/>	<point	x="700"	y="474"	/>	<point	x="700"	y="473"	/>	<point	x="673"	y="479"	/>	<point	x="672"	y="479"	/>	<point	x="671"	y="479"	/>	<point	x="670"	y="478"	/>	<point	x="669"	y="478"	/>	<point	x="700"	y="472"	/>	<point	x="699"	y="471"	/>	<point	x="699"	y="470"	/>	<point	x="699"	y="469"	/>	<point	x="668"	y="477"	/>	<point	x="667"	y="477"	/>	<point	x="666"	y="477"	/>	<point	x="665"	y="476"	/>	<point	x="664"	y="476"	/>	<point	x="698"	y="468"	/>	<point	x="698"	y="467"	/>	<point	x="697"	y="466"	/>	<point	x="696"	y="465"	/>	<point	x="663"	y="475"	/>	<point	x="662"	y="474"	/>	<point	x="661"	y="474"	/>	<point	x="660"	y="473"	/>	<point	x="659"	y="473"	/>	<point	x="695"	y="464"	/>	<point	x="695"	y="463"	/>	<point	x="694"	y="462"	/>	<point	x="658"	y="472"	/>	<point	x="657"	y="471"	/>	<point	x="656"	y="470"	/>	<point	x="655"	y="470"	/>	<point	x="654"	y="470"	/>	<point	x="693"	y="461"	/>	<point	x="692"	y="460"	/>	<point	x="691"	y="459"	/>	<point	x="690"	y="458"	/>	<point	x="653"	y="469"	/>	<point	x="652"	y="468"	/>	<point	x="651"	y="468"	/>	<point	x="650"	y="467"	/>	<point	x="649"	y="466"	/>	<point	x="648"	y="465"	/>	<point	x="648"	y="464"	/>	<point	x="687"	y="457"	/>	<point	x="688"	y="457"	/>	<point	x="689"	y="457"	/>	<point	x="686"	y="456"	/>	<point	x="685"	y="455"	/>	<point	x="684"	y="455"	/>	<point	x="683"	y="455"	/>	<point	x="648"	y="463"	/>	<point	x="647"	y="462"	/>	<point	x="648"	y="461"	/>	<point	x="648"	y="460"	/>	<point	x="682"	y="454"	/>	<point	x="681"	y="454"	/>	<point	x="680"	y="454"	/>	<point	x="679"	y="454"	/>	<point	x="678"	y="454"	/>	<point	x="677"	y="453"	/>	<point	x="676"	y="453"	/>	<point	x="649"	y="458"	/>	<point	x="648"	y="459"	/>	<point	x="650"	y="457"	/>	<point	x="675"	y="453"	/>	<point	x="674"	y="452"	/>	<point	x="673"	y="452"	/>	<point	x="672"	y="452"	/>	<point	x="651"	y="456"	/>	<point	x="652"	y="455"	/>	<point	x="655"	y="454"	/>	<point	x="654"	y="454"	/>	<point	x="653"	y="454"	/>	<point	x="656"	y="453"	/>	<point	x="657"	y="453"	/>	<point	x="658"	y="452"	/>	<point	x="659"	y="452"	/>	<point	x="660"	y="452"	/>	<point	x="662"	y="451"	/>	<point	x="669"	y="451"	/>	<point	x="670"	y="451"	/>	<point	x="671"	y="451"	/>	<point	x="668"	y="451"	/>	<point	x="667"	y="451"	/>	<point	x="666"	y="451"	/>	<point	x="665"	y="451"	/>	<point	x="664"	y="451"	/>	<point	x="663"	y="451"	/>
</particle>
	<particle	cx="475"	cy="479"	value="1.0"	area="1234.0"	primeter="141.67514421272202"	width="54.08326913195984"	height="28.160255680657446"	orientation="-0.08281275394027002"	isdummy="false"	MinorAxisAnchorPoint1_x="493"	MinorAxisAnchorPoint1_y="476"	MinorAxisAnchorPoint2_x="465"	MinorAxisAnchorPoint2_y="479"	MajorAxisAnchorPoint1_x="483"	MajorAxisAnchorPoint1_y="503"	MajorAxisAnchorPoint2_x="480"	MajorAxisAnchorPoint2_y="449"	compactness="0.8200430335255842"	circularity="0.7725697457692914"	ellipticity="0.9742533987534889"	isfixed="false">

	<point	x="463"	y="464"	/>	<point	x="463"	y="464"	/>	<point	x="490"	y="491"	/>	<point	x="489"	y="492"	/>	<point	x="488"	y="492"	/>	<point	x="487"	y="492"	/>	<point	x="486"	y="492"	/>	<point	x="485"	y="492"	/>	<point	x="484"	y="492"	/>	<point	x="483"	y="492"	/>	<point	x="482"	y="492"	/>	<point	x="481"	y="492"	/>	<point	x="480"	y="492"	/>	<point	x="479"	y="492"	/>	<point	x="478"	y="492"	/>	<point	x="477"	y="492"	/>	<point	x="476"	y="493"	/>	<point	x="475"	y="493"	/>	<point	x="474"	y="492"	/>	<point	x="473"	y="492"	/>	<point	x="472"	y="492"	/>	<point	x="471"	y="492"	/>	<point	x="470"	y="492"	/>	<point	x="469"	y="492"	/>	<point	x="468"	y="492"	/>	<point	x="467"	y="492"	/>	<point	x="466"	y="492"	/>	<point	x="465"	y="492"	/>	<point	x="464"	y="492"	/>	<point	x="463"	y="492"	/>	<point	x="491"	y="491"	/>	<point	x="492"	y="491"	/>	<point	x="493"	y="491"	/>	<point	x="494"	y="491"	/>	<point	x="495"	y="490"	/>	<point	x="496"	y="490"	/>	<point	x="497"	y="490"	/>	<point	x="498"	y="489"	/>	<point	x="499"	y="489"	/>	<point	x="500"	y="488"	/>	<point	x="501"	y="487"	/>	<point	x="502"	y="486"	/>	<point	x="462"	y="491"	/>	<point	x="461"	y="491"	/>	<point	x="460"	y="491"	/>	<point	x="459"	y="491"	/>	<point	x="502"	y="485"	/>	<point	x="502"	y="484"	/>	<point	x="458"	y="490"	/>	<point	x="457"	y="490"	/>	<point	x="456"	y="490"	/>	<point	x="503"	y="483"	/>	<point	x="503"	y="482"	/>	<point	x="455"	y="489"	/>	<point	x="454"	y="489"	/>	<point	x="502"	y="481"	/>	<point	x="502"	y="480"	/>	<point	x="453"	y="488"	/>	<point	x="452"	y="487"	/>	<point	x="502"	y="479"	/>	<point	x="501"	y="478"	/>	<point	x="451"	y="486"	/>	<point	x="450"	y="485"	/>	<point	x="500"	y="477"	/>	<point	x="499"	y="476"	/>	<point	x="450"	y="484"	/>	<point	x="450"	y="483"	/>	<point	x="498"	y="475"	/>	<point	x="449"	y="482"	/>	<point	x="449"	y="481"	/>	<point	x="497"	y="474"	/>	<point	x="496"	y="473"	/>	<point	x="450"	y="479"	/>	<point	x="449"	y="480"	/>	<point	x="495"	y="472"	/>	<point	x="494"	y="472"	/>	<point	x="450"	y="478"	/>	<point	x="450"	y="477"	/>	<point	x="451"	y="476"	/>	<point	x="493"	y="471"	/>	<point	x="492"	y="470"	/>	<point	x="451"	y="475"	/>	<point	x="452"	y="474"	/>	<point	x="491"	y="469"	/>	<point	x="490"	y="469"	/>	<point	x="489"	y="469"	/>	<point	x="453"	y="473"	/>	<point	x="485"	y="468"	/>	<point	x="486"	y="468"	/>	<point	x="487"	y="468"	/>	<point	x="488"	y="468"	/>	<point	x="484"	y="467"	/>	<point	x="483"	y="467"	/>	<point	x="454"	y="471"	/>	<point	x="453"	y="472"	/>	<point	x="455"	y="470"	/>	<point	x="472"	y="466"	/>	<point	x="473"	y="466"	/>	<point	x="480"	y="466"	/>	<point	x="481"	y="466"	/>	<point	x="482"	y="466"	/>	<point	x="479"	y="465"	/>	<point	x="478"	y="465"	/>	<point	x="477"	y="465"	/>	<point	x="476"	y="465"	/>	<point	x="475"	y="465"	/>	<point	x="474"	y="465"	/>	<point	x="471"	y="465"	/>	<point	x="470"	y="465"	/>	<point	x="469"	y="465"	/>	<point	x="457"	y="468"	/>	<point	x="456"	y="469"	/>	<point	x="458"	y="467"	/>	<point	x="462"	y="465"	/>	<point	x="461"	y="465"	/>	<point	x="460"	y="465"	/>	<point	x="459"	y="466"	/>	<point	x="464"	y="464"	/>	<point	x="465"	y="464"	/>	<point	x="466"	y="464"	/>	<point	x="467"	y="464"	/>	<point	x="468"	y="464"	/>
</particle>
</particles>
</result>
