# Supplementary material for: P-TRAP: a Panicle Trait Phenotyping tool
Source: BMC Plant Biol. 2013 Aug 29;13:122. doi: 10.1186/1471-2229-13-122 (PMC3848748; doi:10.1186/1471-2229-13-122)
Supplement: Additional file 8 — Test data for the P-TRAP software. A complete P-TRAP project, can be used in the application for tests. [file 1471-2229-13-122-S8.zip › Additional file 8/IRD_PTRAP_Example/riceproj/results/MainTraits.csv]

file_name	PA_length	PA_diameter	Node_nb	SA_nb	SA_average	SA_int	TA_nb	TA_average	TA_int	QA_nb	Sp_nb
7_2_1_1_2_DSC09916	12.89	0.52	8	10.0	9.88	1.43	19.0	1.9	2.24	0.0	133
id 161e	0	0	0	0	0	0	0	0	0	0	22
