# Supplementary material for: P-TRAP: a Panicle Trait Phenotyping tool
Source: BMC Plant Biol. 2013 Aug 29;13:122. doi: 10.1186/1471-2229-13-122 (PMC3848748; doi:10.1186/1471-2229-13-122)
Supplement: Additional file 8 — Test data for the P-TRAP software. A complete P-TRAP project, can be used in the application for tests. [file 1471-2229-13-122-S8.zip › Additional file 8/IRD_PTRAP_Example/riceproj/results/Particles/7_2_1_1_2_DSC09916_grains.csv]

ID	X	Y	No.Grains	Width	Height	Area	Primeter	Circularity	Compactness	Ellipticity
0	923	54	1.0	0.66	0.32	10.9	1.73	0.75	0.78	0.99
1	917	99	1.0	0.61	0.28	8.84	1.55	0.76	0.76	0.99
2	1491	141	1.0	0.62	0.26	8.87	1.58	0.73	0.73	0.99
3	913	145	1.0	0.67	0.3	10.16	1.7	0.72	0.74	0.99
4	916	195	1.0	0.64	0.3	9.89	1.63	0.76	0.78	0.99
5	1487	195	1.0	0.61	0.26	8.74	1.54	0.76	0.76	0.99
6	1279	226	1.0	0.62	0.3	9.41	1.59	0.77	0.78	1.0
7	1498	243	1.0	0.64	0.26	7.85	1.89	0.45	0.54	0.73
8	917	251	1.0	0.57	0.25	7.7	1.45	0.75	0.74	0.99
9	1280	274	1.0	0.63	0.29	9.8	1.66	0.73	0.77	0.98
10	1273	321	1.0	0.64	0.28	9.25	1.61	0.74	0.74	0.99
11	384	330	1.0	0.4	0.33	6.05	1.17	0.9	0.97	0.99
12	1270	367	1.0	0.66	0.3	9.79	1.66	0.74	0.75	1.0
13	415	371	2.0	0.55	0.3	7.62	1.68	0.56	0.74	0.86
14	923	372	1.0	0.49	0.25	6.48	1.3	0.79	0.82	0.98
15	433	403	1.0	0.6	0.29	9.41	1.59	0.77	0.78	0.98
16	1263	420	1.0	0.38	0.23	4.62	1.06	0.85	0.91	0.99
17	472	431	1.0	0.62	0.34	10.21	1.66	0.76	0.81	0.98
18	833	433	1.0	0.65	0.3	10.13	1.69	0.73	0.75	0.99
19	879	459	1.0	0.61	0.3	9.16	1.59	0.74	0.77	0.98
20	505	467	1.0	0.67	0.33	11.51	1.77	0.76	0.79	0.99
21	982	470	1.0	0.43	0.23	5.31	1.18	0.78	0.85	0.98
22	911	494	1.0	0.47	0.3	7.2	1.32	0.85	0.9	0.99
23	978	512	1.0	0.36	0.23	4.23	1.05	0.79	0.9	0.98
24	605	527	1.0	0.57	0.27	8.28	1.52	0.74	0.76	0.98
25	653	552	1.0	0.62	0.29	9.23	1.61	0.74	0.76	0.98
26	1518	557	1.0	0.54	0.27	7.56	1.43	0.76	0.8	0.99
27	626	568	1.0	0.57	0.27	7.89	1.53	0.7	0.73	0.97
28	724	580	1.0	0.68	0.31	10.66	1.73	0.73	0.76	0.99
29	680	596	1.0	0.59	0.3	9.18	1.58	0.75	0.8	0.99
30	854	607	1.0	0.57	0.31	8.89	1.53	0.78	0.83	0.99
31	1493	604	1.0	0.3	0.23	3.51	0.91	0.88	0.97	1.0
32	742	624	1.0	0.25	0.23	2.7	0.78	0.91	1.0	1.0
33	698	628	1.0	0.34	0.25	4.48	1.02	0.89	0.96	0.99
34	1529	645	1.0	0.45	0.25	6.13	1.27	0.79	0.84	0.98
35	1264	657	1.0	0.36	0.23	4.61	1.05	0.86	0.93	0.99
36	1506	678	1.0	0.26	0.23	2.97	0.83	0.89	0.99	1.0
37	978	680	1.0	0.25	0.23	2.7	0.78	0.91	1.0	1.0
38	792	695	1.0	0.28	0.23	3.28	0.87	0.88	0.98	1.0
39	1246	714	1.0	0.38	0.25	5.0	1.1	0.85	0.92	0.99
40	701	721	2.0	0.6	0.5	13.97	1.79	0.9	0.98	0.99
41	444	724	2.0	0.7	0.3	10.56	1.81	0.66	0.69	0.97
42	812	723	1.0	0.26	0.23	2.95	0.81	0.92	1.0	1.0
43	331	728	1.0	0.69	0.38	12.38	1.83	0.76	0.81	0.95
44	281	742	1.0	0.61	0.32	9.92	1.63	0.77	0.81	0.98
45	992	740	1.0	0.3	0.23	3.41	0.91	0.85	0.98	1.0
46	238	744	1.0	0.61	0.3	9.39	1.61	0.74	0.78	0.97
47	551	746	1.0	0.62	0.33	9.75	1.65	0.74	0.8	0.97
48	198	751	1.0	0.5	0.29	7.69	1.36	0.85	0.88	0.99
49	642	752	1.0	0.33	0.26	4.46	1.01	0.9	0.97	0.99
50	1221	755	2.0	0.74	0.3	10.69	1.87	0.63	0.66	0.94
51	623	757	1.0	0.28	0.25	3.36	0.87	0.92	0.99	1.0
52	1377	757	1.0	0.25	0.23	2.7	0.78	0.92	1.0	1.0
53	1553	774	5.0	2.64	0.33	40.66	6.1	0.23	0.19	0.59
54	595	780	1.0	0.45	0.31	6.74	1.29	0.84	0.92	0.98
55	1236	791	1.0	0.48	0.28	6.89	1.33	0.8	0.87	0.98
56	459	792	1.0	0.56	0.31	9.0	1.53	0.79	0.84	0.99
57	1180	791	1.0	0.26	0.25	3.16	0.85	0.9	0.99	1.0
58	547	802	1.0	0.71	0.34	12.18	1.83	0.75	0.77	0.99
59	928	806	1.0	0.56	0.32	8.9	1.53	0.78	0.84	0.99
60	739	820	1.0	0.39	0.25	5.1	1.11	0.85	0.91	0.99
61	1390	824	1.0	0.43	0.26	5.66	1.18	0.83	0.9	1.0
62	1074	825	1.0	0.57	0.32	9.8	1.58	0.81	0.86	0.98
63	980	827	1.0	0.64	0.27	9.41	1.64	0.72	0.72	0.98
64	1133	843	2.0	1.02	0.27	14.43	2.64	0.43	0.41	0.79
65	1027	826	1.0	0.59	0.26	8.56	1.49	0.79	0.78	0.99
66	657	828	1.0	0.62	0.3	9.44	1.61	0.75	0.78	0.98
67	1245	836	1.0	0.57	0.25	7.84	1.51	0.7	0.73	0.98
68	896	836	1.0	0.57	0.3	8.8	1.54	0.77	0.81	0.97
69	700	833	1.0	0.46	0.26	6.18	1.25	0.82	0.87	0.99
70	1348	853	1.0	0.54	0.26	7.48	1.45	0.73	0.77	0.99
71	125	869	1.0	0.67	0.3	10.52	1.73	0.73	0.74	0.99
72	864	869	1.0	0.51	0.27	7.66	1.4	0.8	0.83	0.99
73	774	870	1.0	0.54	0.28	8.05	1.45	0.79	0.81	0.99
74	653	871	1.0	0.68	0.3	10.44	1.75	0.7	0.73	0.98
75	1259	877	1.0	0.45	0.25	6.0	1.24	0.8	0.85	0.99
76	1317	887	1.0	0.57	0.26	8.15	1.5	0.74	0.75	0.99
77	1183	887	1.0	0.38	0.25	5.18	1.12	0.85	0.93	0.99
78	602	894	1.0	0.68	0.32	10.97	1.74	0.74	0.77	1.0
79	1089	894	1.0	0.65	0.32	10.49	1.71	0.74	0.77	0.99
80	828	900	1.0	0.63	0.3	9.97	1.66	0.75	0.78	0.99
81	226	915	1.0	0.57	0.26	8.0	1.46	0.77	0.78	0.99
82	1268	925	1.0	0.61	0.3	9.39	1.61	0.75	0.79	0.99
83	543	924	1.0	0.35	0.22	4.34	1.03	0.84	0.92	0.99
84	978	928	1.0	0.56	0.33	8.77	1.5	0.81	0.86	0.99
85	1161	934	1.0	0.46	0.26	6.61	1.3	0.81	0.86	0.99
86	141	941	1.0	0.66	0.3	10.18	1.69	0.73	0.75	0.98
87	499	950	1.0	0.41	0.23	5.23	1.16	0.8	0.86	0.99
88	929	951	1.0	0.52	0.27	7.36	1.4	0.77	0.81	0.99
89	74	973	1.0	0.63	0.32	10.0	1.64	0.76	0.79	0.99
90	882	974	1.0	0.54	0.32	8.39	1.49	0.78	0.85	0.97
91	423	984	1.0	0.56	0.3	8.74	1.52	0.78	0.82	0.98
92	1211	993	1.0	0.42	0.25	5.39	1.16	0.82	0.88	0.99
93	140	996	1.0	0.66	0.3	10.34	1.69	0.75	0.76	0.99
94	198	998	1.0	0.69	0.3	11.02	1.79	0.71	0.73	0.98
95	382	997	1.0	0.61	0.31	9.62	1.61	0.76	0.81	0.99
96	889	1019	1.0	0.73	0.35	12.1	1.88	0.7	0.76	0.96
97	1219	1034	1.0	0.45	0.28	6.59	1.27	0.84	0.91	0.99
98	252	1048	1.0	0.68	0.28	10.08	1.75	0.68	0.69	0.97
99	226	1060	1.0	0.59	0.29	9.05	1.58	0.75	0.78	0.99
100	79	1070	1.0	0.64	0.28	9.31	1.62	0.73	0.74	0.98
101	830	1065	1.0	0.59	0.24	7.36	1.61	0.58	0.65	0.91
102	1237	1077	1.0	0.61	0.31	9.66	1.6	0.78	0.8	0.99
103	141	1091	1.0	0.68	0.3	10.52	1.75	0.71	0.72	0.98
104	290	1098	1.0	0.66	0.3	10.36	1.69	0.75	0.76	0.99
105	773	1103	1.0	0.57	0.29	8.23	1.53	0.72	0.77	0.96
106	1168	1112	1.0	0.64	0.32	10.44	1.69	0.76	0.81	0.98
107	255	1119	1.0	0.67	0.3	10.23	1.72	0.72	0.74	0.99
108	731	1150	1.0	0.69	0.31	11.43	1.79	0.73	0.76	0.98
109	212	1162	1.0	0.67	0.3	10.61	1.69	0.77	0.77	1.0
110	139	1167	1.0	0.46	0.26	6.23	1.26	0.81	0.86	0.99
111	698	1195	1.0	0.59	0.3	8.9	1.55	0.76	0.79	0.99
112	216	1232	1.0	0.67	0.3	10.23	1.7	0.73	0.74	0.99
113	668	1232	1.0	0.6	0.28	8.74	1.57	0.73	0.74	0.99
114	1160	1253	1.0	0.62	0.31	9.61	1.61	0.77	0.79	0.99
115	1382	1253	1.0	0.61	0.3	9.28	1.59	0.76	0.79	0.97
116	647	1275	1.0	0.55	0.25	7.64	1.47	0.73	0.76	0.98
117	1382	1297	1.0	0.54	0.28	8.11	1.47	0.77	0.84	0.98
118	1144	1313	1.0	0.63	0.3	9.85	1.67	0.73	0.77	0.99
119	629	1318	1.0	0.63	0.24	8.52	1.64	0.65	0.66	0.97
120	1387	1345	1.0	0.65	0.28	9.48	1.67	0.7	0.71	0.98
121	1133	1368	1.0	0.62	0.29	9.46	1.62	0.74	0.77	0.99
122	1106	1414	1.0	0.62	0.28	8.92	1.62	0.7	0.73	0.99
123	1084	1460	1.0	0.6	0.29	8.87	1.58	0.73	0.76	0.99
