# Supplementary material for: P-TRAP: a Panicle Trait Phenotyping tool
Source: BMC Plant Biol. 2013 Aug 29;13:122. doi: 10.1186/1471-2229-13-122 (PMC3848748; doi:10.1186/1471-2229-13-122)
Supplement: Additional file 8 — Test data for the P-TRAP software. A complete P-TRAP project, can be used in the application for tests. [file 1471-2229-13-122-S8.zip › Additional file 8/IRD_PTRAP_Example/riceproj/results/Particles/id 161e_grains.csv]

ID	X	Y	No.Grains	Width	Height	Area	Primeter	Circularity	Compactness	Ellipticity
0	542	249	1.0	0.89	0.38	17.51	2.26	0.71	0.71	0.98
1	465	263	1.0	0.91	0.43	18.51	2.3	0.72	0.75	0.99
2	671	288	1.0	0.89	0.44	19.54	2.32	0.75	0.79	0.99
3	904	292	1.0	0.86	0.44	18.28	2.23	0.76	0.8	0.99
4	747	314	1.0	0.91	0.43	19.59	2.33	0.74	0.78	0.99
5	572	336	1.0	0.84	0.42	16.84	2.18	0.73	0.76	0.96
6	927	347	1.0	0.71	0.39	14.61	1.98	0.77	0.84	0.98
7	680	359	1.0	0.85	0.45	18.05	2.2	0.77	0.81	0.98
8	822	374	1.0	0.87	0.4	17.11	2.2	0.73	0.76	0.99
9	466	367	1.0	0.89	0.43	18.62	2.33	0.7	0.75	0.98
10	881	385	1.0	0.86	0.46	18.23	2.23	0.76	0.82	0.97
11	758	395	1.0	0.91	0.42	18.69	2.34	0.71	0.73	0.98
12	528	402	1.0	0.84	0.42	16.92	2.16	0.75	0.79	0.99
13	1040	396	1.0	0.82	0.43	18.18	2.22	0.76	0.82	0.99
14	649	404	1.0	0.93	0.4	19.11	2.4	0.69	0.72	0.97
15	986	447	1.0	0.84	0.35	15.33	2.14	0.69	0.7	0.98
16	861	446	1.0	0.78	0.34	13.77	2.01	0.7	0.71	0.97
17	587	448	1.0	0.84	0.39	16.92	2.17	0.74	0.75	0.98
18	794	462	1.0	0.95	0.4	19.62	2.42	0.69	0.7	0.98
19	918	467	1.0	0.88	0.41	17.75	2.24	0.73	0.76	0.98
20	674	466	1.0	0.9	0.45	19.93	2.34	0.75	0.8	0.98
21	475	479	1.0	0.89	0.46	20.23	2.32	0.77	0.82	0.97
